# Supplementary material for: Effect of patient-delivered household contact tracing and prevention for tuberculosis: A household cluster-randomised trial in Malawi
Source: PLoS One. 2022 Sep 8;17(9):e0269219. doi: 10.1371/journal.pone.0269219 (PMC9455850; doi:10.1371/journal.pone.0269219)
Supplement: S1 Dataset — (ZIP) [file pone.0269219.s002.zip]

Archive with 13 entries (11 files):
- S1_Publishing data set_2/__MACOSX/
- S1_Publishing data set_2/__MACOSX/._baseline.csv
- S1_Publishing data set_2/_Data/
- S1_Publishing data set_2/_Data/baseline.csv
- S1_Publishing data set_2/_Data/contacts_baseline_rev.csv
- S1_Publishing data set_2/_Data/contacts_threemonths_rev.csv
- S1_Publishing data set_2/_Data/final _9month.dta
- S1_Publishing data set_2/_Data/final_nine_month.csv
- S1_Publishing data set_2/_Data/household.csv
- S1_Publishing data set_2/_Data/index_baseline.csv
- S1_Publishing data set_2/_Data/indexcases.csv
- S1_Publishing data set_2/_Data/Merged under5s_3m.csv
- S1_Publishing data set_2/_Data/under5s_3m.csv
