# Supplementary material for: Effect of patient-delivered household contact tracing and prevention for tuberculosis: A household cluster-randomised trial in Malawi
Source: PLoS One. 2022 Sep 8;17(9):e0269219. doi: 10.1371/journal.pone.0269219 (PMC9455850; doi:10.1371/journal.pone.0269219)
Supplement: S1 Dataset — (ZIP) [file pone.0269219.s002.zip › S1_Publishing data set_2/_Data/baseline.csv]

	id	sex	age	marital	educ	employ	hiv	art	tbtype	group	hh_size	hh_children	hh_u5	head_age	head_sex	hh_prevtb
1	1014000	Female	26	Polygamous marriage	2=Primary	Not employed	HIV-positive	On ART	Smr +ve, Culture +ve	SOC	3	1	0	27	Female	No
2	1008000	Female	36	Married but not living together	3=Secondary	Employed	HIV-positive	On ART	Smr -ve, Culture +ve	PACTS	10	3	1	64	Male	No
3	1003000	Male	26	Married	3=Secondary	Employed	HIV-negative	NA	Smr -ve, Culture +ve	SOC	4	2	2	25	Female	No
4	1016000	Male	27	Married	2=Primary	Not employed	HIV-negative	Not on ART	Smr -ve, Culture +ve	PACTS	4	1	0	28	Male	No
5	1409000	Female	29	Polygamous marriage	3=Secondary	Not employed	HIV-positive	On ART	Smr +ve, Culture +ve	PACTS	3	1	1	35	Male	No
6	1031000	Male	39	Married	1=No school	Employed	HIV-positive	On ART	Smr -ve, Culture +ve	SOC	NA	NA	NA	NA	NA	NA
7	1030000	Male	54	Married	3=Secondary	Employed	HIV-positive	On ART	Smr -ve, Culture +ve	SOC	5	2	0	18	Female	No
8	1032000	Male	56	Living as if married	2=Primary	Employed	HIV-positive	Not on ART	Smr -ve, Culture +ve	PACTS	3	0	0	79	Male	No
9	1038000	Male	44	Married	4=Higher	Employed	NA	NA	Smr -ve, Culture +ve	SOC	6	2	1	44	Female	No
10	1037000	Male	40	Married	3=Secondary	Not employed	NA	NA	Smr +ve, Culture +ve	PACTS	NA	NA	NA	NA	NA	NA
11	1412000	Male	45	Married	3=Secondary	Employed	HIV-negative	Not on ART	Smr -ve, Culture +ve	SOC	7	4	0	45	Male	No
12	1005000	Male	28	Married	3=Secondary	Employed	HIV-negative	NA	Smr +ve, Culture +ve	PACTS	5	3	2	24	Female	No
13	1405000	Male	35	Widowed	2=Primary	Employed	Unknown	Not on ART	Smr -ve, Culture +ve	PACTS	6	1	1	25	Male	No
14	1001000	Male	43	Married	3=Secondary	Employed	HIV-positive	On ART	Smr +ve, Culture +ve	PACTS	NA	NA	NA	NA	NA	NA
15	1401000	Male	19	Widowed	3=Secondary	Not employed	HIV-negative	Not on ART	Smr +ve, Culture +ve	PACTS	3	1	1	52	Female	Yes
16	1002000	Female	32	Polygamous marriage	3=Secondary	Not employed	HIV-positive	On ART	Smr -ve, Culture +ve	SOC	6	4	2	36	Male	No
17	1004000	Female	31	Married	4=Higher	Employed	HIV-positive	Not on ART	Smr -ve, Culture +ve	PACTS	8	1	1	31	Female	Yes
18	1009000	Female	40	Widowed	3=Secondary	Not employed	HIV-positive	On ART	Smr +ve, Culture +ve	PACTS	10	3	2	69	Female	Yes
19	1406000	Female	26	Polygamous marriage	3=Secondary	Employed	HIV-positive	Not on ART	Smr +ve, Culture +ve	PACTS	3	1	0	30	Male	No
20	1007000	Female	23	Married but not living together	3=Secondary	Employed	HIV-negative	Not on ART	Smr +ve, Culture +ve	SOC	12	6	4	57	Male	No
21	1017000	Male	48	Married	2=Primary	Not employed	HIV-positive	Not on ART	Smr -ve, Culture +ve	PACTS	6	4	1	48	Male	No
22	1010000	Male	38	Married	2=Primary	Employed	HIV-positive	Not on ART	Smr -ve, Culture +ve	SOC	NA	NA	NA	NA	NA	NA
23	1013000	Female	18	Widowed	3=Secondary	Not employed	HIV-negative	Not on ART	Smr +ve, Culture +ve	SOC	5	3	1	42	Female	Yes
24	1403000	Male	36	Married	2=Primary	Employed	HIV-positive	On ART	Smr +ve, Culture +ve	SOC	4	2	1	36	Male	No
25	1404000	Female	27	Living as if married	3=Secondary	Not employed	HIV-negative	Not on ART	Smr +ve, Culture +ve	PACTS	7	3	2	32	Female	Yes
26	1019000	Male	25	Married but not living together	3=Secondary	Not employed	HIV-positive	Not on ART	Smr -ve, Culture +ve	SOC	6	1	1	25	Male	No
27	1408000	Male	37	Married	2=Primary	Employed	HIV-positive	Not on ART	Smr -ve, Culture +ve	SOC	5	3	1	37	Male	No
28	1407000	Male	55	Married	2=Primary	Employed	HIV-positive	On ART	Smr +ve, Culture +ve	SOC	5	3	1	56	Male	No
29	1006000	Male	40	Married	3=Secondary	Employed	HIV-negative	NA	Smr +ve, Culture +ve	SOC	5	3	1	41	Male	No
30	1018000	Female	32	Married but not living together	3=Secondary	Employed	HIV-positive	On ART	Smr -ve, Culture +ve	SOC	7	2	5	33	Female	Yes
31	1012000	Female	38	Married	2=Primary	Employed	HIV-negative	Not on ART	Smr +ve, Culture +ve	SOC	5	4	1	38	Female	No
32	1020000	Male	29	Married	3=Secondary	Employed	HIV-negative	NA	Smr +ve, Culture +ve	PACTS	NA	NA	NA	NA	NA	NA
33	1021000	Female	23	Married	2=Primary	Employed	HIV-negative	NA	Smr +ve, Culture +ve	SOC	2	1	1	23	Female	Yes
34	1410000	Female	29	Living as if married	3=Secondary	Not employed	HIV-negative	Not on ART	Smr -ve, Culture +ve	PACTS	9	6	3	48	Male	No
35	1011000	Male	24	Married	2=Primary	Employed	HIV-negative	Not on ART	Smr +ve, Culture +ve	PACTS	4	2	1	24	Male	No
36	1023000	Male	61	Married	3=Secondary	Employed	HIV-negative	NA	Smr -ve, Culture +ve	PACTS	6	1	0	61	Male	No
37	1402000	Male	35	Married	3=Secondary	Employed	HIV-positive	Not on ART	Smr +ve, Culture +ve	SOC	5	3	1	35	Male	No
38	1028000	Male	34	Married	2=Primary	Employed	HIV-positive	On ART	Smr -ve, Culture +ve	SOC	4	3	1	29	Female	No
39	1024000	Male	41	Married	3=Secondary	Not employed	HIV-negative	NA	Smr -ve, Culture +ve	PACTS	3	2	1	43	Male	No
40	1036000	Male	33	Married	2=Primary	Employed	HIV-positive	Not on ART	Smr +ve, Culture +ve	SOC	4	0	0	43	Male	No
41	1035000	Male	34	Married	2=Primary	Employed	HIV-positive	Not on ART	Smr -ve, Culture +ve	PACTS	6	4	2	35	Male	No
42	1033000	Male	30	Married	3=Secondary	Employed	HIV-positive	On ART	Smr -ve, Culture +ve	PACTS	5	2	0	27	Female	No
43	1034000	Female	18	Living as if married	3=Secondary	Not employed	HIV-positive	Not on ART	Smr -ve, Culture +ve	SOC	9	7	1	35	Male	No
44	1025000	Female	20	Married but not living together	2=Primary	Not employed	HIV-negative	NA	Smr -ve, Culture +ve	SOC	6	3	2	45	Female	No
45	1026000	Male	31	Married	3=Secondary	Employed	HIV-positive	On ART	Smr -ve, Culture +ve	PACTS	NA	NA	NA	NA	NA	NA
46	1027000	Male	47	Married	2=Primary	Employed	HIV-positive	On ART	Smr +ve, Culture +ve	PACTS	6	2	1	51	Male	No
47	1022000	Male	22	Married	3=Secondary	Employed	HIV-positive	Not on ART	Smr +ve, Culture +ve	SOC	4	2	2	25	Male	No
48	1029000	Male	52	Married	3=Secondary	Employed	HIV-positive	Not on ART	Smr +ve, Culture +ve	PACTS	7	5	4	43	Male	No
49	1411000	Male	32	Married	3=Secondary	Employed	HIV-positive	Not on ART	Smr -ve, Culture +ve	SOC	4	1	0	32	Male	No
50	1070000	Male	30	Separated	3=Secondary	Employed	HIV-negative	NA	Smr +ve, Culture +ve	PACTS	19	7	3	35	Female	No
51	1074000	Male	40	Married	3=Secondary	Employed	HIV-positive	On ART	Smr +ve, Culture +ve	PACTS	4	2	1	41	Male	No
52	1421000	Female	44	Single	2=Primary	Not employed	HIV-negative	NA	Smr -ve, Culture +ve	PACTS	NA	NA	NA	NA	NA	NA
53	1072000	Female	19	Widowed	3=Secondary	Not employed	HIV-negative	NA	Smr -ve, Culture +ve	SOC	6	2	0	44	Male	Yes
54	1076000	Male	25	Single	2=Primary	Not employed	HIV-negative	NA	Smr -ve, Culture +ve	SOC	7	3	1	33	Male	No
55	1073000	Male	35	Married	3=Secondary	Employed	HIV-positive	On ART	Smr +ve, Culture +ve	PACTS	7	4	0	36	Female	No
56	1077000	Female	53	Married	2=Primary	Employed	HIV-positive	Not on ART	Smr -ve, Culture +ve	PACTS	2	0	0	22	Male	No
57	1075000	Female	27	Widowed	3=Secondary	Employed	HIV-negative	NA	Smr +ve, Culture +ve	SOC	11	4	1	68	Female	No
58	1420000	Male	38	Married	2=Primary	Not employed	HIV-negative	NA	Smr -ve, Culture +ve	PACTS	NA	NA	NA	NA	NA	NA
59	1418000	Male	31	Widowed	3=Secondary	Employed	HIV-positive	On ART	Smr +ve, Culture +ve	PACTS	11	5	2	54	Female	No
60	1423000	Female	27	Living as if married	3=Secondary	Not employed	HIV-negative	NA	Smr +ve, Culture +ve	SOC	4	2	1	27	Female	No
61	1422000	Male	31	Single	2=Primary	Employed	HIV-positive	On ART	Smr +ve, Culture +ve	SOC	7	5	1	31	Female	No
62	1083000	Male	42	Married	3=Secondary	Employed	HIV-positive	On ART	Smr -ve, Culture +ve	PACTS	5	3	1	44	Male	No
63	1079000	Female	23	Polygamous marriage	2=Primary	Not employed	HIV-negative	Not on ART	Smr +ve, Culture +ve	SOC	4	2	1	28	Male	No
64	1419000	Male	41	Married	2=Primary	Not employed	HIV-negative	Not on ART	Smr +ve, Culture +ve	SOC	3	1	0	41	Male	No
65	1082000	Female	30	Widowed	3=Secondary	Not employed	HIV-positive	Not on ART	Smr -ve, Culture +ve	PACTS	4	2	6	33	Male	No
66	1039000	Male	40	Married	2=Primary	Employed	HIV-negative	Not on ART	Smr +ve, Culture +ve	SOC	3	3	0	40	Male	No
67	1040000	Male	36	Married	2=Primary	Employed	NA	NA	Smr -ve, Culture +ve	PACTS	6	4	2	39	Female	No
68	1045000	Female	27	Married but not living together	3=Secondary	Not employed	HIV-negative	NA	Smr +ve, Culture +ve	SOC	4	2	0	65	Male	No
69	1042000	Male	29	Married	2=Primary	Employed	HIV-negative	NA	Smr +ve, Culture +ve	PACTS	5	2	1	25	Female	No
70	1414000	Male	28	Married	3=Secondary	Employed	HIV-negative	NA	Smr +ve, Culture +ve	SOC	3	1	1	18	Female	No
71	1413000	Male	36	Married	3=Secondary	Employed	HIV-positive	On ART	Smr +ve, Culture +ve	SOC	8	2	2	53	Female	No
72	1046000	Male	24	Single	2=Primary	Not employed	HIV-negative	Not on ART	Smr +ve, Culture +ve	PACTS	6	3	2	26	Female	No
73	1044000	Male	18	Widowed	2=Primary	Not employed	HIV-positive	On ART	Smr +ve, Culture +ve	SOC	4	2	0	40	Female	Yes
74	1047000	Male	38	Married	2=Primary	Employed	HIV-negative	NA	Smr +ve, Culture +ve	PACTS	7	3	0	38	Male	No
75	1048000	Male	51	Married	3=Secondary	Employed	HIV-positive	On ART	Smr +ve, Culture +ve	SOC	2	0	0	31	Female	No
76	1043000	Female	48	Married	3=Secondary	Not employed	HIV-positive	On ART	Smr -ve, Culture +ve	SOC	2	0	0	48	Female	No
77	1052000	Male	35	Married	2=Primary	Employed	HIV-positive	On ART	Smr +ve, Culture +ve	PACTS	4	2	1	50	Female	Yes
78	1049000	Male	32	Married but not living together	3=Secondary	Employed	HIV-positive	On ART	Smr +ve, Culture +ve	SOC	9	3	3	36	Female	Yes
79	1053000	Male	36	Married	2=Primary	Employed	HIV-negative	Not on ART	Smr +ve, Culture +ve	PACTS	4	2	1	36	Male	No
80	1051000	Male	28	Married but not living together	3=Secondary	Not employed	HIV-positive	Not on ART	Smr -ve, Culture +ve	PACTS	5	1	0	54	Female	No
81	1050000	Female	21	Married but not living together	3=Secondary	Not employed	HIV-positive	On ART	Smr -ve, Culture +ve	SOC	6	1	1	49	Female	No
82	1415000	Male	30	Separated	3=Secondary	Not employed	HIV-positive	On ART	Smr -ve, Culture +ve	PACTS	4	3	1	48	Female	Yes
83	1062000	Male	31	Living as if married	3=Secondary	Not employed	HIV-positive	On ART	Smr -ve, Culture +ve	SOC	9	1	0	44	Female	No
84	1061000	Male	30	Married	4=Higher	Employed	HIV-negative	NA	Smr +ve, Culture +ve	SOC	3	1	1	25	Female	No
85	1058000	Male	26	Widowed	3=Secondary	Employed	HIV-negative	NA	Smr -ve, Culture +ve	PACTS	4	0	0	51	Female	No
86	1060000	Female	55	Polygamous marriage	2=Primary	Not employed	HIV-negative	NA	Smr +ve, Culture +ve	PACTS	6	2	1	63	Male	No
87	1056000	Male	32	Living as if married	4=Higher	Employed	HIV-negative	NA	Smr +ve, Culture +ve	SOC	8	3	1	28	Female	No
88	1063000	Male	48	Married	3=Secondary	Employed	HIV-positive	On ART	Smr +ve, Culture +ve	PACTS	3	1	1	37	Female	No
89	1057000	Male	44	Married	3=Secondary	Employed	Unknown	NA	Smr +ve, Culture +ve	SOC	6	3	2	33	Female	No
90	1417000	Male	35	Widowed	2=Primary	Employed	HIV-positive	On ART	Smr +ve, Culture +ve	SOC	11	5	4	65	Female	Yes
91	1416000	Female	33	Married	2=Primary	Employed	HIV-positive	On ART	Smr +ve, Culture +ve	PACTS	5	2	0	33	Female	No
92	1059000	Female	44	Married	2=Primary	Employed	HIV-positive	Not on ART	Smr -ve, Culture +ve	SOC	8	4	1	44	Female	No
93	1065000	Male	35	Married	2=Primary	Employed	HIV-positive	Not on ART	Smr +ve, Culture +ve	PACTS	5	3	1	34	Female	No
94	1064000	Female	38	Polygamous marriage	1=No school	Employed	Unknown	NA	Smr -ve, Culture +ve	PACTS	6	2	0	38	Female	No
95	1141000	Male	34	Married	2=Primary	Employed	HIV-positive	On ART	Smr -ve, Culture +ve	PACTS	6	4	2	28	Female	No
96	1139000	Male	31	Married	2=Primary	Employed	Unknown	NA	Smr +ve, Culture +ve	SOC	4	2	2	43	Female	No
97	1054000	Female	24	Widowed	2=Primary	Not employed	HIV-positive	Not on ART	Smr +ve, Culture +ve	SOC	4	2	1	28	Male	Yes
98	1066000	Male	30	Widowed	3=Secondary	Employed	Unknown	NA	Smr -ve, Culture +ve	PACTS	4	0	0	56	Female	Yes
99	1055000	Male	29	Widowed	2=Primary	Employed	HIV-positive	On ART	Smr -ve, Culture +ve	PACTS	NA	NA	NA	NA	NA	NA
100	1081000	Female	32	Polygamous marriage	3=Secondary	Employed	HIV-negative	NA	Smr +ve, Culture +ve	SOC	NA	NA	NA	NA	NA	NA
101	1080000	Female	32	Married	3=Secondary	Employed	HIV-positive	Not on ART	Smr +ve, Culture +ve	SOC	2	1	0	31	Female	No
102	1078000	Male	31	Widowed	3=Secondary	Employed	HIV-negative	NA	Smr +ve, Culture +ve	PACTS	NA	NA	NA	NA	NA	NA
103	1068000	Male	34	Widowed	2=Primary	Employed	HIV-negative	Not on ART	Smr +ve, Culture +ve	SOC	4	1	0	65	Female	No
104	1067000	Male	22	Widowed	2=Primary	Not employed	NA	NA	Smr -ve, Culture +ve	SOC	8	8	1	48	Female	No
105	1069000	Male	33	Married	3=Secondary	Employed	Unknown	NA	Smr -ve, Culture +ve	PACTS	5	3	2	33	Male	No
106	1424000	Male	33	Married	3=Secondary	Employed	HIV-positive	On ART	Smr +ve, Culture +ve	PACTS	4	1	1	34	Male	No
107	1425000	Male	37	Married	2=Primary	Employed	HIV-negative	NA	Smr +ve, Culture +ve	SOC	4	2	2	37	Male	No
108	1426000	Male	23	Married	3=Secondary	Employed	HIV-negative	NA	Smr +ve, Culture +ve	PACTS	3	0	0	24	Male	No
109	1427000	Male	21	Married	2=Primary	Employed	HIV-negative	NA	Smr +ve, Culture +ve	PACTS	2	0	0	22	Male	No
110	1088000	Male	27	Married	3=Secondary	Employed	HIV-negative	NA	Smr +ve, Culture +ve	SOC	2	0	0	27	Male	No
111	1084000	Male	37	Married	3=Secondary	Employed	HIV-positive	Not on ART	Smr -ve, Culture +ve	SOC	2	0	0	37	Male	No
112	1086000	Female	22	Married	2=Primary	Employed	HIV-positive	On ART	Smr +ve, Culture +ve	SOC	2	1	0	22	Female	No
113	1085000	Female	30	Single	3=Secondary	Not employed	HIV-positive	On ART	Smr +ve, Culture +ve	PACTS	10	4	1	26	Male	No
114	1090000	Male	55	Married	2=Primary	Employed	HIV-positive	On ART	Smr +ve, Culture +ve	PACTS	6	3	2	49	Female	No
115	1430000	Male	33	Married	3=Secondary	Employed	HIV-positive	On ART	Smr +ve, Culture +ve	SOC	7	4	1	33	Male	No
116	1429000	Male	36	Married	2=Primary	Employed	HIV-positive	On ART	Smr +ve, Culture +ve	PACTS	5	1	1	25	Female	No
117	1428000	Female	25	Married	3=Secondary	Employed	HIV-positive	On ART	Smr +ve, Culture +ve	SOC	5	3	1	31	Female	No
118	1099000	Female	47	Married	2=Primary	Employed	HIV-positive	Not on ART	Smr +ve, Culture +ve	SOC	3	1	0	20	Male	No
119	1095000	Female	35	Polygamous marriage	4=Higher	Employed	HIV-positive	On ART	Smr -ve, Culture +ve	PACTS	3	1	1	41	Male	No
120	1093000	Female	44	Married	2=Primary	Employed	HIV-positive	NA	Smr -ve, Culture +ve	PACTS	2	0	0	27	Female	No
121	1092000	Male	47	Married	3=Secondary	Employed	HIV-positive	On ART	Smr +ve, Culture +ve	SOC	5	2	0	32	Female	No
122	1091000	Male	24	Married	3=Secondary	Employed	HIV-positive	Not on ART	Smr -ve, Culture +ve	PACTS	5	2	1	30	Male	No
123	1089000	Male	46	Married	1=No school	Employed	HIV-positive	On ART	Smr -ve, Culture +ve	SOC	6	3	1	47	Male	No
124	1431000	Male	23	Widowed	3=Secondary	Employed	HIV-negative	NA	Smr -ve, Culture +ve	PACTS	NA	NA	NA	NA	NA	NA
125	1096000	Male	38	Married	3=Secondary	Not employed	HIV-negative	NA	Smr +ve, Culture +ve	SOC	6	4	2	38	Male	No
126	1094000	Male	23	Widowed	3=Secondary	Employed	HIV-positive	On ART	Smr +ve, Culture +ve	SOC	8	2	2	44	Female	No
127	1432000	Female	27	Widowed	2=Primary	Employed	HIV-positive	On ART	Smr +ve, Culture +ve	SOC	5	3	1	33	Male	No
128	1434000	Female	31	Widowed	3=Secondary	Employed	HIV-positive	On ART	Smr +ve, Culture +ve	SOC	0	2	0	68	Female	No
129	1102000	Male	55	Married	2=Primary	Employed	HIV-positive	On ART	Smr -ve, Culture +ve	SOC	3	0	0	40	Female	No
130	1097000	Female	26	Single	3=Secondary	Not employed	HIV-positive	Not on ART	Smr -ve, Culture +ve	PACTS	3	1	1	26	Female	No
131	1100000	Female	25	Polygamous marriage	2=Primary	Not employed	HIV-positive	Not on ART	Smr -ve, Culture +ve	PACTS	6	3	1	45	Male	Yes
132	1101000	Male	28	Widowed	2=Primary	Employed	HIV-positive	On ART	Smr +ve, Culture +ve	SOC	3	1	0	77	Male	No
133	1098000	Female	19	Single	3=Secondary	Not employed	HIV-negative	NA	Smr +ve, Culture +ve	SOC	2	0	0	33	Male	No
134	1435000	Male	33	Married	2=Primary	Employed	HIV-negative	Not on ART	Smr +ve, Culture +ve	PACTS	5	3	2	33	Male	No
135	1106000	Male	37	Married	2=Primary	Employed	HIV-positive	Not on ART	Smr -ve, Culture +ve	SOC	3	2	1	34	Female	No
136	1105000	Male	27	Married	3=Secondary	Employed	NA	NA	Smr +ve, Culture +ve	SOC	5	3	2	27	Female	No
137	1104000	Female	43	Married	3=Secondary	Not employed	HIV-negative	NA	Smr -ve, Culture +ve	PACTS	7	4	0	36	Female	No
138	1107000	Female	33	Married but not living together	2=Primary	Employed	HIV-positive	Not on ART	Smr +ve, Culture +ve	PACTS	NA	NA	NA	NA	NA	NA
139	1103000	Female	26	Polygamous marriage	3=Secondary	Not employed	HIV-positive	On ART	Smr +ve, Culture +ve	PACTS	4	2	2	26	Female	Yes
140	1110000	Female	73	Married	2=Primary	Not employed	HIV-positive	On ART	Smr -ve, Culture +ve	PACTS	4	1	1	73	Male	No
141	1140000	Male	19	Widowed	3=Secondary	Not employed	HIV-negative	NA	Smr +ve, Culture +ve	PACTS	5	1	0	40	Female	No
142	1440000	Male	35	Widowed	2=Primary	Employed	HIV-positive	On ART	Smr -ve, Culture +ve	SOC	3	0	0	71	Female	No
143	1071000	Male	29	Single	3=Secondary	Employed	HIV-negative	NA	Smr -ve, Culture +ve	SOC	3	1	1	28	Female	No
144	1439000	Male	46	Married	3=Secondary	Employed	HIV-negative	Not on ART	Smr +ve, Culture +ve	PACTS	6	2	0	46	Male	No
145	1438000	Male	38	Married	3=Secondary	Employed	HIV-positive	On ART	Smr +ve, Culture +ve	PACTS	4	3	1	35	Female	No
146	1112000	Male	42	Living as if married	3=Secondary	Employed	HIV-positive	Not on ART	Smr -ve, Culture +ve	SOC	4	1	0	33	Male	No
147	1114000	Female	33	Polygamous marriage	3=Secondary	Not employed	HIV-positive	On ART	Smr -ve, Culture +ve	PACTS	2	0	0	33	Female	No
148	1113000	Male	40	Married	3=Secondary	Employed	HIV-positive	On ART	Smr +ve, Culture +ve	SOC	5	3	2	41	Male	No
149	1441000	Male	43	Married	2=Primary	Employed	HIV-positive	On ART	Smr +ve, Culture +ve	PACTS	6	4	3	43	Male	No
150	1115000	Male	35	Married	3=Secondary	Employed	HIV-positive	Not on ART	Smr -ve, Culture +ve	SOC	5	3	1	35	Male	No
151	1442000	Male	30	Married	2=Primary	Employed	HIV-negative	NA	Smr +ve, Culture +ve	SOC	6	3	1	29	Female	No
152	1109000	Male	44	Single	2=Primary	Not employed	HIV-positive	Not on ART	Smr +ve, Culture +ve	PACTS	8	3	0	39	Female	No
153	1437000	Female	18	Widowed	2=Primary	Not employed	HIV-negative	NA	Smr +ve, Culture +ve	SOC	10	6	3	38	Female	No
154	1436000	Female	36	Polygamous marriage	3=Secondary	Not employed	HIV-positive	On ART	Smr -ve, Culture +ve	SOC	5	2	0	74	Male	No
155	1087000	Female	45	Polygamous marriage	2=Primary	Employed	HIV-positive	On ART	Smr -ve, Culture +ve	PACTS	3	1	1	41	Male	No
156	1111000	Male	30	Widowed	2=Primary	Not employed	HIV-positive	On ART	Smr +ve, Culture +ve	SOC	5	1	0	68	Female	No
157	1108000	Male	20	Widowed	3=Secondary	Employed	HIV-positive	On ART	Smr -ve, Culture +ve	PACTS	2	0	0	51	Female	Yes
158	1433000	Female	53	Married	3=Secondary	Not employed	HIV-positive	On ART	Smr -ve, Culture +ve	PACTS	3	1	0	53	Female	Yes
159	1443000	Female	38	Married	3=Secondary	Employed	HIV-positive	On ART	Smr +ve, Culture +ve	PACTS	4	2	1	38	Female	No
160	1118000	Male	28	Married	1=No school	Employed	Unknown	NA	Smr +ve, Culture +ve	SOC	2	1	1	28	Female	No
161	1117000	Male	27	Married	2=Primary	Employed	HIV-positive	Not on ART	Smr -ve, Culture +ve	SOC	NA	NA	NA	NA	NA	NA
162	1116000	Male	38	Married	2=Primary	Not employed	HIV-positive	On ART	Smr +ve, Culture +ve	PACTS	4	2	1	39	Male	No
163	1120000	Male	24	Widowed	3=Secondary	Employed	HIV-negative	NA	Smr +ve, Culture +ve	PACTS	4	1	1	40	Male	No
164	1444000	Male	24	Married	3=Secondary	Employed	HIV-positive	On ART	Smr +ve, Culture +ve	SOC	2	0	0	27	Male	No
165	1119000	Male	28	Married	2=Primary	Employed	HIV-positive	Not on ART	Smr +ve, Culture +ve	PACTS	8	3	0	28	Male	No
166	1448000	Female	22	Polygamous marriage	2=Primary	Employed	HIV-negative	NA	Smr +ve, Culture +ve	SOC	5	2	2	23	Female	No
167	1137000	Male	30	Married	2=Primary	Employed	HIV-negative	NA	Smr +ve, Culture +ve	SOC	4	2	1	28	Female	No
168	1138000	Female	33	Living as if married	3=Secondary	Employed	Unknown	NA	Smr -ve, Culture +ve	PACTS	9	3	1	25	Female	No
169	1136000	Female	45	Married	2=Primary	Employed	HIV-positive	On ART	Smr -ve, Culture +ve	PACTS	3	1	1	21	Female	No
170	1125000	Female	21	Polygamous marriage	3=Secondary	Not employed	HIV-positive	Not on ART	Smr +ve, Culture +ve	PACTS	8	5	3	26	Male	No
171	1123000	Male	70	Married	2=Primary	Employed	HIV-negative	NA	Smr -ve, Culture +ve	SOC	5	1	0	70	Male	No
172	1121000	Female	31	Polygamous marriage	3=Secondary	Employed	HIV-negative	NA	Smr -ve, Culture +ve	PACTS	NA	NA	NA	NA	NA	NA
173	1124000	Male	37	Married	3=Secondary	Employed	Unknown	NA	Smr -ve, Culture +ve	SOC	NA	NA	NA	NA	NA	NA
174	1122000	Female	19	Widowed	3=Secondary	Not employed	HIV-negative	NA	Smr -ve, Culture +ve	PACTS	8	3	2	56	Female	No
175	1041000	Male	33	Married	3=Secondary	Employed	Unknown	NA	Smr +ve, Culture +ve	PACTS	4	2	0	29	Female	No
176	1126000	Male	45	Married	2=Primary	Employed	HIV-negative	NA	Smr -ve, Culture +ve	SOC	5	3	0	46	Male	No
177	1128000	Male	38	Married	3=Secondary	Employed	HIV-positive	On ART	Smr -ve, Culture +ve	SOC	5	3	0	38	Male	No
178	1127000	Male	32	Married	3=Secondary	Employed	HIV-positive	On ART	Smr +ve, Culture +ve	PACTS	5	3	1	25	Female	No
179	1129000	Female	31	Polygamous marriage	3=Secondary	Employed	HIV-positive	Not on ART	Smr -ve, Culture +ve	SOC	5	3	3	32	Female	No
180	1130000	Male	35	Married	4=Higher	Not employed	HIV-positive	Not on ART	Smr -ve, Culture +ve	PACTS	2	0	0	31	Female	No
181	1132000	Male	34	Living as if married	2=Primary	Employed	HIV-positive	Not on ART	Smr -ve, Culture +ve	PACTS	6	3	1	32	Female	No
182	1445000	Female	35	Polygamous marriage	2=Primary	Not employed	HIV-negative	NA	Smr +ve, Culture +ve	PACTS	5	3	1	32	Female	No
183	1135000	Male	31	Married	3=Secondary	Employed	HIV-positive	Not on ART	Smr -ve, Culture +ve	PACTS	5	4	1	52	Female	No
184	1134000	Male	37	Married	3=Secondary	Employed	Unknown	NA	Smr -ve, Culture +ve	SOC	7	2	0	37	Male	No
185	1131000	Male	41	Married	1=No school	Employed	HIV-positive	Not on ART	Smr -ve, Culture +ve	SOC	2	0	0	42	Female	No
186	1133000	Male	36	Married	2=Primary	Employed	HIV-positive	On ART	Smr +ve, Culture +ve	SOC	4	2	2	36	Male	No
187	1446000	Male	34	Widowed	3=Secondary	Employed	HIV-positive	On ART	Smr +ve, Culture +ve	PACTS	6	2	2	41	Female	No
188	1447000	Female	35	Widowed	3=Secondary	Not employed	HIV-positive	On ART	Smr -ve, Culture +ve	SOC	6	1	1	72	Female	No
189	1452000	Female	30	Single	3=Secondary	Not employed	HIV-negative	NA	Smr +ve, Culture +ve	PACTS	3	0	0	30	Female	No
190	1142000	Female	32	Polygamous marriage	3=Secondary	Not employed	HIV-positive	On ART	Smr +ve, Culture +ve	SOC	6	4	1	33	Female	No
191	1450000	Female	51	Married	1=No school	Employed	HIV-positive	On ART	Smr +ve, Culture +ve	PACTS	5	3	1	51	Female	No
192	1449000	Female	53	Married	2=Primary	Employed	HIV-negative	NA	Smr +ve, Culture +ve	SOC	5	3	2	45	Female	No
193	1451000	Male	18	Widowed	3=Secondary	Not employed	Unknown	NA	Smr +ve, Culture +ve	SOC	5	2	0	40	Female	No
194	1147000	Male	32	Widowed	2=Primary	Not employed	HIV-positive	On ART	Smr -ve, Culture +ve	SOC	6	2	1	65	Female	Yes
195	1146000	Female	25	Widowed	4=Higher	Not employed	HIV-positive	On ART	Smr -ve, Culture +ve	PACTS	4	0	0	67	Male	No
196	1148000	Male	25	Married	3=Secondary	Not employed	HIV-negative	Not on ART	Smr -ve, Culture +ve	SOC	3	1	1	25	Male	No
197	1144000	Male	41	Married	4=Higher	Employed	HIV-negative	NA	Smr -ve, Culture +ve	PACTS	6	4	2	29	Female	No
198	1149000	Female	36	Polygamous marriage	2=Primary	Employed	Unknown	NA	Smr -ve, Culture +ve	PACTS	7	2	1	37	Female	No
199	1145000	Female	22	Single	2=Primary	Not employed	HIV-positive	On ART	Smr +ve, Culture +ve	PACTS	3	1	0	80	Female	No
200	1143000	Female	45	Single	3=Secondary	Not employed	HIV-positive	Not on ART	Smr +ve, Culture +ve	SOC	5	1	0	43	Female	Yes
201	1150000	Female	56	Separated	1=No school	Not employed	HIV-negative	NA	Smr -ve, Culture +ve	PACTS	10	6	2	37	Male	Yes
202	1454000	Female	31	Polygamous marriage	3=Secondary	Employed	HIV-positive	On ART	Smr +ve, Culture +ve	SOC	4	2	0	41	Female	Yes
203	1453000	Male	28	Married	3=Secondary	Employed	HIV-negative	NA	Smr +ve, Culture +ve	PACTS	NA	NA	NA	NA	NA	NA
204	1152000	Male	31	Married	3=Secondary	Employed	HIV-positive	On ART	Smr -ve, Culture +ve	SOC	6	3	2	36	Female	No
205	1153000	Male	33	Married	2=Primary	Employed	HIV-negative	NA	Smr +ve, Culture +ve	SOC	4	2	2	34	Male	No
206	1154000	Female	36	Married	2=Primary	Employed	HIV-positive	On ART	Smr +ve, Culture +ve	SOC	4	3	0	36	Female	No
207	1151000	Male	29	Widowed	3=Secondary	Employed	HIV-negative	NA	Smr +ve, Culture +ve	SOC	4	1	1	54	Female	No
208	1457000	Male	26	Widowed	3=Secondary	Not employed	HIV-negative	Not on ART	Smr +ve, Culture +ve	PACTS	NA	NA	NA	NA	NA	NA
209	1455000	Male	37	Married	3=Secondary	Employed	HIV-positive	On ART	Smr +ve, Culture +ve	PACTS	3	1	0	37	Male	No
210	1456000	Female	39	Polygamous marriage	2=Primary	Not employed	HIV-negative	NA	Smr +ve, Culture +ve	SOC	9	4	1	40	Female	No
211	1155000	Male	49	Married	2=Primary	Employed	HIV-positive	Not on ART	Smr -ve, Culture +ve	PACTS	8	3	0	40	Female	No
212	1156000	Female	50	Separated	3=Secondary	Not employed	HIV-positive	Not on ART	Smr +ve, Culture +ve	PACTS	NA	NA	NA	NA	NA	NA
213	1157000	Male	53	Married	3=Secondary	Employed	HIV-positive	Not on ART	Smr -ve, Culture +ve	SOC	6	3	1	53	Male	Yes
