# Supplementary material for: Effect of patient-delivered household contact tracing and prevention for tuberculosis: A household cluster-randomised trial in Malawi
Source: PLoS One. 2022 Sep 8;17(9):e0269219. doi: 10.1371/journal.pone.0269219 (PMC9455850; doi:10.1371/journal.pone.0269219)
Supplement: S1 Dataset — (ZIP) [file pone.0269219.s002.zip › S1_Publishing data set_2/_Data/contacts_baseline_rev.csv]

	id	p01apatid	p05age	p06sex	p07lvn	p08nght	p09indx	p10rel	p11msta	p12wid1_	p13inmig	p14moin	p15edu	p16cgh	p17doc	p18fvr	p19nsa	p20nsb	p21wla	p22wlb	p23yr10_	p24gn	p25le	p26le1_	p27lp	p28lp	p29ftt	p30tbsus	p31tbrx	p32dos	p33mos	p34yos	p35tcs	p36plac	p36placo	p37fcn	p38tbreg	p39yos	p40smrr	p41tbcls	p42hivst	p43trebf	p44prvtb	p45date	p46prsm	p47ipt	p48icard	p49dstat	p50mstat
1	1401000	1401001	52	2	1	1	2	1	5	1	1	NA	1	2	9	2	2	3	2	3	2	9	3	3	3	3	3	2	2	0	NA	0	3	9	NA	0	0	0	9	9	9	3	9	0	9	2	3	0	NA
2	1002000	1002001	35	1	1	1	2	1	1	2	1	NA	1	2	2	2	2	3	3	3	9	9	3	9	9	9	9	2	2	0	NA	0	3	9	NA	0	0	0	9	9	9	3	2	0	9	2	3	0	NA
3	1402000	1402001	30	2	1	1	2	2	1	2	1	NA	3	2	9	2	2	3	2	3	2	9	3	9	3	3	3	2	2	0	NA	0	3	9	NA	0	0	0	9	9	9	9	9	0	9	2	3	0	NA
4	1004000	1004001	28	1	1	1	2	7	1	2	9	NA	3	1	1	2	2	2	2	3	2	2	3	3	3	3	3	1	2	0	NA	0	3	9	NA	0	0	0	9	9	9	3	1	2012	1	2	3	0	NA
5	1005000	1005001	24	2	1	1	2	2	1	2	1	JAN	1	2	2	2	2	3	2	3	2	9	9	9	9	9	9	2	2	0	NA	0	3	9	NA	0	0	0	2	3	2	3	2	0	2	2	3	0	NA
6	1003000	1003001	25	2	1	1	2	2	1	2	1	JAN	2	1	2	2	2	3	2	3	2	2	3	3	3	3	2	1	2	0	NA	0	2	9	NA	0	0	0	9	3	1	3	2	0	9	2	3	0	NA
7	1405000	1405001	36	2	1	1	2	1	1	2	1	JAN	3	2	2	2	2	3	2	3	9	9	9	9	9	9	9	2	2	0	NA	0	2	9	NA	0	0	0	2	3	3	3	2	600	2	2	3	0	NA
8	1009000	1009001	69	2	1	1	2	1	2	1	1	NA	1	2	2	2	2	3	3	3	2	2	3	3	3	3	3	2	2	0	NA	0	3	8	NA	0	0	0	9	3	3	3	2	0	9	2	3	0	NA
9	1403000	1403001	25	2	1	1	2	2	1	2	1	NA	1	2	9	2	2	3	2	3	2	9	3	3	3	3	3	2	2	0	NA	0	9	9	NA	0	0	0	9	9	9	9	9	0	9	2	3	0	NA
10	1011000	1011001	31	2	1	1	2	2	1	2	1	JAN	3	2	2	2	2	2	2	3	9	9	9	9	9	9	9	2	2	0	NA	0	3	9	NA	0	0	0	2	3	3	3	2	0	2	2	3	0	OOO
11	1012000	1012001	17	1	1	1	2	3	4	3	1	NA	3	2	9	2	2	3	2	3	2	2	3	3	3	3	3	2	2	0	NA	0	9	9	NA	0	0	0	9	9	9	9	9	0	9	2	3	0	NA
12	1404000	1404001	32	2	1	1	2	1	1	2	1	NA	4	2	2	2	2	3	3	3	9	9	3	3	3	3	3	2	2	0	NA	0	3	3	NA	0	0	0	9	9	9	9	1	2009	1	2	3	0	NA
13	1014000	1014001	26	1	1	1	2	2	1	2	1	JAN	2	2	2	2	2	2	2	2	9	9	9	9	9	9	9	2	2	0	NA	0	2	9	NA	0	0	0	2	3	2	3	2	0	2	2	3	0	NA
14	1013000	1013001	42	2	1	1	2	1	5	1	1	NA	1	2	2	2	2	3	3	3	9	9	3	3	3	3	3	2	2	0	NA	0	9	9	NA	0	0	0	9	9	9	9	1	2012	1	2	3	0	NA
15	1007000	1007001	57	1	1	1	2	1	1	2	9	JAN	2	2	2	2	1	1	2	3	9	9	9	9	9	9	9	1	2	0	NA	0	2	9	NA	0	0	0	2	3	3	3	2	0	2	2	3	0	NA
16	1406000	1406001	30	1	1	1	2	1	1	2	1	NA	3	2	2	2	2	3	2	3	2	2	3	3	3	3	3	2	2	NA	NA	0	9	9	NA	0	0	0	9	9	9	9	9	0	9	2	3	0	NA
17	1006000	1006001	30	2	1	1	2	2	1	2	9	NA	2	2	2	2	2	3	3	3	2	9	3	3	3	3	3	2	2	0	NA	0	3	8	NA	0	0	0	9	9	9	3	2	0	9	2	3	0	NA
18	1407000	1407001	45	2	1	1	2	2	1	2	1	JAN	1	2	2	2	2	2	2	3	9	9	9	9	9	9	9	2	2	0	NA	0	3	9	NA	0	0	0	2	3	2	3	2	0	2	2	3	0	NA
19	1008000	1008001	64	1	1	1	2	1	1	2	1	NA	4	2	9	2	2	9	2	3	2	2	3	3	3	3	3	2	9	0	NA	0	9	9	NA	0	0	0	9	9	9	9	9	0	9	2	9	0	NA
20	1408000	1408001	0	2	1	1	2	2	1	2	1	NA	3	2	2	2	2	3	2	3	2	2	3	3	3	3	3	2	2	NA	NA	0	9	9	NA	0	0	0	9	9	9	9	9	0	9	2	3	0	NA
21	1023000	1023001	51	2	1	1	2	2	1	2	1	NA	3	2	9	2	2	3	2	3	2	2	3	3	3	3	3	2	2	0	NA	0	9	9	NA	0	0	0	9	9	9	9	9	0	9	2	3	0	NA
22	1027000	1027001	51	1	1	1	2	1	1	2	1	NA	2	2	2	2	2	2	2	2	9	9	3	3	3	3	3	2	2	0	NA	0	9	9	NA	0	0	0	9	9	9	9	2	0	9	2	9	0	NA
23	1024000	1024001	33	1	1	1	2	5	1	2	1	NA	2	2	2	2	2	3	2	2	2	9	3	3	3	3	3	2	2	0	NA	0	3	8	NA	0	0	0	9	9	9	NA	NA	NA	NA	NA	NA	NA	NA
24	1410000	1410001	48	1	1	1	2	1	1	2	1	JAN	2	2	2	2	2	2	2	2	9	9	9	9	9	9	9	2	2	NA	NA	0	9	9	NA	0	0	0	9	9	9	9	2	0	2	2	2	0	NA
25	1029000	1029001	18	2	1	1	2	3	4	3	1	NA	2	2	9	2	2	3	2	3	2	9	3	3	3	3	3	2	2	0	NA	0	9	9	NA	0	0	0	9	9	9	9	9	0	9	2	3	0	NA
26	1028000	1028001	29	2	1	1	2	2	5	1	1	OCT	1	1	2	2	2	2	2	2	9	9	9	9	9	9	9	1	2	0	NA	0	9	9	NA	0	0	0	9	9	3	3	2	0	9	2	3	0	NA
27	1409000	1409001	38	1	1	1	2	1	1	2	1	NA	3	2	2	2	2	3	3	3	2	9	3	3	3	3	3	2	2	0	NA	0	9	9	NA	0	0	0	9	9	9	9	2	0	9	2	3	NA	NA
28	1016000	1016001	30	2	1	1	2	2	1	2	1	NA	3	2	2	2	2	3	3	3	9	9	3	2	3	3	3	2	2	0	NA	0	9	9	NA	0	0	0	9	9	9	9	2	0	9	2	3	0	NA
29	1018000	1018001	2	1	1	1	2	3	4	2	1	NA	1	2	2	2	2	3	2	2	1	2	2	2	2	2	2	2	2	0	NA	0	9	9	NA	0	0	0	9	9	9	9	2	0	9	1	1	17	JUL
30	1019000	1019001	33	1	2	2	2	1	1	2	1	JAN	4	2	2	2	2	3	2	3	9	9	9	9	9	9	9	2	2	0	NA	0	3	9	NA	0	0	0	2	3	3	3	2	0	2	2	3	0	NA
31	1022000	1022001	25	2	1	1	2	2	1	2	1	JAN	2	1	2	2	2	2	2	2	9	9	9	9	9	9	9	1	2	0	NA	0	3	9	NA	0	0	0	9	9	9	9	2	0	2	2	3	0	NA
32	1017000	1017001	44	2	1	1	2	2	1	2	1	NA	2	1	2	1	2	3	2	3	2	2	3	3	3	3	3	1	2	0	NA	0	9	9	NA	0	0	0	9	9	9	9	9	0	9	2	3	0	NA
33	1021000	1021001	4	1	1	1	2	3	4	2	1	NA	1	2	2	2	2	2	2	2	1	2	2	2	2	2	2	2	2	0	NA	0	9	9	NA	0	0	0	9	9	9	9	2	0	9	2	3	0	NA
34	1025000	1025001	45	2	1	1	2	1	5	1	1	JAN	9	2	2	2	2	2	2	2	9	9	9	9	9	9	3	2	2	0	NA	0	9	9	NA	0	0	0	2	3	1	3	2	0	2	2	2	0	NA
35	1056000	1056002	30	2	1	1	2	1	1	2	1	NA	3	2	2	2	2	3	2	3	2	9	3	3	3	3	3	2	2	0	NA	0	3	9	NA	0	0	0	9	9	9	3	2	0	9	2	3	0	NA
36	1436000	1436001	74	1	1	1	2	1	1	2	1	JAN	1	2	2	2	2	3	2	3	2	2	2	3	3	3	3	2	2	0	NA	0	3	9	NA	0	0	0	9	3	3	3	2	0	9	2	3	0	NA
37	1053000	1053001	23	2	1	1	2	2	1	2	1	NA	1	2	2	2	2	3	2	3	2	2	3	3	3	3	3	2	2	9	NA	0	9	9	NA	0	0	0	9	9	9	9	2	0	9	2	3	0	NA
38	1070000	1070001	75	1	1	1	2	1	1	2	1	NA	1	2	2	2	2	3	2	3	2	9	3	3	3	3	3	2	2	0	NA	0	3	9	NA	0	0	0	9	9	9	3	2	0	9	2	3	0	NA
39	1057000	1057001	37	1	1	1	2	1	1	2	2	NOV	2	2	2	2	2	3	2	3	2	9	3	3	3	3	3	2	2	0	NA	0	3	9	NA	0	0	0	9	9	9	3	2	0	9	2	3	0	NA
40	1419000	1419001	35	2	1	1	2	2	1	2	2	NOV	2	2	9	2	2	3	2	3	2	9	3	3	3	3	3	2	2	0	NA	0	3	9	NA	0	0	0	9	9	9	3	2	0	9	2	3	0	NA
41	1043000	1043001	25	1	1	1	2	3	4	2	1	NA	4	2	2	2	2	3	2	3	2	2	3	3	3	3	3	2	2	0	NA	0	3	9	NA	0	0	0	9	9	9	9	2	0	9	2	3	0	NA
42	1417000	1417006	65	2	1	1	2	1	5	1	1	NA	1	2	2	2	2	2	2	2	2	2	3	3	3	3	3	2	2	0	NA	0	1	9	NA	0	0	0	9	9	9	9	2	0	9	2	3	0	NA
43	1064000	1064001	26	2	1	1	2	3	1	2	1	JAN	2	2	2	2	2	3	2	2	2	9	9	9	9	9	9	2	2	0	NA	0	3	9	NA	0	0	0	9	3	2	3	2	0	9	2	3	0	NA
44	1059000	1059004	24	2	1	1	2	4	1	2	2	OCT	3	2	2	2	2	3	2	3	2	2	3	3	3	3	3	2	2	2	NA	0	9	9	NA	0	0	0	9	9	9	9	2	0	9	2	9	0	NA
45	1145000	1145001	80	2	1	1	2	1	5	1	1	NA	1	1	1	1	1	1	1	1	2	2	3	3	3	3	3	1	2	0	NA	0	3	8	NA	0	0	0	9	9	9	3	2	0	9	2	3	0	NA
46	1100000	1100001	45	1	1	1	2	1	1	1	1	NA	2	2	2	2	2	2	2	2	2	2	3	3	3	3	3	2	1	18	JUL	2013	1	9	NA	0	226	2013	1	2	1	1	1	2009	2	2	2	0	NA
47	1147000	1147001	64	2	1	1	2	1	6	1	1	NA	1	2	2	2	2	3	2	3	2	9	3	3	3	3	3	2	2	0	NA	0	3	8	NA	0	0	0	9	9	9	3	2	0	9	2	3	0	NA
48	1060000	1060001	63	1	1	1	2	2	1	2	1	NA	3	2	2	2	2	3	2	3	2	2	3	3	3	3	3	2	2	0	NA	0	3	9	NA	0	0	0	9	9	9	3	2	0	9	2	3	0	NA
49	1146000	1146001	67	1	1	1	2	1	1	2	1	NA	3	2	9	2	2	3	2	3	2	9	3	3	3	3	3	2	2	0	NA	0	3	8	NA	0	0	0	9	9	9	3	2	0	9	2	3	0	NA
50	1416000	1416001	30	2	1	1	2	5	7	1	1	NA	1	2	2	2	2	3	2	3	2	2	3	3	3	3	3	2	2	0	NA	0	9	9	NA	0	0	0	9	9	9	9	2	0	9	2	3	0	NA
51	1149000	1149003	42	1	1	1	2	1	1	2	1	NA	2	2	2	2	2	3	2	3	2	2	3	3	3	3	3	2	2	0	NA	0	3	8	NA	0	0	0	9	9	9	NA	NA	NA	NA	NA	NA	NA	NA
52	1455000	1455001	35	2	1	1	2	2	1	2	1	NA	2	2	2	2	2	3	2	NA	NA	NA	NA	NA	NA	NA	NA	NA	NA	NA	NA	NA	NA	NA	NA	NA	NA	NA	NA	NA	NA	3	2	0	9	2	3	0	NA
53	1154000	1154001	8	1	1	1	2	3	4	3	1	NA	1	2	9	2	2	3	2	3	1	2	2	3	2	3	2	2	2	0	NA	0	3	8	NA	0	0	0	9	9	9	3	2	0	9	2	3	0	NA
54	1153000	1153002	27	2	1	1	2	2	1	2	1	NA	1	2	2	2	2	3	2	3	2	2	3	3	3	3	3	2	2	0	NA	0	9	8	NA	0	0	0	9	9	9	3	2	0	9	2	3	0	NA
55	1136000	1136002	21	2	1	1	2	3	6	2	1	NA	3	2	2	2	2	3	2	3	2	2	3	3	3	3	3	2	2	0	NA	0	3	8	NA	0	0	0	9	9	9	3	2	0	9	2	3	0	NA
56	1066000	1066001	56	2	1	1	2	1	5	1	1	NA	2	2	9	2	2	3	2	3	2	9	3	3	3	3	3	2	2	NA	NA	31	3	9	NA	0	0	0	9	9	9	3	2	0	9	2	3	0	NA
57	1143000	1143001	43	2	1	1	2	1	1	1	1	NA	4	2	2	2	2	3	2	3	2	2	3	3	3	3	2	2	2	0	NA	0	3	8	NA	0	0	0	9	3	3	3	2	0	9	2	3	0	NA
58	1088000	1088001	26	1	1	1	2	5	1	2	1	NA	3	2	2	2	2	3	2	3	2	2	3	3	3	3	3	2	2	0	NA	0	3	9	NA	0	0	0	9	9	9	3	2	0	9	2	3	0	NA
59	1095000	1095000	41	1	1	1	2	1	1	2	1	JAN	4	2	2	2	2	3	2	3	2	2	3	3	3	3	2	2	2	0	NA	1	3	9	NA	0	0	0	9	3	2	3	2	0	9	2	3	0	NA
60	1074000	1074001	38	2	1	1	2	2	1	2	1	JAN	3	2	2	2	2	3	2	2	2	2	3	3	3	3	2	2	2	0	NA	0	3	9	NA	0	0	0	9	3	1	3	2	0	9	2	3	0	NA
61	1089000	1089001	45	2	1	1	2	2	1	2	1	NA	2	2	9	2	2	3	2	3	2	9	3	3	3	3	3	2	2	0	NA	0	3	9	NA	0	0	0	9	9	9	3	2	0	9	2	3	0	NA
62	1085000	1085002	87	1	1	1	2	1	1	1	1	NA	2	2	9	2	2	3	2	3	2	9	3	3	3	3	3	2	2	0	NA	0	3	9	NA	0	0	0	9	9	9	3	2	0	9	2	3	0	NA
63	1140000	1140001	40	2	1	1	2	1	6	2	1	NA	2	2	9	2	2	3	2	3	2	9	3	3	3	3	3	2	2	0	NA	0	3	8	NA	0	0	0	9	9	9	3	2	0	9	2	3	0	NA
64	1065000	1065001	34	2	1	1	2	2	1	2	2	NA	1	2	2	2	2	3	2	NA	NA	NA	NA	NA	NA	NA	NA	NA	NA	NA	NA	NA	NA	NA	NA	NA	NA	NA	NA	NA	NA	NA	NA	NA	NA	NA	NA	NA	NA
65	1042000	1042001	25	2	1	1	2	2	1	2	1	NA	2	2	2	2	2	3	2	3	2	2	3	3	3	3	3	2	2	0	NA	0	9	9	NA	0	0	0	9	9	9	9	2	0	9	2	3	0	NA
66	1454000	1454001	41	1	1	2	2	1	1	2	1	NA	3	2	2	2	2	3	2	3	2	9	3	3	3	3	3	2	2	0	NA	0	3	8	NA	0	0	0	9	9	9	3	1	2013	2	2	3	0	NA
67	1426000	1426002	18	1	1	2	2	5	4	3	1	NA	3	2	2	2	2	3	2	3	2	9	2	3	3	3	3	2	2	0	NA	1	3	9	NA	0	0	0	9	9	9	3	2	0	9	2	3	0	NA
68	1434000	1434001	70	1	1	1	2	1	1	2	1	NA	3	2	2	2	2	3	2	3	2	2	3	3	3	3	3	2	2	0	NA	0	3	9	NA	0	0	0	9	9	9	3	2	0	9	2	3	0	NA
69	1101000	1101000	77	1	1	1	2	1	1	2	1	NA	2	2	9	2	2	3	2	3	2	9	3	3	3	3	3	2	2	0	NA	0	3	9	NA	0	0	0	9	9	9	3	2	0	9	2	3	0	NA
70	1433000	1433001	17	1	1	1	2	3	4	3	2	NA	1	2	2	2	2	3	2	3	2	2	3	3	3	3	3	2	2	0	NA	0	9	9	NA	0	0	0	9	9	9	3	2	0	9	2	3	0	NA
71	1084000	1084001	26	2	1	1	2	5	4	3	1	NA	3	1	2	2	2	3	2	3	2	9	3	3	3	3	3	1	2	9	NA	0	3	NA	NA	0	0	0	9	9	9	3	2	0	9	2	3	0	NA
72	1151000	1151001	54	2	1	1	2	1	5	1	1	NA	1	1	1	2	2	3	2	NA	NA	NA	NA	NA	NA	NA	NA	NA	NA	NA	NA	NA	NA	NA	NA	NA	NA	NA	NA	NA	NA	NA	NA	NA	NA	NA	NA	NA	NA
73	1067000	1067001	48	2	1	1	2	1	1	2	1	NA	1	2	2	2	2	3	2	3	2	2	3	3	3	3	3	2	2	0	NA	0	9	9	NA	0	0	0	9	9	9	9	2	0	9	2	3	0	NA
74	1449000	1449001	32	1	1	1	2	3	7	2	1	NA	3	2	2	2	1	1	1	1	2	9	3	3	3	3	3	1	2	0	NA	0	3	8	NA	0	0	0	9	9	9	3	2	0	9	2	3	0	NA
75	1063000	1063001	37	2	1	1	2	2	1	2	2	NOV	2	1	1	2	2	3	2	3	2	2	3	3	3	3	3	1	2	0	NA	0	9	9	NA	0	0	0	9	9	9	9	2	0	9	2	1	0	NA
76	1148000	1148001	22	2	1	1	2	2	1	2	1	NA	2	2	2	2	2	3	2	NA	NA	NA	NA	NA	NA	NA	NA	NA	NA	NA	NA	NA	NA	NA	NA	NA	NA	NA	NA	NA	NA	3	2	0	9	2	3	0	NA
77	1144000	1144001	29	2	1	1	2	2	1	2	1	NA	4	2	2	2	2	3	2	NA	NA	NA	NA	NA	NA	NA	NA	NA	NA	NA	NA	NA	NA	NA	NA	NA	NA	NA	NA	NA	NA	3	2	0	9	2	3	0	NA
78	1415000	1415002	48	2	1	1	2	1	5	1	1	NA	2	2	9	2	2	3	2	3	2	9	3	3	3	3	3	2	2	NA	NA	0	3	9	NA	0	0	0	9	9	9	3	1	2011	2	2	3	0	NA
79	1155000	1155001	40	2	1	1	2	2	1	2	1	NA	1	2	2	2	2	3	2	NA	NA	NA	NA	NA	NA	NA	NA	NA	NA	NA	NA	NA	NA	NA	NA	NA	NA	NA	NA	NA	NA	NA	NA	NA	NA	NA	NA	NA	NA
80	1133000	1133002	24	2	1	1	2	1	1	2	1	NA	1	2	2	2	2	3	2	NA	NA	NA	NA	NA	NA	NA	NA	NA	NA	NA	NA	NA	NA	NA	NA	NA	NA	NA	NA	NA	NA	NA	NA	NA	NA	NA	NA	NA	NA
81	1152000	1152001	36	2	1	1	2	2	1	2	1	NA	1	2	2	2	2	3	2	NA	NA	NA	NA	NA	NA	NA	NA	NA	NA	NA	NA	NA	NA	NA	NA	NA	NA	NA	NA	NA	NA	NA	NA	NA	NA	NA	NA	NA	NA
82	1135000	1135001	52	2	1	1	2	1	5	1	1	NA	2	2	2	2	2	3	2	NA	NA	NA	NA	NA	NA	NA	NA	NA	NA	NA	NA	NA	NA	NA	NA	NA	NA	NA	NA	NA	NA	NA	NA	NA	NA	NA	NA	NA	NA
83	1150000	1150003	36	1	1	1	2	1	1	2	1	NA	1	2	9	2	2	3	2	NA	NA	NA	NA	NA	NA	NA	NA	NA	NA	NA	NA	NA	NA	NA	NA	NA	NA	NA	NA	NA	NA	NA	NA	NA	NA	NA	NA	NA	NA
84	1030000	1030001	50	2	1	2	2	2	5	1	1	MAY	2	2	9	2	2	3	2	3	2	9	3	3	3	3	3	2	2	0	NA	0	9	9	NA	0	0	0	9	9	9	9	2	0	9	2	3	0	NA
85	1033000	1033001	27	2	1	1	2	2	1	2	1	NA	2	2	2	2	2	2	2	2	2	2	3	3	3	3	3	2	2	0	NA	0	9	9	NA	0	0	0	9	9	9	9	2	0	9	2	3	0	NA
86	1032000	1032001	79	1	1	1	2	1	1	2	1	NA	1	2	9	2	2	3	2	3	2	9	3	3	3	3	3	2	2	0	NA	0	3	9	NA	0	0	0	9	9	9	3	9	0	9	2	3	0	NA
87	1411000	1411001	22	1	1	1	2	5	4	2	1	NA	4	2	2	2	2	2	2	2	2	2	3	3	3	3	3	2	2	0	NA	0	3	9	NA	0	0	0	9	9	9	3	2	0	9	2	3	0	NA
88	1036000	1036001	34	2	1	1	2	2	1	2	1	NA	3	2	9	2	2	3	1	2	2	9	3	3	3	3	3	1	2	NA	NA	0	3	9	NA	0	0	0	9	9	9	9	2	0	9	2	3	0	NA
89	1412000	1412001	40	2	1	1	2	2	1	2	1	JAN	1	2	2	2	2	2	2	2	9	9	9	9	9	9	9	2	2	0	NA	0	3	9	NA	0	0	0	9	3	3	3	2	0	9	2	3	0	NA
90	1090000	1090001	49	2	1	1	2	2	5	1	1	NA	1	2	2	2	2	3	2	3	2	2	3	3	3	3	3	2	2	0	NA	0	2	8	NA	0	0	0	9	9	9	9	2	0	9	2	3	0	NA
91	1141000	1141001	28	2	1	1	2	1	1	2	2	MAR	1	1	2	2	2	3	2	NA	NA	NA	NA	NA	NA	NA	NA	NA	NA	NA	NA	NA	NA	NA	NA	NA	NA	NA	NA	NA	NA	NA	NA	NA	NA	NA	NA	NA	NA
92	1456000	1456001	14	1	1	1	2	3	4	3	1	NA	2	2	2	2	2	3	2	NA	NA	NA	NA	NA	NA	NA	NA	NA	NA	NA	NA	NA	NA	NA	NA	NA	NA	NA	NA	NA	NA	NA	NA	NA	NA	NA	NA	NA	NA
93	1414000	1414001	18	2	9	1	2	2	1	2	9	JAN	2	1	2	2	1	2	1	1	9	9	9	9	9	9	9	1	2	0	NA	0	9	9	NA	0	0	0	9	9	2	3	2	6	9	2	2	0	NA
94	1437000	143700	38	2	1	1	2	2	1	1	1	NA	1	2	2	2	2	3	2	3	2	2	3	3	3	3	3	2	2	0	NA	0	3	9	NA	0	0	0	9	9	9	3	2	0	9	2	3	0	NA
95	1071000	1071001	23	2	1	1	2	2	1	2	1	NA	3	2	2	2	2	3	2	3	2	2	3	3	3	3	3	2	2	0	NA	0	1	9	NA	0	0	0	9	9	9	3	2	0	9	2	3	0	NA
96	1076000	1076002	38	1	1	1	2	1	1	2	1	NA	3	2	9	2	2	3	2	3	2	9	3	3	3	3	3	2	2	0	NA	0	3	9	NA	0	0	0	9	9	9	3	2	0	9	2	3	0	NA
97	1075000	1075001	71	1	1	1	2	1	1	2	1	NA	4	2	2	2	2	3	2	3	2	9	2	3	3	3	3	2	2	0	NA	0	3	9	NA	0	0	0	9	9	9	3	2	0	9	2	3	0	NA
98	1072000	1072002	44	1	1	1	2	1	1	2	1	NA	4	2	2	2	2	2	2	2	2	2	3	3	3	3	3	2	2	0	NA	0	9	9	NA	0	0	0	9	9	9	9	2	0	9	2	3	0	NA
99	1157000	1157002	39	2	1	1	2	2	1	2	2	JAN	1	2	2	2	2	3	2	NA	NA	NA	NA	NA	NA	NA	NA	NA	NA	NA	NA	NA	NA	NA	NA	NA	NA	NA	NA	NA	NA	NA	NA	NA	NA	NA	NA	NA	NA
100	1040000	1040001	39	2	1	1	2	2	2	2	1	NA	1	1	2	2	2	2	2	3	2	9	3	3	3	3	3	1	2	0	NA	0	3	9	NA	0	0	0	9	9	9	3	2	0	9	2	3	0	NA
101	1041000	1041001	29	2	1	1	2	2	1	2	1	NA	2	2	9	2	2	3	2	3	2	9	3	3	3	3	3	2	2	1	NA	1	3	9	NA	0	0	0	9	9	9	9	2	0	0	2	3	0	NA
102	1038000	1038001	18	2	1	1	2	4	4	2	1	NA	3	2	2	2	2	2	2	2	2	2	3	3	3	3	3	2	2	NA	NA	0	3	9	NA	0	0	0	9	9	9	9	2	0	9	2	3	0	NA
103	1035000	1035001	27	2	1	1	2	2	1	2	1	NA	1	2	2	2	2	3	2	2	2	9	3	3	3	3	3	2	2	0	NA	0	9	9	NA	0	0	0	9	9	9	9	2	0	9	2	3	0	NA
104	1034000	1034001	13	1	2	2	2	5	1	2	2	I	2	2	2	2	2	2	2	2	9	9	9	9	9	9	9	2	2	0	NA	0	3	8	NA	0	0	0	9	9	9	9	2	0	2	2	3	0	NA
105	1058000	1058001	51	2	1	1	2	4	5	1	1	NA	1	2	2	2	2	3	2	3	2	9	3	3	3	3	3	2	2	NA	NA	0	3	9	NA	0	0	0	9	9	9	3	2	0	9	2	3	0	NA
106	1052000	1052001	50	2	1	1	2	4	1	2	1	NA	1	2	2	2	2	3	2	3	2	9	3	3	3	3	3	2	2	9	NA	0	9	9	NA	0	0	0	9	9	9	3	1	2004	1	2	3	0	NA
107	1044000	1044001	53	1	1	1	2	1	1	2	1	NA	3	2	2	2	1	1	2	2	2	2	3	3	3	3	3	1	2	0	NA	0	2	9	NA	0	0	0	9	9	9	9	2	0	9	2	9	0	NA
108	1039000	1039001	11	2	1	1	2	3	4	3	1	NA	1	2	2	2	2	3	2	3	2	2	3	3	3	3	3	2	2	0	NA	0	3	9	NA	0	0	0	9	9	9	3	2	0	9	2	3	0	NA
109	1068000	1068001	65	2	1	1	2	1	6	2	1	NA	1	2	2	2	2	3	2	3	2	2	3	3	3	3	3	2	2	0	NA	0	3	9	NA	0	0	0	9	9	9	3	2	0	9	2	3	0	NA
110	1061000	1061001	25	2	1	1	2	2	1	2	1	JAN	4	2	2	2	2	3	2	3	2	2	3	3	3	3	2	2	2	0	NA	0	3	8	NA	0	0	0	9	3	2	3	2	0	9	2	3	0	NA
111	1069000	1069001	32	2	1	1	2	2	1	2	1	JAN	2	2	2	2	2	3	2	2	2	2	3	3	3	3	3	2	2	0	NA	0	3	9	NA	0	0	0	9	3	2	NA	NA	NA	NA	NA	NA	NA	NA
112	1442000	1442001	29	2	1	1	2	2	1	2	1	NA	1	2	2	2	2	3	2	3	2	2	3	3	3	3	3	2	2	0	NA	0	9	9	NA	0	0	0	9	9	9	9	2	0	9	2	3	0	NA
113	1073000	1073001	36	2	1	1	2	2	1	2	1	NA	1	1	1	2	2	3	2	3	2	2	3	3	3	3	3	1	2	0	NA	0	3	9	NA	0	0	0	9	9	9	3	2	0	9	2	3	0	NA
114	1418000	1418001	55	2	1	1	2	1	1	2	1	NA	1	2	2	2	2	2	2	2	2	2	2	3	3	3	3	2	2	0	NA	0	9	9	NA	0	0	0	9	9	9	9	2	0	9	2	3	0	NA
115	1423000	1423001	84	1	1	1	2	2	1	2	1	NA	2	2	2	2	2	3	2	3	2	2	3	3	3	3	3	2	2	0	NA	0	9	9	NA	0	0	0	9	9	9	9	2	0	9	2	3	0	NA
116	1422000	1422001	35	1	1	1	2	1	1	2	1	JAN	1	2	2	2	2	3	2	2	2	2	3	3	3	3	2	2	2	0	NA	0	3	9	NA	0	0	0	9	3	3	3	2	0	9	2	3	0	NA
117	1080000	1080001	14	1	1	1	2	3	4	3	1	NA	2	2	2	2	2	2	2	2	2	2	2	3	3	3	3	2	2	0	NA	0	3	9	NA	0	0	0	9	9	9	3	2	0	9	2	3	0	NA
118	1446000	1446001	41	2	1	1	2	1	5	1	9	NA	2	2	9	2	2	3	2	NA	NA	NA	NA	NA	NA	NA	NA	NA	NA	NA	NA	NA	NA	NA	NA	NA	NA	NA	NA	NA	NA	NA	NA	NA	NA	NA	NA	NA	NA
119	1137000	1137001	28	2	1	1	2	2	1	2	1	NA	2	2	9	2	2	3	2	3	2	9	3	3	3	3	3	2	2	0	NA	0	3	8	NA	0	0	0	9	9	9	3	2	0	9	2	3	0	NA
120	1125000	1125003	26	1	1	2	2	1	1	2	1	NA	4	2	9	2	2	3	2	3	2	9	3	3	3	3	3	2	2	0	NA	0	9	8	NA	0	0	0	9	9	9	3	2	0	9	2	3	0	NA
121	1447000	1447001	72	2	1	1	2	1	1	2	1	NA	2	2	2	2	2	3	2	NA	NA	NA	NA	NA	NA	NA	NA	NA	NA	NA	NA	NA	NA	NA	NA	NA	NA	NA	NA	NA	NA	NA	NA	NA	NA	NA	NA	NA	NA
122	1134000	1134001	31	1	1	1	2	5	1	2	1	JAN	1	2	2	2	2	2	2	3	2	2	3	3	3	3	2	2	2	0	NA	0	3	8	NA	0	0	0	9	3	2	3	2	0	9	2	3	0	NA
123	1142000	1142001	34	1	1	1	2	1	1	2	1	NA	3	2	2	2	2	3	2	3	2	2	3	3	3	2	2	2	2	0	NA	0	3	8	NA	0	0	0	9	3	1	3	2	0	9	2	3	0	NA
124	1129000	1129001	32	1	1	1	2	1	1	2	1	NA	3	2	2	2	2	3	2	3	2	2	3	3	3	3	3	2	2	0	NA	0	3	8	NA	0	0	0	9	3	1	3	2	0	9	2	3	0	NA
125	1450000	1450001	20	1	1	2	2	3	4	3	1	NA	2	2	2	2	2	3	2	NA	NA	NA	NA	NA	NA	NA	NA	NA	NA	NA	NA	NA	NA	NA	NA	NA	NA	NA	NA	NA	NA	NA	NA	NA	NA	NA	NA	NA	NA
126	1451000	1451001	40	2	1	1	2	1	6	2	1	NA	1	2	9	2	2	3	2	3	2	9	3	3	3	3	3	2	2	0	NA	0	3	8	NA	0	0	0	9	9	9	3	2	0	9	2	3	0	NA
127	1452000	1452001	34	1	1	2	2	1	1	2	1	NA	3	2	2	2	2	3	2	3	2	9	3	3	3	3	3	2	2	0	NA	0	3	8	NA	0	0	0	9	9	9	NA	NA	NA	NA	NA	NA	NA	NA
128	1077000	1077001	22	1	1	1	2	3	4	3	1	NA	3	2	2	2	2	3	2	3	2	2	3	3	3	3	3	2	2	0	NA	0	3	9	NA	0	0	0	9	9	9	3	2	0	9	2	3	0	NA
129	1424000	1424001	30	2	1	1	2	2	1	2	1	NA	3	2	2	2	2	2	2	2	2	2	3	3	3	3	3	2	2	3	NA	0	3	9	NA	0	0	0	9	9	9	9	2	0	9	2	3	0	NA
130	1427000	1427001	30	1	1	1	2	5	6	2	1	NA	2	2	2	2	2	3	2	3	2	2	3	3	3	3	3	2	2	0	NA	0	3	9	NA	0	0	0	9	9	9	3	2	0	9	2	3	0	NA
131	1429000	1429001	21	1	1	1	2	5	4	3	1	NA	2	2	2	2	2	3	2	3	2	9	3	3	3	3	3	2	2	0	NA	0	3	9	NA	0	0	0	9	9	9	3	2	0	9	2	3	0	NA
132	1116000	1116001	30	2	1	1	2	2	1	2	1	NA	3	2	2	2	2	3	2	3	2	2	3	3	3	3	3	2	2	0	NA	0	3	8	NA	0	0	0	9	9	9	3	2	0	9	2	2	0	NA
133	1110000	1110001	37	1	1	1	2	3	1	2	1	NA	3	2	2	2	2	3	3	3	2	2	3	3	3	3	3	2	2	0	NA	0	3	9	NA	0	0	0	9	9	9	9	2	0	9	2	3	0	NA
134	1106000	1106001	34	2	1	1	2	1	6	2	1	NA	2	2	9	2	2	3	2	3	2	9	3	3	3	3	3	2	2	0	NA	0	3	9	NA	0	0	0	9	9	9	3	2	0	9	2	3	0	NA
135	1079000	1079001	28	1	1	1	2	1	1	2	1	NA	2	2	9	2	2	3	2	3	2	9	3	3	3	3	3	2	2	NA	NA	0	3	9	NA	0	0	0	9	9	9	3	2	0	9	2	3	0	NA
136	1096000	1096003	30	2	1	1	2	2	1	2	1	NA	1	2	2	2	2	2	2	2	2	2	3	3	3	3	3	2	2	0	NA	0	9	9	NA	0	0	0	9	9	9	9	2	0	9	2	9	0	NA
137	1098000	1098001	33	1	1	1	2	1	1	2	1	NA	2	2	2	2	2	3	2	3	2	9	2	3	3	3	3	2	2	0	NA	0	3	9	NA	0	0	0	9	9	9	3	2	0	9	2	3	0	NA
138	1104000	1104002	71	2	1	1	2	1	5	1	1	NA	1	2	2	2	2	3	2	3	2	2	3	3	3	3	3	2	2	0	NA	0	9	9	NA	0	0	0	9	9	9	3	2	0	9	2	3	0	NA
139	1443000	1443001	17	2	1	1	2	3	4	3	1	NA	2	2	9	2	2	3	2	3	2	9	3	3	3	3	3	2	2	0	NA	0	3	9	NA	0	0	0	9	9	9	3	2	0	9	2	3	0	NA
140	1119000	1119001	35	2	1	1	2	2	1	2	1	JAN	1	2	2	2	2	3	2	1	2	2	3	3	3	3	2	1	2	0	NA	0	3	9	NA	0	0	0	9	3	2	3	2	0	9	2	3	0	NA
141	1139000	1139002	43	2	1	1	2	NA	1	2	1	NA	1	2	2	2	1	2	1	NA	NA	NA	NA	NA	NA	NA	NA	NA	NA	NA	NA	NA	NA	NA	NA	NA	NA	NA	NA	NA	NA	NA	NA	NA	NA	NA	NA	NA	NA
142	1448000	1448001	29	1	1	1	2	1	1	2	1	NA	1	2	2	2	2	3	2	3	2	9	3	3	3	3	3	2	2	0	NA	0	9	9	NA	0	0	0	9	9	9	3	2	0	9	2	3	0	NA
143	1138000	1138002	30	2	1	1	2	1	7	2	1	NA	3	2	2	9	2	3	2	3	2	9	3	3	3	3	3	2	2	0	NA	0	3	8	NA	0	0	0	9	9	9	3	2	0	9	2	3	0	NA
144	1444000	1444001	27	1	1	1	2	7	4	3	1	NA	2	2	2	2	2	2	2	3	2	2	3	3	3	3	3	2	2	0	NA	0	3	9	NA	0	0	0	9	9	9	3	2	0	9	2	3	0	NA
145	1051000	1051002	54	2	1	1	2	1	1	2	1	NA	2	2	9	2	2	3	2	3	2	9	3	3	3	3	3	2	2	NA	NA	0	3	9	NA	0	0	0	9	9	9	3	2	0	9	2	3	0	NA
146	1091000	1091002	28	2	1	1	2	2	1	2	1	NA	1	2	2	2	2	2	2	2	2	2	3	3	3	3	3	2	2	0	NA	0	9	9	NA	0	0	0	9	9	9	9	2	0	9	2	3	0	NA
147	1094000	1094001	49	2	1	1	2	1	6	2	1	NA	2	1	2	2	2	3	2	3	2	2	3	3	3	3	3	1	2	0	NA	1	3	9	NA	0	0	0	9	9	9	3	2	0	9	2	3	0	NA
148	1445000	1445001	36	1	1	1	2	1	1	2	1	NA	2	2	2	2	2	3	2	3	2	2	3	3	3	3	2	2	2	0	NA	0	3	9	NA	0	0	0	9	9	9	3	2	0	9	2	3	0	NA
149	1087000	1087001	41	1	1	1	2	1	1	2	2	NA	1	2	2	2	2	2	2	2	2	2	3	3	3	3	3	2	2	0	NA	1	3	9	NA	0	0	0	9	9	9	3	2	0	9	2	3	0	NA
150	1123000	1123001	14	2	1	1	2	5	4	3	1	JAN	1	2	2	1	1	1	2	3	2	2	3	3	3	3	3	1	2	0	NA	0	3	9	8	0	0	0	9	3	2	3	2	0	9	2	3	0	NA
151	1131000	1131001	42	2	1	1	2	1	1	2	1	NA	2	2	2	2	1	1	2	3	2	9	3	3	3	3	3	1	2	0	NA	0	3	9	8	0	0	0	9	9	9	3	2	0	9	2	3	0	NA
152	1118000	1118001	28	2	1	1	2	2	1	1	2	FEB	1	2	2	2	2	3	1	2	2	9	3	3	3	3	3	1	2	0	NA	0	3	9	NA	0	0	0	9	9	9	3	2	0	9	2	3	0	NA
153	1130000	1130001	31	2	1	1	2	2	1	2	1	NA	2	2	2	2	2	3	2	3	9	9	3	3	3	3	2	2	2	0	NA	0	3	9	NA	0	0	0	9	9	9	3	2	0	9	2	3	0	NA
154	1132000	1132001	34	1	1	1	2	1	1	2	1	NA	3	2	2	2	2	3	2	3	2	2	2	3	3	3	3	2	2	0	NA	0	3	9	8	0	0	0	9	9	9	3	2	0	9	2	3	0	NA
155	1047000	1047001	60	2	1	1	2	4	5	2	1	NA	1	1	1	2	1	1	2	3	2	2	3	3	3	3	3	1	2	0	NA	0	9	9	NA	0	0	0	9	9	9	9	2	0	9	2	3	0	NA
156	1428000	1428001	31	2	1	1	2	2	1	2	1	JAN	1	2	2	2	2	3	2	2	2	2	3	3	3	3	3	2	2	2	NA	5	3	9	NA	0	0	0	9	3	2	3	2	0	9	2	3	0	NA
157	1092000	1092001	32	2	1	1	2	2	1	2	1	NA	1	2	2	2	2	3	2	3	2	2	3	3	3	3	3	2	2	0	NA	0	3	9	NA	0	0	0	9	9	9	3	2	0	9	2	3	0	NA
158	1102000	1102001	40	2	1	1	2	2	5	1	1	NA	1	2	2	2	2	3	2	3	2	9	2	3	3	3	3	2	2	0	NA	0	3	9	NA	0	0	0	9	9	9	3	2	0	9	2	3	0	NA
159	1432000	1432001	31	1	1	1	2	1	1	2	1	NA	2	2	9	2	2	3	2	3	2	9	3	3	3	3	3	2	2	0	NA	0	3	9	NA	0	0	0	9	9	9	3	2	0	9	2	3	0	NA
160	1086000	1086001	6	2	1	1	2	3	4	3	1	NA	1	2	2	2	2	3	2	3	1	2	2	3	2	3	2	2	2	0	NA	0	2	9	NA	0	0	0	9	9	9	3	2	0	9	2	3	0	NA
161	1099000	1099001	0	1	1	1	2	3	4	3	1	JAN	2	2	2	2	2	3	2	2	2	2	3	3	3	3	2	2	2	0	NA	0	3	9	NA	0	0	0	9	3	2	3	2	0	9	2	3	0	NA
162	1083000	1083001	39	2	1	1	2	2	1	2	1	NA	1	2	2	2	2	2	2	2	2	2	3	3	3	2	3	2	2	NA	NA	0	3	9	NA	0	0	0	9	9	9	9	2	0	9	2	3	0	NA
163	1097000	1097001	26	2	1	1	2	5	1	2	1	NA	3	2	2	2	2	3	2	3	2	2	3	3	3	3	3	2	2	0	NA	0	3	9	NA	0	0	0	9	9	9	3	2	0	9	2	3	0	NA
164	1430000	1430001	29	2	1	1	2	2	1	2	1	JAN	3	2	2	2	2	3	2	3	2	2	3	3	3	3	3	2	2	0	NA	0	3	9	NA	0	0	0	9	3	3	3	2	0	9	2	3	0	NA
165	1103000	1103001	31	1	1	1	2	1	1	2	1	JAN	3	1	2	2	2	3	2	3	2	2	3	3	3	3	3	1	2	0	NA	0	3	9	NA	0	0	0	9	3	1	3	1	2013	1	2	3	0	NA
166	1105000	1105001	27	2	1	1	2	2	1	2	1	NA	1	2	2	2	2	3	2	3	2	2	2	3	3	3	3	2	2	0	NA	0	3	9	NA	0	0	0	9	9	9	3	2	0	9	2	1	0	NA
167	1048000	1048001	31	2	1	1	2	2	1	2	1	NA	3	2	2	2	2	3	2	3	2	2	3	3	3	3	3	2	2	0	NA	0	9	9	NA	0	0	0	9	9	9	9	2	0	9	9	9	0	NA
168	1122000	1122001	57	2	1	1	2	1	5	1	1	NA	1	2	9	2	2	3	2	3	2	9	3	3	3	3	3	2	2	0	NA	0	3	9	NA	0	0	0	9	9	9	3	2	0	9	2	3	0	NA
169	1120000	1120001	43	1	1	1	2	1	1	2	1	NA	3	2	2	2	2	3	3	3	2	2	3	3	3	3	3	2	2	0	NA	1	9	9	NA	0	0	0	9	9	9	9	2	0	9	2	3	0	NA
170	1413000	1413001	19	1	1	1	2	5	4	3	1	JAN	2	1	1	2	1	2	2	3	2	9	3	3	3	3	3	1	2	0	NA	0	3	9	NA	0	0	0	9	9	9	3	2	0	9	2	3	0	NA
171	1108000	1108001	51	2	1	1	2	1	5	1	1	NA	1	2	2	1	2	3	1	1	2	9	3	3	3	3	3	1	2	0	NA	0	3	9	NA	0	0	0	9	9	9	3	2	0	9	2	3	0	NA
172	1093000	1093001	27	2	1	1	2	3	4	3	1	NA	2	2	9	2	2	3	2	3	2	9	3	3	3	3	3	2	2	0	NA	0	3	9	NA	0	0	0	9	9	9	3	2	0	9	2	3	0	NA
173	1111000	1111001	68	2	1	1	2	1	5	1	1	NA	1	2	9	2	2	3	2	3	2	9	3	3	3	3	3	2	2	0	NA	0	3	9	NA	0	0	0	9	9	9	3	2	0	9	2	3	0	NA
174	1435000	1435001	31	2	1	1	2	2	1	2	1	NA	2	2	2	2	2	3	2	3	2	2	3	3	3	3	3	2	2	0	NA	0	3	9	NA	0	0	0	9	9	9	9	2	0	9	2	3	0	NA
175	1425000	1425001	32	2	2	1	2	2	1	2	2	JAN	1	2	2	2	2	3	2	3	2	2	3	3	3	3	3	2	2	0	NA	0	3	9	NA	0	0	0	9	3	3	3	2	0	9	2	3	0	NA
176	1046000	1046001	30	1	1	1	2	1	1	2	1	NA	3	1	1	2	2	3	2	3	2	2	3	3	3	3	3	1	2	0	NA	0	9	9	NA	0	0	0	9	9	9	9	2	0	9	2	3	0	NA
177	1045000	1045001	65	1	1	1	2	1	5	1	1	NA	1	2	1	2	2	3	2	3	2	9	3	3	3	3	3	1	2	NA	NA	0	3	9	NA	0	0	0	9	9	9	3	2	0	9	2	3	0	NA
178	1438000	1438002	35	2	1	1	2	1	5	1	1	NA	3	2	2	2	2	3	2	3	2	9	3	3	3	3	3	2	2	0	NA	0	3	9	NA	0	0	0	9	9	9	3	2	0	9	2	3	0	NA
179	1439000	1439001	19	1	1	1	2	3	4	3	1	JAN	2	2	2	2	2	3	2	3	2	2	3	3	3	3	3	2	2	0	NA	0	3	9	NA	0	0	0	9	3	3	3	2	0	9	2	3	0	NA
180	1109000	1109002	44	1	1	1	2	1	1	2	1	NA	2	2	2	2	2	3	2	3	2	2	3	3	3	3	3	2	2	0	NA	0	9	9	NA	0	0	0	9	9	9	3	2	0	9	2	3	0	NA
181	1113000	1113001	30	2	1	1	2	2	1	2	1	NA	2	2	2	2	2	3	2	3	2	9	3	3	3	3	3	2	2	0	NA	0	3	9	NA	0	0	0	9	9	9	3	9	0	9	2	3	0	NA
182	1114000	1114001	37	1	1	1	2	2	1	2	1	NA	2	2	2	2	2	3	2	3	2	9	3	3	3	3	3	2	2	0	NA	0	3	9	NA	0	0	0	9	9	9	3	2	0	9	2	3	0	NA
183	1049000	1049001	52	2	1	1	2	2	1	1	1	JAN	1	1	1	2	2	2	2	2	2	2	3	3	3	3	3	1	2	0	NA	0	3	9	NA	0	0	0	9	3	1	3	2	0	9	2	3	0	NA
184	1440000	1440001	71	2	1	1	2	4	1	2	1	NA	1	1	1	2	1	1	2	3	2	2	3	3	3	3	3	1	2	0	NA	0	9	9	NA	0	0	0	9	9	9	3	2	0	9	2	3	0	NA
185	1054000	1054001	28	1	1	1	2	1	1	2	1	AUG	1	2	2	2	2	3	2	3	2	2	3	3	3	3	3	2	2	0	NA	0	3	9	NA	0	0	0	9	9	9	9	2	0	9	2	3	0	NA
186	1441000	1441001	25	2	1	1	2	2	1	2	2	NA	1	2	2	2	2	3	2	3	2	2	3	3	3	3	3	2	2	0	NA	0	3	9	NA	0	0	0	9	9	9	3	2	0	9	2	3	0	NA
187	1050000	1050001	49	2	1	1	2	1	5	1	1	NA	3	1	2	2	2	3	2	3	2	9	3	3	3	3	3	1	2	0	NA	0	3	9	NA	0	0	0	9	9	9	3	2	0	9	2	3	0	NA
188	1115000	1115001	27	2	1	1	2	2	1	2	1	JAN	1	2	2	2	2	3	2	2	2	2	3	3	3	3	3	2	2	0	NA	0	3	9	NA	0	0	0	9	3	3	3	2	0	9	2	3	0	NA
189	1112000	1112001	33	1	1	1	2	1	6	2	1	NA	3	2	2	2	2	3	3	3	2	2	3	3	3	3	3	2	2	0	NA	0	3	9	NA	0	0	0	9	9	9	9	2	0	9	2	3	0	NA
190	1127000	1127001	25	2	1	1	2	2	1	2	1	NA	1	2	2	2	2	3	2	3	2	2	3	3	3	3	3	2	2	0	NA	0	3	9	NA	0	0	0	9	9	9	3	2	0	9	2	3	0	NA
191	1126000	1126002	27	2	1	1	2	2	1	2	1	NA	1	2	2	2	2	3	2	3	2	2	3	3	3	3	3	2	2	0	NA	9	3	9	NA	0	0	0	9	9	9	3	2	0	9	2	3	0	NA
192	1082000	1082001	33	1	1	1	2	1	1	2	1	NA	4	2	2	2	2	3	2	3	2	2	3	3	3	3	3	2	2	0	NA	0	3	9	NA	0	0	0	9	9	9	3	2	0	9	2	3	0	NA
193	1128000	1128001	33	2	1	2	2	2	1	2	1	NA	2	2	2	2	2	3	2	3	2	9	3	3	3	3	3	2	2	0	NA	0	3	9	NA	0	NA	0	9	9	9	3	9	0	9	2	3	0	NA
194	1062000	1062001	44	2	1	1	2	1	1	2	1	NA	1	2	2	2	2	3	2	3	2	9	3	3	3	3	3	2	2	0	NA	0	3	9	NA	0	0	0	9	9	9	3	2	0	9	2	3	0	NA
195	1401000	1401002	4	1	1	1	2	3	4	3	1	NA	1	2	9	2	2	3	2	3	1	2	2	3	2	3	2	2	2	0	NA	0	3	9	NA	0	0	0	9	9	9	3	9	0	9	1	1	1	MAY
196	1002000	1002002	10	1	1	1	2	3	4	3	1	NA	1	2	2	2	2	3	3	3	1	2	2	2	2	2	2	2	2	0	NA	0	3	9	NA	0	0	0	9	9	9	3	2	0	9	2	3	0	NA
197	1402000	1402002	13	1	1	1	2	3	4	3	1	NA	1	2	9	2	2	3	2	3	2	9	3	9	3	3	3	2	2	0	NA	0	3	9	NA	0	0	0	9	9	9	9	9	0	9	2	3	0	NA
198	1004000	1004002	25	1	1	1	2	7	4	2	1	NA	3	2	2	2	2	2	2	3	2	2	3	3	3	3	3	2	2	0	NA	0	3	9	NA	0	0	0	9	9	9	3	2	0	9	2	3	0	NA
199	1005000	1005002	7	2	1	2	2	3	4	3	1	JAN	1	2	2	2	2	3	2	3	1	1	2	3	2	3	3	2	2	0	NA	0	3	9	NA	0	0	0	2	3	3	3	2	0	2	2	3	0	NA
200	1003000	1003002	3	2	1	1	2	3	4	3	1	JAN	1	1	2	2	2	3	2	3	1	1	2	3	3	3	2	1	2	0	NA	0	2	9	NA	0	0	0	9	3	3	3	2	0	9	2	3	0	NA
201	1405000	1405002	33	1	1	1	2	5	4	3	1	JAN	2	2	2	1	2	2	2	3	9	9	9	9	9	9	9	1	2	0	NA	0	2	9	NA	0	0	0	2	3	3	3	2	0	2	2	3	0	NA
202	1009000	109002	53	2	1	1	2	3	5	2	1	NA	3	2	2	2	2	3	3	3	2	2	3	3	3	3	3	2	2	0	NA	0	3	8	NA	0	0	0	9	3	3	3	2	0	9	2	3	0	NA
203	1403000	1403002	8	1	1	1	2	3	4	3	1	NA	1	2	9	2	2	3	2	3	1	2	2	3	2	3	2	2	2	0	NA	0	9	9	NA	0	0	0	9	9	9	9	9	0	9	2	3	0	NA
204	1011000	1011002	12	1	1	1	2	3	4	3	1	JAN	2	2	2	2	2	2	2	3	9	9	9	9	9	9	9	2	2	0	NA	0	3	9	NA	0	0	0	2	3	3	3	2	0	2	2	3	0	NA
205	1012000	1012002	1	2	1	1	2	3	4	3	1	NA	1	2	9	2	2	3	2	3	1	2	2	3	2	3	2	2	2	0	NA	0	9	9	NA	0	0	0	9	9	9	9	9	0	9	1	1	19	JUN
206	1404000	1404002	39	1	1	1	2	2	1	2	1	NA	4	2	2	2	2	3	3	3	9	9	3	3	3	3	3	2	2	0	NA	0	3	3	NA	0	0	0	9	9	9	9	2	0	9	2	3	0	NA
207	1014000	1014002	7	2	1	1	2	3	4	3	9	JAN	1	1	2	2	2	2	2	2	1	2	2	2	2	2	2	1	2	0	NA	0	2	9	NA	0	0	0	2	3	3	3	2	0	2	2	3	0	NA
208	1013000	1013002	22	1	1	1	2	3	4	2	1	NA	2	2	2	2	2	3	3	3	9	9	3	3	3	3	3	2	2	0	NA	0	9	9	NA	0	0	0	9	9	9	9	2	0	9	2	3	0	NA
209	1007000	1007002	52	2	1	1	2	2	1	2	1	JAN	1	2	2	2	2	3	2	3	9	9	9	9	9	9	9	2	2	0	NA	0	2	9	NA	0	0	0	2	3	2	3	2	0	2	2	3	0	NA
210	1006000	1006002	13	1	1	1	2	3	4	2	1	NA	1	2	2	2	2	3	3	3	2	9	3	3	3	3	3	2	2	0	NA	0	3	8	NA	0	0	0	9	9	9	3	2	0	9	2	3	0	NA
211	1407000	1407002	13	1	1	1	2	3	4	3	1	JAN	1	2	2	2	2	2	2	3	9	9	9	9	9	9	9	2	2	0	NA	0	3	9	NA	0	0	0	2	3	2	3	2	0	2	2	3	0	NA
212	1008000	1008002	55	2	1	1	2	2	1	2	1	NA	9	2	9	2	2	9	2	3	2	2	3	3	3	3	3	2	9	0	NA	0	9	9	NA	0	0	0	9	9	9	9	9	0	9	2	9	0	NA
213	1408000	1408002	7	2	1	1	2	3	4	3	1	NA	1	2	2	2	2	3	2	3	1	2	2	3	2	3	2	2	2	0	NA	0	9	9	NA	0	0	0	9	9	9	9	9	0	9	2	3	0	NA
214	1023000	1023002	26	2	1	1	2	3	4	3	1	NA	3	2	9	2	2	3	2	3	2	2	3	3	3	3	3	2	2	0	NA	0	9	9	NA	0	0	0	9	9	9	9	9	0	9	2	3	0	NA
215	1027000	1027002	49	2	1	1	2	2	1	2	1	NA	1	2	2	2	2	2	2	2	9	9	3	3	3	3	3	2	2	0	NA	0	9	9	NA	0	0	0	9	9	9	9	2	0	9	2	9	0	NA
216	1024000	1024002	34	2	1	1	2	2	1	2	1	NA	2	1	1	1	1	1	1	1	2	9	3	3	3	3	3	1	2	0	NA	0	3	8	NA	0	0	0	9	9	9	NA	NA	NA	NA	NA	NA	NA	NA
217	1410000	1410002	41	2	1	1	2	2	1	2	1	JAN	2	2	2	2	2	2	2	2	9	9	9	9	9	9	9	2	2	0	NA	0	9	9	NA	0	0	0	9	9	9	9	2	0	2	2	2	0	NA
218	1029000	1029002	11	2	1	1	2	3	4	3	1	NA	1	2	9	2	2	3	2	3	2	9	3	3	3	3	3	2	2	0	NA	0	9	9	NA	0	0	0	9	9	9	9	9	0	9	2	3	0	NA
219	1028000	1028002	10	2	1	1	2	3	4	3	1	OCT	1	2	2	2	2	2	2	2	1	2	2	2	2	2	2	2	2	0	NA	0	9	9	NA	0	0	0	9	9	3	3	2	0	9	2	3	0	NA
220	1409000	1409002	2	1	1	1	2	3	4	2	1	NA	1	2	2	2	2	3	3	3	1	1	2	2	2	2	2	2	2	0	NA	0	9	9	NA	0	0	0	9	9	9	9	2	0	9	1	1	3	JU
221	1016000	1016002	5	1	1	1	2	3	4	2	9	NA	1	2	2	2	2	3	3	3	1	2	2	2	2	2	2	2	2	0	NA	0	9	9	NA	0	0	0	9	9	9	9	2	0	9	2	3	0	NA
222	1018000	1018002	8	2	1	1	2	3	4	2	1	NA	1	2	2	2	2	3	2	2	1	2	3	3	3	3	3	2	2	0	NA	0	9	9	NA	0	0	0	9	9	9	9	2	0	9	2	9	0	NA
223	1019000	1019002	20	1	1	1	2	5	4	3	1	JAN	2	2	2	2	2	3	2	3	9	9	9	9	9	9	9	2	2	0	NA	0	3	9	NA	0	0	0	2	3	3	3	2	0	2	2	3	0	NA
224	1022000	1022002	1	1	1	1	2	3	4	3	1	JAN	1	2	2	2	2	2	2	2	1	2	2	2	2	2	2	2	2	0	NA	0	3	9	NA	0	0	0	9	9	9	9	2	0	2	1	1	7	AUG
225	1017000	1017002	9	1	1	1	2	3	4	3	1	NA	1	2	2	2	2	3	2	3	1	2	2	3	2	3	2	2	2	0	NA	0	9	9	NA	0	0	0	9	9	9	9	9	0	9	2	3	0	NA
226	1025000	1025002	17	1	1	1	2	3	4	3	1	JAN	9	2	2	2	2	2	2	2	9	9	9	9	9	9	3	2	2	0	NA	0	9	9	NA	0	0	0	2	3	2	3	2	0	2	2	2	0	NA
227	1056000	1056003	36	1	1	1	2	5	6	2	1	NA	3	2	2	2	2	3	2	3	2	9	3	3	3	3	3	2	2	0	NA	0	3	9	NA	0	0	0	9	9	9	3	2	0	9	2	3	0	NA
228	1436000	1436002	69	2	1	1	2	2	1	2	1	JAN	1	2	2	2	2	3	2	3	2	2	2	3	3	3	3	2	2	0	NA	0	3	9	NA	0	0	0	9	3	3	3	2	0	9	2	3	0	NA
229	1053000	1053002	8	2	1	1	2	3	4	2	1	NA	1	2	2	2	2	3	2	3	1	2	2	2	2	2	2	2	2	0	NA	0	9	9	NA	0	0	0	9	9	9	9	2	0	9	2	3	0	NA
230	1070000	1070002	67	2	1	1	2	2	1	2	1	NA	1	2	2	2	2	3	2	3	2	9	3	3	3	3	3	2	2	0	NA	0	3	9	NA	0	0	0	9	9	9	3	2	0	9	2	3	0	NA
231	1057000	1057002	34	2	1	1	2	2	1	2	2	NOV	2	2	2	2	2	3	2	3	2	9	3	3	3	3	3	2	2	0	NA	0	3	9	NA	0	0	0	9	9	9	3	2	0	9	2	3	0	NA
232	1419000	1419002	9	1	1	1	2	3	4	3	2	NOV	1	2	9	2	2	3	2	3	1	2	2	3	2	3	2	2	2	0	NA	0	3	9	NA	0	0	0	9	9	9	3	2	0	9	2	3	0	NA
233	1417000	1417001	30	2	1	1	2	3	4	2	1	NA	2	1	1	2	2	2	2	2	2	2	3	3	3	3	3	1	1	6	SEP	0	1	4	NA	0	48	2013	1	1	1	2	1	2013	1	2	3	0	NA
234	1064000	1064002	10	2	1	1	2	3	4	3	1	JAN	1	2	2	2	2	3	2	2	1	2	2	2	2	2	2	2	2	0	NA	0	3	9	NA	0	0	0	9	3	2	3	2	0	9	2	3	0	NA
235	1059000	1059001	21	1	1	1	2	4	4	2	1	NA	1	1	1	2	2	3	2	3	2	2	3	3	3	3	3	1	2	0	NA	0	9	9	NA	0	0	0	9	9	9	9	2	0	9	2	9	0	NA
236	1145000	1145002	6	1	1	1	2	3	4	3	1	NA	1	2	2	2	3	3	2	3	1	2	2	2	2	2	2	2	2	0	NA	0	3	8	NA	0	0	0	9	9	9	3	2	0	9	2	3	0	NA
237	1100000	1100002	16	2	1	1	2	3	4	2	1	NA	1	2	2	2	2	2	2	2	2	2	3	3	3	3	3	2	2	0	NA	0	9	9	NA	0	0	0	9	9	9	9	2	0	9	2	2	0	NA
238	1147000	1147002	17	2	1	1	2	5	4	3	1	NA	1	2	2	2	2	3	2	3	2	9	3	3	3	3	3	2	2	0	NA	0	3	8	NA	0	0	0	9	9	9	3	2	0	9	2	3	0	NA
239	1060000	1060002	21	1	1	1	2	3	4	3	1	NA	4	2	2	2	2	3	2	3	2	2	3	3	3	3	3	2	2	0	NA	0	3	7	NA	0	0	0	9	9	9	3	2	0	9	2	3	0	NA
240	1146000	1146002	57	2	1	1	2	2	1	2	1	NA	1	2	9	2	2	3	2	3	2	9	3	3	3	3	3	2	2	0	NA	0	3	8	NA	0	0	0	9	9	9	3	2	0	9	2	3	0	NA
241	1416000	1416002	16	1	1	1	2	3	4	3	1	NA	1	2	2	2	2	3	2	3	2	2	3	3	3	3	3	2	2	0	NA	0	9	9	NA	0	0	0	9	9	9	9	2	0	9	2	3	0	NA
242	1149000	1149002	15	1	1	1	2	3	4	3	1	NA	1	2	2	2	2	3	2	3	2	2	3	3	3	3	3	2	2	0	NA	0	3	8	NA	0	0	0	9	9	9	NA	NA	NA	NA	NA	NA	NA	NA
243	1455000	1455002	7	1	1	1	2	2	4	3	1	NA	1	2	2	2	2	3	2	NA	NA	NA	NA	NA	NA	NA	NA	NA	NA	NA	NA	NA	NA	NA	NA	NA	NA	NA	NA	NA	NA	3	2	0	9	2	3	0	NA
244	1154000	1154002	10	2	1	1	2	3	4	3	1	NA	1	2	9	2	2	3	2	3	1	2	2	3	2	3	2	2	2	0	NA	0	3	8	NA	0	0	0	9	9	9	3	2	0	9	2	3	0	NA
245	1153000	1153001	3	1	1	1	2	3	4	3	1	NA	1	1	2	2	2	3	2	3	1	2	2	2	2	2	2	1	2	0	NA	0	9	8	NA	0	0	0	9	9	9	3	2	0	9	2	3	0	NA
246	1136000	1136002	25	1	1	1	2	3	4	2	1	NA	3	2	2	2	1	1	2	3	2	2	3	3	3	3	3	1	2	0	NA	0	3	8	NA	0	0	0	9	9	9	3	2	0	9	2	3	0	NA
247	1066000	1066002	20	1	1	1	2	3	4	3	1	NA	2	2	9	2	2	3	2	3	2	9	3	3	3	3	3	2	2	0	NA	7	3	9	NA	0	0	0	9	9	9	3	2	0	9	2	3	0	NA
248	1143000	1143002	39	2	1	1	2	5	1	2	1	NA	2	2	2	2	2	3	2	3	2	2	3	3	3	3	2	2	2	0	NA	0	3	8	NA	0	0	0	9	3	3	3	1	2013	2	2	3	20	MAR
249	1095000	1095002	2	2	1	1	2	3	4	3	1	JAN	1	2	2	2	2	3	2	3	1	2	2	2	2	3	2	2	2	0	NA	0	3	9	NA	0	0	0	9	3	2	3	2	0	9	1	9	9	OCT
250	1074000	1074001	11	1	1	1	2	3	4	3	1	JAN	1	1	2	2	2	3	2	2	2	2	3	3	3	3	2	1	2	0	NA	0	3	9	NA	0	0	0	9	3	1	3	2	0	9	2	3	0	NA
251	1089000	1089002	10	1	1	1	2	3	4	3	1	NA	1	2	9	2	2	3	2	3	1	2	2	3	2	3	2	2	2	0	NA	0	3	9	NA	0	0	0	9	9	9	3	2	0	9	2	3	0	NA
252	1085000	1085003	38	2	1	1	2	2	1	2	1	NA	2	2	9	2	2	3	2	3	2	9	3	3	3	3	3	2	2	0	NA	0	3	9	NA	0	0	0	9	9	9	3	2	0	9	2	3	0	NA
253	1140000	1140002	19	1	1	1	2	3	4	3	1	NA	2	2	9	2	2	3	2	3	2	9	3	3	3	3	3	2	2	0	NA	0	3	8	NA	0	0	0	9	9	9	3	2	0	9	2	3	0	NA
254	1065000	1065002	13	2	1	1	2	3	4	3	2	NA	1	2	2	2	2	3	2	NA	NA	NA	NA	NA	NA	NA	NA	NA	NA	NA	NA	NA	NA	NA	NA	NA	NA	NA	NA	NA	NA	NA	NA	NA	NA	NA	NA	NA	NA
255	1042000	1042002	17	1	1	2	2	5	4	3	1	NA	3	2	2	2	2	3	2	3	2	2	3	3	3	3	3	2	2	0	NA	0	9	9	NA	0	0	0	9	9	9	9	2	0	9	2	3	0	NA
256	1454000	1454002	10	1	1	1	2	3	4	3	1	NA	1	2	2	2	2	3	2	3	1	2	2	3	2	3	2	2	2	0	NA	0	3	8	NA	0	0	0	9	9	9	3	2	0	9	2	3	0	NA
257	1426000	1426001	42	1	1	1	2	5	4	3	1	NA	3	2	2	2	1	2	2	3	2	9	2	3	3	3	3	1	2	0	NA	0	3	9	NA	0	0	0	9	9	9	3	2	0	9	2	3	0	NA
258	1434000	1434002	68	2	1	1	2	2	1	2	1	NA	3	1	1	1	2	3	1	1	2	2	3	3	3	3	3	1	2	0	NA	0	3	9	NA	0	0	0	9	9	9	3	2	0	9	2	3	0	NA
259	1101000	1101000	11	1	1	1	2	5	4	3	2	JAN	1	2	9	2	2	3	2	3	2	9	3	3	3	3	3	2	2	0	NA	0	3	9	NA	0	0	0	9	9	9	3	2	0	9	2	3	0	NA
260	1433000	1433002	13	1	1	1	2	3	4	3	2	NA	1	2	2	2	2	3	2	3	2	2	3	3	3	3	3	2	2	0	NA	0	9	9	NA	0	0	0	9	9	9	3	2	0	9	2	3	0	NA
261	1151000	1151002	29	1	1	1	2	3	4	3	1	NA	2	2	2	2	2	3	2	NA	NA	NA	NA	NA	NA	NA	NA	NA	NA	NA	NA	NA	NA	NA	NA	NA	NA	NA	NA	NA	NA	NA	NA	NA	NA	NA	NA	NA	NA
262	1067000	1067002	30	1	1	1	2	5	4	3	1	NA	3	2	2	2	2	3	2	3	2	2	3	3	3	3	3	2	2	0	NA	0	9	9	NA	0	0	0	9	9	9	9	2	0	9	2	3	0	NA
263	1449000	1449002	4	1	1	1	2	3	4	3	1	NA	1	2	2	2	2	2	2	3	1	2	2	3	2	3	2	2	2	0	NA	0	3	8	NA	0	0	0	9	9	9	3	2	0	9	1	1	13	DEC
264	1063000	1063002	2	1	1	1	2	3	4	3	2	NOV	1	2	2	2	2	3	2	3	1	2	2	2	2	2	2	2	2	0	NA	0	9	9	NA	0	0	0	9	9	9	9	2	0	9	1	1	23	OCT
265	1148000	1148002	5	2	1	1	2	3	4	3	1	NA	1	2	2	2	2	3	2	NA	NA	NA	NA	NA	NA	NA	NA	NA	NA	NA	NA	NA	NA	NA	NA	NA	NA	NA	NA	NA	NA	3	2	0	9	2	3	0	NA
266	1144000	1144002	11	2	1	1	2	3	4	3	1	NA	1	2	2	2	2	3	2	NA	NA	NA	NA	NA	NA	NA	NA	NA	NA	NA	NA	NA	NA	NA	NA	NA	NA	NA	NA	NA	NA	3	2	0	9	2	3	0	NA
267	1415000	1415003	19	2	1	1	2	3	4	3	1	NA	3	2	9	2	2	3	2	3	2	9	3	3	3	3	3	2	2	0	NA	0	3	9	NA	0	0	0	9	9	9	3	2	0	9	2	3	0	NA
268	1155000	1155002	23	2	1	1	2	3	4	3	1	NA	1	2	2	2	2	3	2	NA	NA	NA	NA	NA	NA	NA	NA	NA	NA	NA	NA	NA	NA	NA	NA	NA	NA	NA	NA	NA	NA	NA	NA	NA	NA	NA	NA	NA	NA
269	1133000	1133003	4	1	1	1	2	3	4	3	1	NA	1	2	2	2	2	3	2	NA	NA	NA	NA	NA	NA	NA	NA	NA	NA	NA	NA	NA	NA	NA	NA	NA	NA	NA	NA	NA	NA	NA	NA	NA	NA	NA	NA	NA	NA
270	1152000	1152002	15	2	1	1	2	3	4	3	1	NA	1	2	2	2	2	3	2	NA	NA	NA	NA	NA	NA	NA	NA	NA	NA	NA	NA	NA	NA	NA	NA	NA	NA	NA	NA	NA	NA	NA	NA	NA	NA	NA	NA	NA	NA
271	1135000	1135002	4	2	1	1	2	5	4	3	1	NA	1	2	2	2	2	3	2	NA	NA	NA	NA	NA	NA	NA	NA	NA	NA	NA	NA	NA	NA	NA	NA	NA	NA	NA	NA	NA	NA	NA	NA	NA	NA	NA	NA	NA	NA
272	1150000	1150004	36	2	1	1	2	2	1	2	1	NA	1	2	9	2	2	3	2	NA	NA	NA	NA	NA	NA	NA	NA	NA	NA	NA	NA	NA	NA	NA	NA	NA	NA	NA	NA	NA	NA	NA	NA	NA	NA	NA	NA	NA	NA
273	1030000	1030002	18	2	1	1	2	3	4	3	1	MAY	2	2	9	2	2	3	2	3	2	9	3	3	3	3	3	2	2	0	NA	0	9	9	NA	0	0	0	9	9	9	9	2	0	9	2	3	0	NA
274	1033000	1033002	23	1	2	2	2	3	4	2	1	NA	1	2	2	2	2	2	2	2	2	2	3	3	3	3	3	2	2	0	NA	0	9	9	NA	0	0	0	9	9	9	9	2	0	9	2	3	0	NA
275	1032000	1032002	75	2	1	1	2	2	1	2	1	NA	1	2	9	2	2	3	2	3	2	9	3	3	3	3	3	2	2	0	NA	0	3	9	NA	0	0	0	9	9	9	3	9	0	9	2	3	NA	NA
276	1411000	1411002	45	1	1	1	2	5	1	2	1	NA	4	2	2	2	2	2	2	2	2	2	3	3	3	3	3	2	2	0	NA	0	3	9	NA	0	0	0	9	9	9	3	2	0	9	2	3	0	NA
277	1036000	1036002	43	1	1	1	2	5	1	2	2	SEP	2	2	9	2	2	3	2	3	2	9	3	3	3	3	3	2	2	0	NA	0	3	9	NA	0	0	0	9	9	9	9	2	0	9	2	3	0	NA
278	1412000	1412002	20	1	1	1	2	3	4	3	1	JAN	3	2	2	2	2	2	2	2	9	9	9	9	9	9	9	2	2	0	NA	0	3	9	NA	0	0	0	9	3	3	3	2	0	9	2	3	0	NA
279	1090000	1090002	22	2	1	1	2	3	4	3	1	NA	3	2	2	2	2	3	2	3	2	2	3	3	3	3	3	2	2	0	NA	0	9	8	NA	0	0	0	9	9	9	9	2	0	9	2	3	0	NA
280	1141000	1141002	10	2	1	1	2	3	4	3	2	MAR	1	1	2	2	2	3	2	NA	NA	NA	NA	NA	NA	NA	NA	NA	NA	NA	NA	NA	NA	NA	NA	NA	NA	NA	NA	NA	NA	NA	NA	NA	NA	NA	NA	NA	NA
281	1456000	1456002	3	1	1	1	2	3	4	3	1	NA	1	2	2	2	2	3	2	NA	NA	NA	NA	NA	NA	NA	NA	NA	NA	NA	NA	NA	NA	NA	NA	NA	NA	NA	NA	NA	NA	NA	NA	NA	NA	NA	NA	NA	NA
282	1414000	1414002	1	1	9	2	2	3	4	3	9	MAY	1	1	2	1	2	2	2	2	1	2	2	2	2	2	2	1	2	0	NA	0	9	9	NA	0	0	0	9	9	3	2	2	0	9	1	1	20	AUG
283	1437000	1437001	19	2	1	1	2	3	1	2	1	NA	1	2	2	2	2	3	2	3	2	2	3	3	3	3	3	2	2	0	NA	0	3	9	NA	0	0	0	9	9	9	3	2	0	9	2	3	0	NA
284	1071000	1071002	3	2	1	1	2	3	4	3	1	NA	1	2	2	2	2	3	2	3	1	2	2	3	2	3	2	2	2	0	NA	0	9	9	NA	0	0	0	9	9	9	3	2	0	9	1	1	2	OCT
285	1076000	1076003	33	2	1	1	2	2	1	2	2	OCT	3	2	9	2	2	3	2	3	2	9	3	3	3	3	3	2	2	0	NA	0	3	9	NA	0	0	0	9	9	9	3	2	0	9	2	3	0	NA
286	1075000	1075002	68	2	1	1	2	2	1	2	1	NA	2	2	2	2	2	3	2	3	2	9	2	3	3	3	3	2	2	0	NA	0	3	9	NA	0	0	0	9	9	9	3	2	0	9	2	3	0	NA
287	1072000	1072003	38	2	1	1	2	2	1	2	1	NA	4	2	2	2	2	2	2	2	2	2	3	3	3	3	3	2	2	0	NA	0	9	9	NA	0	0	0	9	9	9	9	2	0	9	2	3	0	NA
288	1157000	1157001	8	1	1	1	2	3	4	3	2	JAN	1	1	1	2	2	3	1	NA	NA	NA	NA	NA	NA	NA	NA	NA	NA	NA	NA	NA	NA	NA	NA	NA	NA	NA	NA	NA	NA	NA	NA	NA	NA	NA	NA	NA	NA
289	1040000	1040002	11	2	1	1	2	5	4	3	1	NA	1	2	2	2	2	3	2	3	2	9	3	3	3	3	3	2	2	0	NA	0	3	9	NA	0	0	0	9	9	9	3	2	0	9	2	3	0	NA
290	1041000	1041002	11	2	1	1	2	3	4	3	1	NA	1	2	9	2	2	3	2	3	1	2	2	3	2	3	2	2	2	0	NA	0	3	9	NA	0	0	0	9	9	9	9	2	0	0	2	3	0	NA
291	1038000	1038002	36	2	1	1	2	2	1	2	1	NA	3	2	2	2	2	2	2	2	2	2	3	3	3	3	3	2	2	0	NA	0	3	9	NA	0	0	0	9	9	9	9	2	0	9	2	3	0	NA
292	1035000	1035002	7	2	1	1	2	3	4	2	1	NA	1	2	2	2	2	3	2	2	1	2	2	2	2	2	2	2	2	0	NA	0	9	9	NA	0	0	0	9	9	9	9	2	0	9	2	3	0	NA
293	1034000	1034004	10	2	1	1	2	5	4	3	1	JAN	1	1	1	2	2	2	2	2	9	9	9	9	9	9	9	1	2	0	NA	0	3	8	NA	0	0	0	9	9	9	9	2	0	2	2	3	0	NA
294	1058000	1058002	22	2	1	1	2	5	4	3	1	NA	4	2	2	2	2	3	2	3	2	9	3	3	3	3	3	2	2	0	NA	0	3	9	NA	0	0	0	9	9	9	3	2	0	9	2	3	0	NA
295	1052000	1052002	3	2	1	2	2	3	4	3	1	NA	1	2	2	2	2	3	2	3	1	2	2	3	3	3	3	2	2	9	NA	0	9	9	NA	0	0	0	9	9	9	3	2	0	9	2	3	0	NA
296	1044000	1044002	40	2	1	1	2	2	1	1	1	NA	1	2	2	2	2	2	2	2	2	2	3	3	3	3	3	2	2	0	NA	0	9	9	NA	0	0	0	9	9	9	9	1	2013	1	2	9	0	NA
297	1039000	1039002	8	1	1	1	2	3	4	3	1	NA	1	2	2	2	2	3	2	3	1	2	2	2	2	2	2	2	2	0	NA	0	3	9	NA	0	0	0	9	9	9	3	2	0	9	2	3	0	NA
298	1068000	1068002	8	2	1	1	2	5	4	3	1	NA	1	2	2	2	2	3	2	3	1	2	2	2	2	2	2	2	2	0	NA	0	3	9	NA	0	0	0	9	9	9	3	2	0	9	2	3	0	NA
299	1061000	1061002	1	2	1	1	2	3	4	3	1	JAN	1	2	2	2	2	3	2	3	1	1	2	3	2	3	2	2	2	0	NA	0	3	8	NA	0	0	0	9	3	2	3	2	0	9	1	2	4	SEP
300	1069000	1069002	4	1	1	1	2	3	4	3	1	JAN	1	2	2	2	2	3	2	2	1	2	2	3	2	3	2	2	2	0	NA	0	3	9	NA	0	0	0	9	3	2	NA	NA	NA	NA	NA	NA	NA	NA
301	1442000	1442002	11	2	1	1	2	3	4	3	1	NA	1	2	2	2	2	3	2	3	2	2	3	3	3	3	3	2	2	0	NA	0	9	9	NA	0	0	0	9	9	9	9	2	0	9	2	3	0	NA
302	1073000	1073002	18	2	1	1	2	3	4	3	1	NA	1	2	2	2	2	3	2	3	2	2	3	3	3	3	3	2	2	0	NA	0	3	9	NA	0	0	0	9	9	9	3	2	0	9	2	3	0	NA
303	1418000	1418002	58	1	1	1	2	1	1	2	1	NA	3	2	2	2	2	2	2	2	2	2	2	3	3	3	3	2	2	0	NA	0	9	9	NA	0	0	0	9	9	9	9	2	0	9	2	3	0	NA
304	1423000	1423002	8	1	1	1	2	4	4	3	1	NA	1	2	2	2	2	3	2	3	1	2	2	3	2	3	2	2	2	0	NA	0	9	9	NA	0	0	0	9	9	9	9	2	0	9	2	3	0	NA
305	1422000	1422002	31	2	1	1	2	2	1	2	1	JAN	1	2	2	2	2	3	2	2	2	2	3	3	3	3	2	2	2	0	NA	0	3	9	NA	0	0	0	9	3	2	3	2	0	9	2	3	0	NA
306	1446000	1446002	27	2	1	1	2	3	4	3	9	NA	3	2	9	2	2	3	2	NA	NA	NA	NA	NA	NA	NA	NA	NA	NA	NA	NA	NA	NA	NA	NA	NA	NA	NA	NA	NA	NA	NA	NA	NA	NA	NA	NA	NA	NA
307	1137000	1137002	11	1	1	1	2	3	4	3	1	NA	1	2	9	2	2	3	2	3	2	9	3	3	3	3	3	2	2	0	NA	0	3	8	NA	0	0	0	9	9	9	3	2	0	9	2	3	0	NA
308	1125000	1125004	21	2	1	1	2	5	6	2	1	NA	2	2	9	2	2	3	2	3	2	9	3	3	3	3	3	2	2	0	NA	0	9	8	NA	0	0	0	9	9	9	3	2	0	9	2	3	0	NA
309	1447000	1447002	19	2	2	1	2	5	4	3	1	NA	2	2	2	2	2	3	2	NA	NA	NA	NA	NA	NA	NA	NA	NA	NA	NA	NA	NA	NA	NA	NA	NA	NA	NA	NA	NA	NA	NA	NA	NA	NA	NA	NA	NA	NA
310	1134000	1134001	22	1	1	1	2	5	1	2	1	JAN	2	2	2	2	2	2	1	1	2	2	3	3	3	3	2	1	2	0	NA	0	3	8	NA	0	0	0	9	3	2	3	2	0	9	2	3	0	NA
311	1142000	1142002	12	2	1	1	2	3	4	3	1	NA	1	2	2	2	2	3	2	3	2	2	3	3	3	2	2	2	2	0	NA	0	3	8	NA	0	0	0	9	3	3	3	2	0	9	2	3	0	NA
312	1129000	1129002	11	1	1	1	2	3	4	3	1	NA	1	2	2	2	2	3	2	3	2	2	3	3	3	3	3	2	2	0	NA	0	3	8	NA	0	0	0	9	3	2	3	2	0	9	2	3	0	NA
313	1450000	1450002	12	2	1	2	2	3	4	3	1	NA	1	2	2	2	2	3	2	NA	NA	NA	NA	NA	NA	NA	NA	NA	NA	NA	NA	NA	NA	NA	NA	NA	NA	NA	NA	NA	NA	NA	NA	NA	NA	NA	NA	NA	NA
314	1451000	1451002	20	1	1	1	2	3	4	3	1	NA	2	2	9	2	2	3	2	3	2	9	3	3	3	3	3	2	2	0	NA	0	3	8	NA	0	0	0	9	9	9	3	2	0	9	2	3	0	NA
315	1452000	1452002	29	2	1	1	2	2	1	2	1	NA	2	2	2	2	2	3	2	3	2	9	3	3	3	3	3	2	2	0	NA	0	3	8	NA	0	0	0	9	9	9	NA	NA	NA	NA	NA	NA	NA	NA
316	1424000	1424002	19	1	1	1	2	3	4	2	1	NA	4	2	2	2	2	2	2	2	2	2	3	3	3	3	3	2	2	0	NA	1	3	9	NA	0	0	0	9	9	9	9	2	0	9	2	3	0	NA
317	1429000	1429002	23	1	1	1	2	5	4	3	1	NA	1	2	2	2	2	3	2	3	2	9	3	3	3	3	3	2	2	0	NA	0	3	9	NA	0	0	0	9	9	9	3	2	0	9	2	3	0	NA
318	1116000	1116002	6	1	1	1	2	3	3	2	1	NA	1	1	2	2	2	3	2	3	1	2	2	2	2	2	2	1	2	0	NA	0	3	8	NA	0	0	0	9	9	9	3	2	0	9	2	2	0	NA
319	1110000	1110002	24	2	1	1	2	5	1	2	1	NA	3	2	2	2	2	3	3	3	2	2	3	3	3	3	3	2	2	0	NA	0	3	9	NA	0	0	0	9	9	9	9	2	0	9	2	3	0	NA
320	1106000	1106002	8	1	1	1	2	3	4	3	1	NA	1	2	9	2	2	3	2	3	1	2	2	3	2	3	2	2	2	0	NA	0	3	9	NA	0	0	0	9	9	9	3	2	0	9	2	3	0	NA
321	1079000	1079002	6	2	1	1	2	3	4	3	1	NA	1	2	9	2	2	3	2	3	1	2	2	3	2	3	2	2	2	0	NA	4	3	9	NA	0	0	0	9	9	9	3	2	0	9	2	3	0	NA
322	1096000	1096001	12	1	1	1	2	3	4	2	1	NA	1	1	2	2	2	2	2	2	2	2	3	3	3	3	3	1	2	0	NA	0	9	9	NA	0	0	0	9	9	9	9	2	0	9	2	9	0	NA
323	1104000	1104001	10	2	1	1	2	5	4	3	1	NA	1	1	2	2	2	3	2	3	1	2	2	3	2	3	2	1	2	0	NA	0	9	9	NA	0	0	0	9	9	9	3	2	0	9	2	3	0	NA
324	1443000	1443002	10	2	1	1	2	3	4	3	1	NA	1	2	9	2	2	3	2	3	1	2	2	3	2	3	2	2	2	0	NA	0	3	9	NA	0	0	0	9	9	9	3	2	0	9	2	3	0	NA
325	1119000	1119002	29	1	1	1	2	5	4	3	1	JAN	2	2	2	2	2	3	2	2	2	2	3	3	3	3	2	2	2	0	NA	0	3	9	NA	0	0	0	9	3	3	3	2	0	9	2	3	0	NA
326	1139000	1139003	4	2	1	1	2	2	4	3	1	NA	1	2	2	2	2	2	2	NA	NA	NA	NA	NA	NA	NA	NA	NA	NA	NA	NA	NA	NA	NA	NA	NA	NA	NA	NA	NA	NA	NA	NA	NA	NA	NA	NA	NA	NA
327	1448000	1448002	4	1	1	1	2	3	4	3	1	NA	1	2	2	2	2	3	2	3	1	2	2	3	2	3	2	2	2	0	NA	0	9	9	NA	0	0	0	9	9	9	3	2	0	9	1	2	9	NA
328	1138000	1138003	17	2	1	1	2	5	4	3	1	NA	2	2	2	2	2	3	2	3	2	9	3	3	3	3	3	2	2	0	NA	0	3	8	NA	0	0	0	9	9	9	3	2	0	9	2	3	0	NA
329	1051000	1051003	20	2	1	1	2	3	4	3	1	NA	3	2	9	2	2	3	2	3	2	9	3	3	3	3	3	2	2	0	NA	0	3	9	NA	0	0	0	9	9	9	3	2	0	9	2	3	0	NA
330	1091000	1091003	20	2	1	1	2	5	4	2	1	NA	3	2	2	2	2	2	2	1	2	2	3	3	3	3	3	2	2	0	NA	0	9	9	NA	0	0	0	9	9	9	9	2	0	9	2	3	0	NA
331	1094000	1094002	21	1	1	1	2	3	4	3	1	NA	2	2	2	2	1	2	2	3	2	9	3	3	3	3	3	1	2	0	NA	0	3	9	NA	0	0	0	9	9	9	3	2	0	9	2	3	0	NA
332	1445000	1445002	10	2	1	1	2	3	4	3	1	NA	1	2	2	2	2	3	2	3	1	2	2	3	2	3	2	2	2	0	NA	0	3	9	NA	0	0	0	9	9	9	3	2	0	9	2	3	0	NA
333	1087000	1087002	4	2	1	1	2	3	4	2	2	NA	1	2	2	2	2	2	2	2	1	2	2	2	2	2	2	2	2	0	NA	0	3	9	NA	0	0	0	9	9	9	3	2	0	9	1	1	28	NOV
334	1123000	1123002	69	2	1	1	2	2	1	2	1	JAN	1	1	2	2	2	3	2	3	2	2	3	3	3	3	3	1	2	0	NA	0	3	9	8	0	0	0	9	3	3	3	2	0	9	2	3	0	NA
335	1118000	1118002	3	1	1	1	2	3	4	3	2	FEB	1	2	2	2	2	3	2	3	1	2	2	3	1	1	1	1	2	0	NA	0	3	9	NA	0	0	0	9	9	9	3	2	0	9	2	3	0	NA
336	1130000	1130002	22	2	1	1	2	7	4	3	1	NA	3	2	2	2	2	3	2	3	9	9	3	3	3	3	2	2	2	0	NA	0	3	9	NA	0	0	0	9	9	9	3	2	0	9	2	3	0	NA
337	1132000	1132002	32	2	1	1	2	2	1	2	1	NA	3	2	2	2	2	3	2	3	2	2	3	3	3	3	3	2	2	0	NA	0	3	9	8	0	0	0	9	9	9	3	2	0	9	2	3	0	NA
338	1047000	1047002	33	1	1	1	2	3	4	2	1	NA	1	1	1	1	1	1	2	3	2	2	3	3	3	3	3	1	2	0	NA	0	9	9	NA	0	0	0	9	9	9	9	2	0	9	2	3	0	NA
339	1428000	1428002	9	2	1	1	2	3	4	3	1	JAN	1	2	2	2	2	3	2	2	1	2	2	2	2	3	2	2	2	0	NA	0	3	9	NA	0	0	0	9	3	2	3	2	0	9	2	3	0	NA
340	1092000	1092002	18	2	1	1	2	3	4	3	1	NA	2	2	2	2	2	3	2	3	2	2	3	3	3	3	3	2	2	0	NA	0	3	9	NA	0	0	0	9	9	9	3	2	0	9	2	3	0	NA
341	1102000	1102002	6	2	1	1	2	5	4	3	1	NA	1	2	2	2	2	3	2	3	1	2	2	3	2	3	2	2	2	0	NA	0	3	9	NA	0	0	0	9	9	9	3	2	0	9	2	3	0	NA
342	1432000	1432002	11	2	1	1	2	3	4	3	1	NA	1	2	9	2	2	3	2	3	2	9	3	3	3	3	3	2	2	0	NA	0	3	9	NA	0	0	0	9	9	9	3	2	0	9	2	3	0	NA
343	1099000	1099002	6	2	1	1	2	5	4	3	1	JAN	1	2	2	2	2	3	2	2	1	2	2	2	2	2	2	2	2	0	NA	0	3	9	NA	0	0	0	9	3	3	3	2	0	9	2	3	0	NA
344	1083000	1083002	13	2	1	1	2	3	4	2	1	NA	1	2	2	2	2	2	2	2	2	2	3	3	3	2	3	2	2	0	NA	0	3	9	NA	0	0	0	9	9	9	9	2	0	9	2	3	0	NA
345	1097000	1097002	33	1	1	1	2	5	1	2	1	NA	3	2	2	2	2	3	2	3	2	2	3	3	3	3	3	2	2	0	NA	0	3	9	NA	0	0	0	9	9	9	3	2	0	9	2	3	0	NA
346	1430000	1430002	19	1	1	1	2	5	4	3	1	JAN	2	2	2	2	2	3	2	3	2	2	3	3	3	3	3	2	2	0	NA	0	3	9	NA	0	0	0	9	3	3	3	2	0	9	2	3	0	NA
347	1103000	1103002	5	2	1	1	2	3	4	3	1	JAN	1	1	2	2	2	3	2	3	1	2	2	3	2	3	2	1	2	0	NA	0	3	9	NA	0	0	0	9	3	2	3	2	0	9	1	2	15	JUL
348	1105000	1105002	8	1	1	1	2	3	4	3	1	NA	1	2	2	2	2	3	2	3	1	2	2	3	2	3	2	2	2	0	NA	0	3	9	NA	0	0	0	9	9	9	3	2	0	9	2	1	0	NA
349	1122000	1122002	10	2	1	1	2	5	4	3	1	NA	1	2	9	2	2	3	2	3	1	2	2	3	2	3	2	2	2	0	NA	0	3	9	NA	0	0	0	9	9	9	3	2	0	9	2	3	0	NA
350	1120000	1120002	33	2	1	1	2	2	1	2	1	NA	2	2	2	2	2	3	3	3	2	2	3	3	3	3	3	2	2	0	NA	0	9	9	NA	0	0	0	9	9	9	9	2	0	9	2	3	0	NA
351	1413000	1413002	53	2	1	1	2	3	1	2	1	JAN	1	1	1	2	1	2	2	3	2	9	3	3	3	3	3	1	2	0	NA	0	3	9	NA	0	0	0	9	9	9	3	2	0	9	2	3	0	NA
352	1111000	1111002	12	2	1	1	2	5	4	3	1	NA	1	2	9	2	2	3	2	3	2	9	3	3	3	3	3	2	2	0	NA	0	3	9	NA	0	0	0	9	9	9	3	2	0	9	2	3	0	NA
353	1435000	1435002	6	2	1	1	2	3	4	2	1	NA	1	2	2	2	2	3	2	3	1	2	2	2	2	2	2	2	2	0	NA	0	3	9	NA	0	0	0	9	9	9	9	2	0	9	2	3	0	NA
354	1425000	1425002	3	2	2	1	2	3	4	3	2	JAN	1	2	2	2	2	3	2	3	1	2	2	3	2	3	2	2	2	0	NA	0	3	9	NA	0	0	0	9	3	3	3	2	0	9	2	3	0	NA
355	1046000	1046002	26	2	1	1	2	2	1	2	1	NA	1	2	2	2	2	3	2	3	2	2	3	3	3	3	3	2	2	0	NA	0	9	9	NA	0	0	0	9	9	9	9	2	0	9	2	3	0	NA
356	1045000	1045002	10	2	1	1	2	5	4	2	1	NA	1	2	9	2	2	3	2	3	1	2	2	3	2	3	2	2	2	0	NA	0	3	9	NA	0	0	0	9	9	9	3	2	0	9	2	3	0	NA
357	1438000	1438003	8	2	1	1	2	3	4	3	1	NA	1	2	2	2	2	3	2	3	1	2	2	3	2	3	2	2	2	0	NA	0	3	9	NA	0	0	0	9	9	9	3	2	0	9	2	3	0	NA
358	1439000	1439002	16	1	1	2	2	3	4	3	1	JAN	2	1	2	2	2	3	2	3	2	2	3	3	3	3	3	1	2	0	NA	0	3	9	NA	0	0	0	9	3	2	3	2	0	9	2	3	0	NA
359	1109000	1109003	39	2	1	1	2	5	1	2	1	NA	2	2	2	2	2	3	2	3	2	2	3	3	3	3	3	2	2	0	NA	0	1	9	NA	0	0	0	9	9	9	3	2	0	9	2	3	0	NA
360	1113000	1113002	10	2	1	1	2	3	4	3	1	NA	1	2	9	2	2	3	2	3	1	2	2	3	2	3	2	2	2	0	NA	0	3	9	NA	0	0	0	9	9	9	3	9	0	9	2	3	0	NA
361	1049000	1049002	17	1	1	1	2	5	4	3	1	JAN	1	2	2	2	2	2	2	2	2	2	3	3	3	3	3	2	2	0	NA	0	3	9	NA	0	0	0	9	3	3	3	2	0	9	2	3	0	NA
362	1440000	1440002	78	1	1	1	2	4	1	2	1	NA	1	2	2	2	2	2	2	3	2	2	3	3	3	3	3	2	2	0	NA	0	9	9	NA	0	0	0	9	9	9	3	2	0	9	2	3	0	NA
363	1054000	1054002	7	1	1	1	2	3	4	3	1	AUG	1	2	2	2	2	3	2	3	1	2	2	2	2	2	2	2	1	5	JUN	2013	1	4	NA	0	994	2013	2	1	1	1	2	0	9	2	3	0	NA
364	1441000	1441002	1	2	1	1	2	3	4	3	2	NA	1	2	2	2	2	3	2	3	1	2	2	3	2	2	2	2	2	0	NA	0	3	9	NA	0	0	0	9	9	9	3	2	0	9	1	1	15	NOV
365	1050000	1050002	34	1	1	1	2	5	4	3	1	NA	3	2	2	2	1	2	2	3	2	9	3	3	3	3	3	1	2	0	NA	0	3	9	NA	0	0	0	9	9	9	3	2	0	9	2	3	0	NA
366	1115000	1115002	10	2	1	1	2	3	4	3	1	JAN	1	2	2	2	2	3	2	2	2	2	3	3	3	3	3	2	2	0	NA	0	3	9	NA	0	0	0	9	3	3	3	2	0	9	2	3	0	NA
367	1112000	1112002	10	1	1	1	2	3	4	3	1	NA	1	2	2	2	2	3	3	3	1	2	2	2	2	2	2	2	2	0	NA	0	3	9	NA	0	0	0	9	9	9	9	2	0	9	2	3	0	NA
368	1127000	1127002	9	1	1	1	2	3	4	3	1	NA	1	2	2	2	2	3	2	3	1	2	2	3	2	3	2	2	2	0	NA	0	3	9	NA	0	0	0	9	9	9	3	2	0	9	2	3	0	NA
369	1126000	1126004	13	2	1	1	2	3	4	3	1	NA	1	2	2	2	2	3	2	3	2	2	3	3	3	3	3	2	2	0	NA	0	3	9	NA	0	0	0	9	9	9	3	2	0	9	2	3	0	NA
370	1082000	1082002	12	1	1	1	2	3	4	3	1	NA	1	2	2	2	2	3	2	3	2	2	3	3	3	3	3	2	2	0	NA	0	3	9	NA	0	0	0	9	9	9	3	2	0	9	2	3	0	NA
371	1128000	1128002	22	2	1	1	2	3	4	3	1	NA	1	2	2	2	2	3	2	3	2	9	3	3	3	3	3	2	2	0	NA	0	3	9	NA	0	0	0	9	9	9	3	9	0	9	2	3	0	NA
372	1062000	1062002	26	2	1	2	2	3	4	2	1	NA	3	2	2	2	2	3	2	3	2	9	3	3	3	3	3	2	2	0	NA	0	3	9	NA	0	0	0	9	9	9	3	2	0	9	2	3	0	NA
373	1002000	1002003	9	2	1	1	2	3	4	3	1	NA	1	2	2	2	2	3	3	3	1	2	2	2	2	2	2	2	2	0	NA	0	3	9	NA	0	0	0	9	9	9	3	2	0	9	2	3	0	NA
374	1402000	1402003	11	9	1	1	2	3	4	3	1	NA	1	2	9	2	2	3	2	3	2	9	3	9	3	3	3	2	2	0	NA	0	3	9	NA	0	0	0	9	9	9	9	9	0	9	2	3	0	NA
375	1004000	1004003	27	1	1	1	2	7	4	2	1	NA	2	1	1	1	2	2	2	3	2	2	3	3	3	3	3	1	2	0	NA	0	3	9	NA	0	0	0	9	9	9	3	1	2011	1	2	3	0	NA
376	1005000	1005003	2	2	1	1	2	3	4	3	1	JAN	1	2	2	2	2	3	2	3	1	1	2	3	2	3	2	2	2	0	NA	0	3	9	NA	0	0	0	2	3	2	3	2	0	2	1	1	29	MAY
377	1003000	1003003	2	2	2	1	2	3	4	3	3	NA	1	2	2	2	2	3	2	3	1	1	2	3	3	3	2	2	2	0	NA	0	2	9	NA	0	0	0	9	3	3	3	2	0	9	2	3	0	NA
378	1405000	1450003	19	2	1	1	2	5	4	3	1	JAN	3	2	2	2	2	2	2	3	9	9	9	9	9	9	9	2	2	0	NA	0	2	9	NA	0	0	0	2	3	3	3	2	0	2	2	3	0	NA
379	1009000	1009003	41	2	1	1	2	3	6	2	1	NA	3	2	2	2	2	3	3	3	2	2	3	3	3	3	3	2	2	0	NA	0	3	8	NA	0	0	0	9	3	3	3	2	0	9	2	3	0	NA
380	1403000	1403003	5	1	1	1	2	3	4	3	1	NA	1	2	9	2	2	3	2	3	1	2	2	3	2	3	2	2	2	0	NA	0	9	9	NA	0	0	0	9	9	9	9	9	0	9	1	1	21	NA
381	1011000	1011003	5	1	1	1	2	3	4	3	1	JAN	1	2	2	2	2	2	2	3	1	1	2	2	2	3	2	2	2	0	NA	0	3	9	NA	0	0	0	2	3	3	3	2	0	2	2	3	0	NA
382	1012000	1012003	10	1	1	1	2	3	4	3	2	AUG	1	2	9	2	2	3	2	3	1	2	2	3	2	3	2	2	2	0	NA	0	9	9	NA	0	0	0	9	9	9	9	9	0	9	2	3	0	NA
383	1404000	1404003	14	2	1	1	2	3	4	2	1	NA	1	2	2	2	2	3	3	3	9	9	3	3	3	3	3	2	2	0	NA	0	3	3	NA	0	0	0	9	9	9	9	2	0	9	2	3	0	NA
384	1013000	1013003	13	1	1	1	2	3	4	2	1	NA	2	2	2	2	2	3	3	3	9	9	3	3	3	3	3	2	2	0	NA	0	9	9	NA	0	0	0	9	9	9	9	2	0	9	2	3	0	NA
385	1007000	1007003	13	2	1	1	2	3	4	2	1	JAN	2	2	2	2	2	3	2	2	9	9	9	9	9	9	9	2	2	0	NA	0	2	9	NA	0	0	0	2	3	3	3	2	0	2	2	3	0	NA
386	1006000	1006003	8	2	1	2	2	3	4	2	1	NA	1	2	2	2	2	3	3	3	1	2	2	2	2	2	2	2	2	0	NA	0	3	8	NA	0	0	0	9	9	9	3	2	0	9	2	3	0	NA
387	1407000	1407003	7	1	1	1	2	3	4	3	1	JAN	1	2	2	2	2	2	2	3	1	2	2	3	2	3	2	2	2	0	NA	0	3	9	NA	0	0	0	2	3	2	3	2	0	2	2	3	0	NA
388	1008000	1008003	28	1	1	1	2	3	4	3	1	NA	4	2	9	2	2	9	2	3	2	2	3	3	3	3	3	2	9	0	NA	0	9	9	NA	0	0	0	9	9	9	9	9	0	9	2	9	0	NA
389	1408000	1408003	1	1	1	1	2	3	4	3	1	NA	1	1	2	2	2	3	2	3	1	2	2	3	2	3	2	2	2	0	NA	0	9	9	NA	0	0	0	9	9	9	9	9	0	9	1	1	5	NA
390	1023000	1023003	18	1	1	1	2	3	4	3	1	NA	3	2	9	2	2	3	2	3	2	2	3	3	3	3	3	2	2	0	NA	0	9	9	NA	0	0	0	9	9	9	9	9	0	9	2	3	0	NA
391	1027000	1027003	20	1	1	1	2	3	4	2	1	NA	2	2	2	2	2	2	2	2	9	9	3	3	3	3	3	2	2	0	NA	0	9	9	NA	0	0	0	9	9	9	9	2	0	9	2	9	0	NA
392	1024000	1024003	7	2	1	1	2	3	4	2	1	NA	1	1	1	2	1	2	1	2	1	2	1	1	1	1	1	1	2	0	NA	0	3	8	NA	0	0	0	9	9	9	NA	NA	NA	NA	NA	NA	NA	NA
393	1410000	1410003	15	2	1	1	2	3	4	3	1	JAN	1	2	2	2	2	2	2	2	9	9	9	9	9	9	9	2	2	0	NA	0	9	9	NA	0	0	0	9	9	9	9	2	0	2	2	2	0	NA
394	1029000	1029003	36	2	1	1	2	2	1	2	1	NA	1	2	9	2	2	3	2	3	2	9	3	3	3	3	3	2	2	0	NA	0	9	9	NA	0	0	0	9	9	9	9	9	0	9	2	3	0	NA
395	1028000	1028003	6	2	1	1	2	3	4	3	1	OCT	1	2	2	2	2	2	2	2	1	2	2	2	2	2	2	2	2	0	NA	0	9	9	NA	0	0	0	9	9	3	3	2	0	9	2	3	0	NA
396	1016000	1016003	24	2	1	1	2	5	4	2	1	NA	2	2	2	2	2	3	3	3	9	9	3	2	3	3	3	2	2	0	NA	0	9	9	NA	0	0	0	9	9	9	9	2	0	9	2	3	0	NA
397	1018000	1018003	19	2	1	1	2	3	4	2	1	NA	3	2	2	2	2	3	2	2	9	9	3	3	3	3	3	2	2	0	NA	0	9	9	NA	0	0	0	9	9	9	9	2	0	9	2	9	0	NA
398	1019000	1019003	21	2	1	1	2	5	4	3	1	JAN	2	2	2	2	2	3	2	3	9	9	9	9	9	9	9	2	2	0	NA	0	3	9	NA	0	0	0	2	3	3	3	2	0	2	2	3	0	NA
399	1022000	1022003	4	1	1	1	2	3	4	3	1	JAN	1	2	2	2	2	2	2	2	1	2	2	2	2	2	2	2	2	0	NA	0	3	9	NA	0	0	0	9	9	9	9	2	0	2	1	1	7	AUG
400	1017000	1017003	7	1	1	1	2	3	4	3	1	NA	1	2	2	2	2	3	2	3	1	2	2	3	2	3	2	2	2	0	NA	0	9	9	NA	0	0	0	9	9	9	9	9	0	9	2	3	0	NA
401	1025000	1025003	10	2	1	1	2	3	4	3	1	JAN	9	2	2	2	2	2	2	2	1	2	2	2	2	2	2	2	2	0	NA	0	9	9	NA	0	0	0	2	3	2	3	2	0	2	2	2	0	NA
402	1056000	1056004	28	2	1	1	2	5	4	3	1	NA	3	2	2	2	2	3	2	3	2	9	3	3	3	3	3	2	2	0	NA	0	3	9	NA	0	0	0	9	9	9	3	2	0	9	2	3	0	NA
403	1436000	1436003	30	1	1	1	2	3	1	2	1	JAN	2	2	2	2	2	3	2	3	2	2	3	3	3	3	3	2	2	0	NA	0	3	9	NA	0	0	0	9	3	3	3	2	0	9	2	3	0	NA
404	1053000	1053003	1	2	1	1	2	3	4	2	1	NA	1	2	2	1	1	2	2	3	1	2	2	2	2	2	2	1	2	0	NA	0	9	9	NA	0	0	0	9	9	9	9	2	0	9	1	1	28	AUG
405	1070000	1070003	30	1	1	1	2	5	4	3	1	NA	1	2	2	2	2	3	2	3	2	9	3	3	3	3	3	2	2	0	NA	0	3	9	NA	0	0	0	9	9	9	3	2	0	9	2	3	0	NA
406	1057000	1057003	33	2	1	1	2	5	7	2	1	NA	2	2	2	2	2	3	2	3	2	9	3	3	3	3	3	2	2	0	NA	0	3	9	NA	0	0	0	9	9	9	3	2	0	9	2	3	0	NA
407	1417000	1417002	7	1	1	1	2	3	4	2	1	NA	1	1	1	2	2	2	2	2	1	2	2	2	2	2	2	1	2	2	NA	0	1	9	NA	0	0	0	9	9	9	9	2	0	9	2	3	0	NA
408	1064000	1064003	15	2	1	1	2	3	4	3	1	JAN	2	2	2	2	2	3	2	2	2	9	9	9	9	9	9	2	2	0	NA	0	3	9	NA	0	0	0	9	3	2	3	2	0	9	2	3	0	NA
409	1059000	1059005	14	2	1	1	2	4	4	2	1	NA	1	2	2	2	2	3	2	3	2	2	3	3	3	3	3	2	2	0	NA	0	9	9	NA	0	0	0	9	9	9	9	2	0	9	2	9	0	NA
410	1100000	1100003	12	2	1	1	2	3	4	2	1	NA	1	2	2	2	2	2	2	2	2	2	3	3	3	3	3	2	2	0	NA	0	9	9	NA	0	0	0	9	9	9	9	2	0	9	2	2	0	NA
411	1147000	1147003	9	1	1	1	2	5	4	3	1	NA	1	2	2	2	2	3	2	3	1	2	2	3	2	3	2	2	2	0	NA	0	3	8	NA	0	0	0	9	9	9	3	2	0	9	2	3	0	NA
412	1060000	1060003	15	1	1	1	2	3	4	3	1	NA	2	2	2	2	2	3	2	3	2	2	3	3	3	3	3	2	2	0	NA	0	3	9	NA	0	0	0	9	9	9	3	2	0	9	2	3	0	NA
413	1146000	1146003	16	1	1	1	2	5	4	3	1	NA	2	2	9	2	2	3	2	3	2	9	3	3	3	3	3	2	2	0	NA	0	3	8	NA	0	0	0	9	9	9	3	2	0	9	2	3	0	NA
414	1416000	1416003	19	2	1	1	2	3	4	3	1	NA	1	2	2	2	2	3	2	3	2	2	3	3	3	3	3	2	2	2	NA	0	9	9	NA	0	0	0	9	9	9	9	2	0	9	2	3	0	NA
415	1149000	1149004	18	2	1	1	2	3	4	3	1	NA	1	2	2	2	2	3	2	3	2	2	3	3	3	3	3	2	2	0	NA	0	3	8	NA	0	0	0	9	9	9	NA	NA	NA	NA	NA	NA	NA	NA
416	1154000	1154003	12	2	1	1	2	3	4	3	1	NA	1	2	9	2	2	3	2	3	9	9	9	3	9	3	9	2	2	0	NA	0	3	8	NA	0	0	0	9	9	9	3	2	0	9	2	3	0	NA
417	1153000	1153003	1	1	1	1	2	3	4	3	1	NA	1	2	2	2	2	3	2	3	1	2	2	2	2	2	2	2	2	0	NA	0	9	8	NA	0	0	0	9	9	9	3	2	0	9	2	3	0	NA
418	1136000	1136001	2	1	1	1	2	3	4	2	1	NA	1	2	2	1	2	3	2	3	1	2	2	2	2	2	2	1	2	0	NA	0	3	8	NA	0	0	0	9	9	9	3	2	0	9	2	3	0	NA
419	1066000	1066003	27	1	1	1	2	3	4	3	1	NA	3	2	9	2	2	3	2	3	2	9	3	3	3	3	3	2	2	0	NA	0	3	9	NA	0	0	0	9	9	9	3	2	0	9	2	3	0	NA
420	1143000	1143003	14	2	1	1	2	3	4	3	1	NA	2	2	2	2	2	3	2	3	2	2	3	3	3	3	2	2	2	0	NA	0	3	8	NA	0	0	0	9	3	3	3	2	0	9	2	3	0	NA
421	1074000	1074003	2	2	1	1	2	3	4	3	1	JAN	1	2	2	2	2	3	2	2	1	2	2	2	2	3	2	2	2	0	NA	0	3	9	NA	0	0	0	9	3	2	3	2	0	9	1	1	0	NA
422	1089000	1089003	7	2	1	1	2	3	4	3	1	NA	1	2	9	2	2	3	2	3	1	2	2	3	2	3	2	2	2	0	NA	0	3	9	NA	0	0	0	9	9	9	3	2	0	9	2	3	0	NA
423	1085000	1085004	26	1	1	1	2	5	4	3	1	NA	3	2	9	2	2	3	2	3	2	9	3	3	3	3	3	2	2	0	NA	0	3	9	NA	0	0	0	9	9	9	3	2	0	9	2	3	0	NA
424	1140000	1140003	20	1	1	1	2	3	4	3	2	DEC	2	2	9	2	2	3	2	3	2	9	3	3	3	3	3	2	2	0	NA	0	3	8	NA	0	0	0	9	9	9	3	2	0	9	2	3	0	NA
425	1065000	1065003	9	2	1	1	2	3	4	3	2	NA	1	2	2	2	2	3	2	NA	NA	NA	NA	NA	NA	NA	NA	NA	NA	NA	NA	NA	NA	NA	NA	NA	NA	NA	NA	NA	NA	NA	NA	NA	NA	NA	NA	NA	NA
426	1042000	1042003	6	2	1	1	2	3	4	3	1	NA	1	2	2	2	2	3	2	3	1	2	2	3	2	3	3	2	2	0	NA	0	9	7	NA	0	0	0	9	9	9	9	2	0	9	2	3	0	NA
427	1454000	1454003	14	1	1	1	2	3	4	3	1	NA	2	2	2	2	2	3	2	3	2	9	3	3	3	3	3	2	2	0	NA	0	3	8	NA	0	0	0	9	9	9	3	2	0	9	2	3	0	NA
428	1434000	1434003	13	2	1	1	2	5	4	3	1	NA	1	2	2	2	2	3	2	3	2	2	3	3	3	3	3	2	2	0	NA	0	3	9	NA	0	0	0	9	9	9	3	2	0	9	2	3	0	NA
429	1151000	1151003	3	2	1	1	2	5	4	3	1	NA	1	1	2	2	2	3	2	NA	NA	NA	NA	NA	NA	NA	NA	NA	NA	NA	NA	NA	NA	NA	NA	NA	NA	NA	NA	NA	NA	NA	NA	NA	NA	NA	NA	NA	NA
430	1067000	1067003	23	2	1	1	2	5	4	3	1	NA	2	2	2	2	2	3	2	3	2	2	3	3	3	3	3	2	2	0	NA	0	9	9	NA	0	0	0	9	9	9	9	2	NA	9	2	3	0	NA
431	1449000	1449003	20	2	1	1	2	3	4	3	1	NA	2	1	2	2	2	3	2	3	2	9	3	3	3	3	3	2	2	0	NA	0	3	8	NA	0	0	0	9	9	9	3	2	0	9	2	3	0	NA
432	1144000	1144003	8	1	1	1	2	3	4	3	1	NA	1	2	2	2	2	3	2	NA	NA	NA	NA	NA	NA	NA	NA	NA	NA	NA	NA	NA	NA	NA	NA	NA	NA	NA	NA	NA	NA	3	2	0	9	2	3	0	NA
433	1415000	1415004	17	2	1	1	2	3	4	3	1	NA	2	2	9	2	2	3	2	3	2	9	3	3	3	3	3	2	2	0	NA	0	3	9	NA	0	0	0	9	9	9	3	2	0	9	2	3	0	NA
434	1155000	1155003	20	1	1	1	2	3	3	2	1	NA	2	2	2	2	2	3	2	NA	NA	NA	NA	NA	NA	NA	NA	NA	NA	NA	NA	NA	NA	NA	NA	NA	NA	NA	NA	NA	NA	NA	NA	NA	NA	NA	NA	NA	NA
435	1133000	1133001	1	2	9	9	2	3	4	3	3	MAR	1	1	1	2	2	3	2	NA	NA	NA	NA	NA	NA	NA	NA	NA	NA	NA	NA	NA	NA	NA	NA	NA	NA	NA	NA	NA	NA	NA	NA	NA	NA	NA	NA	NA	NA
436	1152000	1152003	10	2	1	1	2	3	4	3	1	NA	1	2	2	2	2	3	2	NA	NA	NA	NA	NA	NA	NA	NA	NA	NA	NA	NA	NA	NA	NA	NA	NA	NA	NA	NA	NA	NA	NA	NA	NA	NA	NA	NA	NA	NA
437	1135000	1135003	11	1	1	1	2	5	4	3	1	NA	1	2	2	2	2	3	2	NA	NA	NA	NA	NA	NA	NA	NA	NA	NA	NA	NA	NA	NA	NA	NA	NA	NA	NA	NA	NA	NA	NA	NA	NA	NA	NA	NA	NA	NA
438	1150000	1150005	15	2	1	1	2	5	4	3	1	NA	1	2	9	2	2	3	2	NA	NA	NA	NA	NA	NA	NA	NA	NA	NA	NA	NA	NA	NA	NA	NA	NA	NA	NA	NA	NA	NA	NA	NA	NA	NA	NA	NA	NA	NA
439	1030000	1030003	19	2	1	1	2	3	4	3	1	MAY	2	2	9	2	2	3	2	3	2	9	3	3	3	3	3	2	2	0	NA	0	9	9	NA	0	0	0	9	9	9	9	2	0	9	2	3	0	NA
440	1033000	1033003	12	1	2	1	2	5	4	2	2	SEP	2	2	2	2	2	2	2	2	2	2	3	3	3	3	3	2	2	0	NA	0	9	9	NA	0	0	0	9	9	9	9	2	0	9	2	3	0	NA
441	1032000	1032003	23	2	1	1	2	3	4	3	1	NA	3	2	9	2	2	3	2	3	2	9	3	3	3	3	3	2	2	0	NA	0	3	9	NA	0	0	0	9	9	9	3	9	0	9	2	3	NA	NA
442	1411000	1411003	9	1	1	1	2	3	4	2	1	NA	1	2	2	2	2	2	2	2	1	2	2	2	2	2	2	2	2	0	NA	0	3	9	NA	0	0	0	9	9	9	3	2	0	9	2	3	0	NA
443	1036000	1036003	15	1	1	1	2	5	4	3	1	NA	2	2	9	2	2	3	2	3	2	9	3	3	3	3	3	2	2	0	NA	0	3	9	NA	0	0	0	9	9	9	9	2	0	9	2	3	0	NA
444	1412000	1412003	14	2	1	1	2	3	4	3	1	JAN	1	2	2	2	2	2	2	2	9	9	9	9	9	9	9	2	2	0	NA	0	3	9	NA	0	0	0	9	3	3	3	2	0	9	2	3	0	NA
445	1090000	1090003	15	2	1	1	2	5	4	3	1	NA	2	2	2	2	2	3	2	3	2	2	3	3	3	3	3	2	2	0	NA	0	9	8	NA	0	0	0	9	9	9	9	2	0	9	2	3	0	NA
446	1141000	1141004	7	1	1	1	2	3	4	3	2	MAR	1	2	2	2	2	3	2	NA	NA	NA	NA	NA	NA	NA	NA	NA	NA	NA	NA	NA	NA	NA	NA	NA	NA	NA	NA	NA	NA	NA	NA	NA	NA	NA	NA	NA	NA
447	1456000	1456003	17	2	1	1	2	3	4	3	1	NA	2	2	2	2	2	3	2	NA	NA	NA	NA	NA	NA	NA	NA	NA	NA	NA	NA	NA	NA	NA	NA	NA	NA	NA	NA	NA	NA	NA	NA	NA	NA	NA	NA	NA	NA
448	1437000	1437002	13	2	1	1	2	3	4	3	1	NA	1	2	2	2	2	3	2	3	2	2	3	3	3	3	2	2	2	0	NA	0	3	9	NA	0	0	0	9	9	9	3	2	0	9	2	3	0	NA
449	1076000	1076004	20	1	1	1	2	5	4	3	1	NA	2	2	9	2	2	3	2	3	2	9	3	3	3	3	3	2	2	0	NA	0	3	9	NA	0	0	0	9	9	9	3	2	0	9	2	3	0	NA
450	1075000	1075003	20	1	1	1	2	3	4	3	1	NA	3	2	2	2	2	3	2	3	2	9	2	3	3	3	3	2	2	0	NA	0	3	9	NA	0	0	0	9	9	9	3	2	0	9	2	3	0	NA
451	1072000	1072004	16	1	1	1	2	3	4	2	1	NA	2	2	2	2	2	2	2	2	2	2	3	3	3	3	3	2	2	0	NA	0	9	9	NA	0	0	0	9	9	9	9	2	0	9	2	3	0	NA
452	1157000	1157003	6	1	1	1	2	3	4	3	2	JAN	1	2	2	2	2	3	2	NA	NA	NA	NA	NA	NA	NA	NA	NA	NA	NA	NA	NA	NA	NA	NA	NA	NA	NA	NA	NA	NA	NA	NA	NA	NA	NA	NA	NA	NA
453	1040000	1040003	5	2	1	1	2	5	4	3	1	NA	1	2	2	2	2	3	2	3	1	2	2	3	3	2	2	2	2	0	NA	0	3	9	NA	0	0	0	9	9	9	3	2	0	9	2	3	0	NA
454	1041000	1041003	9	1	1	1	2	3	4	3	1	NA	1	2	9	2	2	3	2	3	1	2	2	3	2	3	2	2	2	0	NA	0	3	9	NA	0	0	0	9	9	9	9	2	0	0	2	3	0	NA
455	1038000	1038003	18	2	1	1	2	5	4	2	1	NA	3	2	2	2	2	2	2	2	2	2	3	3	3	3	3	2	2	0	NA	0	3	9	NA	0	0	0	9	9	9	9	2	0	9	2	3	0	NA
456	1035000	1035003	13	1	1	1	2	3	4	2	1	NA	1	2	2	2	2	3	2	2	2	9	3	3	3	3	3	2	2	0	NA	0	9	9	NA	0	0	0	9	9	9	9	2	0	9	2	3	0	NA
457	1034000	1034005	27	2	1	1	2	5	4	3	1	JAN	1	2	2	2	2	2	2	2	1	2	2	2	2	2	2	2	2	0	NA	0	3	8	NA	0	0	0	9	9	9	9	2	0	2	2	2	60	NA
458	1058000	1058003	15	1	1	1	2	5	4	3	1	NA	2	2	2	2	2	3	2	3	2	9	3	3	3	3	3	2	2	0	NA	0	3	9	NA	0	0	0	9	9	9	3	2	0	9	2	3	0	NA
459	1052000	1052003	12	1	1	2	2	3	4	3	1	NA	1	2	2	2	2	3	2	3	2	9	3	3	3	3	3	2	2	9	NA	0	9	9	NA	0	0	0	9	9	9	3	2	0	9	2	3	0	NA
460	1044000	1044003	10	1	1	1	2	3	4	3	1	NA	1	1	1	2	2	2	2	2	1	2	2	2	2	2	2	1	2	0	NA	0	1	9	NA	0	0	0	9	9	9	9	1	2013	1	2	9	0	NA
461	1068000	1068003	29	1	1	1	2	3	4	3	1	NA	1	2	2	2	2	3	2	3	2	2	3	3	3	3	3	2	2	0	NA	0	3	9	NA	0	0	0	9	9	9	3	2	0	9	2	3	0	NA
462	1069000	1069003	1	2	1	1	2	3	4	3	1	JAN	1	2	2	2	2	3	2	2	1	2	2	3	2	3	2	2	2	0	NA	0	3	9	NA	0	0	0	9	3	2	NA	NA	NA	NA	NA	NA	NA	NA
463	1442000	1442003	8	2	1	1	2	3	4	3	1	NA	1	2	2	2	2	3	2	3	1	2	2	3	2	2	2	2	2	0	NA	0	9	9	NA	0	0	0	9	9	9	9	2	0	9	2	3	0	NA
464	1073000	1073003	15	2	1	1	2	3	4	3	1	NA	1	2	2	2	2	3	2	3	2	2	3	3	3	3	3	2	2	0	NA	0	3	9	NA	0	0	0	9	9	9	3	2	0	9	2	3	0	NA
465	1418000	1418003	22	1	1	1	2	3	4	2	1	NA	3	2	2	2	2	2	2	2	2	2	2	3	3	3	3	2	2	0	NA	0	9	9	NA	0	0	0	9	9	9	9	2	0	9	2	3	0	NA
466	1423000	1423003	5	2	1	1	2	4	4	3	1	NA	1	2	2	2	2	3	2	3	1	2	2	3	2	3	2	2	2	0	NA	0	9	9	NA	0	0	0	9	9	9	9	2	0	9	1	2	0	NA
467	1422000	1422003	12	2	1	1	2	3	4	3	1	JAN	1	2	2	2	2	3	2	2	2	2	3	3	3	3	2	2	2	0	NA	0	3	9	NA	0	0	0	9	3	3	3	2	0	9	2	3	0	NA
468	1446000	1446003	22	1	1	1	2	3	4	3	9	NA	3	2	9	2	2	3	2	NA	NA	NA	NA	NA	NA	NA	NA	NA	NA	NA	NA	NA	NA	NA	NA	NA	NA	NA	NA	NA	NA	NA	NA	NA	NA	NA	NA	NA	NA
469	1137000	1137003	3	2	1	1	2	3	4	3	1	NA	1	2	9	2	2	3	2	3	1	2	2	3	2	3	2	2	2	0	NA	0	3	8	NA	0	0	0	9	9	9	3	2	0	9	1	1	11	DEC
470	1125000	1125005	14	1	1	1	2	5	4	3	1	NA	1	2	9	2	2	3	2	3	2	9	3	3	3	3	3	2	2	0	NA	0	9	8	NA	0	0	0	9	9	9	3	2	0	9	2	3	0	NA
471	1447000	1447003	19	2	1	1	2	5	4	3	1	NA	2	2	2	2	2	3	2	NA	NA	NA	NA	NA	NA	NA	NA	NA	NA	NA	NA	NA	NA	NA	NA	NA	NA	NA	NA	NA	NA	NA	NA	NA	NA	NA	NA	NA	NA
472	1134000	1134002	34	2	1	1	2	5	5	1	1	JAN	1	1	1	1	2	2	1	1	2	2	3	3	3	3	2	1	2	0	NA	0	3	8	NA	0	0	0	9	3	1	3	2	0	9	2	3	0	NA
473	1142000	1142001	9	1	1	1	2	3	4	3	1	NA	1	1	2	2	2	3	2	3	1	2	2	3	2	2	2	1	2	0	NA	0	3	8	NA	0	0	0	9	3	3	3	2	0	9	2	3	0	NA
474	1129000	1129003	8	2	1	1	2	3	4	3	1	NA	1	2	2	2	2	3	2	3	1	2	2	2	2	2	2	2	2	0	NA	0	3	8	NA	0	0	0	9	3	2	3	2	0	9	2	3	0	NA
475	1450000	1450003	10	2	1	2	2	3	4	3	1	NA	1	2	2	2	2	3	2	NA	NA	NA	NA	NA	NA	NA	NA	NA	NA	NA	NA	NA	NA	NA	NA	NA	NA	NA	NA	NA	NA	NA	NA	NA	NA	NA	NA	NA	NA
476	1451000	1451003	14	2	1	1	2	3	4	3	1	NA	1	2	9	2	2	3	2	3	2	9	3	3	3	3	3	2	2	0	NA	0	3	8	NA	0	0	0	9	9	9	3	2	0	9	2	3	0	NA
477	1424000	1424002	1	1	1	1	2	3	4	2	1	NA	1	2	2	2	2	2	2	2	1	2	2	2	2	2	2	2	2	0	NA	0	3	9	NA	0	0	0	9	9	9	9	2	0	9	1	1	25	SEP
478	1429000	1429003	19	1	1	1	2	5	4	3	1	NA	2	2	2	2	2	3	2	3	2	9	3	3	3	3	3	2	2	0	NA	0	3	9	NA	0	0	0	9	9	9	3	2	0	9	2	3	0	NA
479	1116000	1116003	2	2	1	1	2	3	3	2	1	NA	1	2	2	2	2	3	2	3	1	2	2	2	2	2	2	2	2	0	NA	0	3	8	NA	0	0	0	9	9	9	3	2	0	9	2	2	0	NA
480	1110000	1110003	1	2	1	1	2	5	1	2	1	NA	1	2	2	2	2	3	3	3	1	2	2	2	2	2	2	2	2	0	NA	0	3	9	NA	0	0	0	9	9	9	9	2	0	9	1	1	30	OCT
481	1106000	1106003	2	1	1	1	2	3	4	3	1	NA	1	2	9	2	2	3	2	3	1	2	2	3	2	3	2	2	2	0	NA	0	3	9	NA	0	0	0	9	9	9	3	2	0	9	2	3	0	NA
482	1079000	1079003	2	1	1	1	2	3	4	3	1	NA	1	2	9	2	2	3	2	3	1	2	2	3	2	3	2	2	2	0	NA	0	3	9	NA	0	0	0	9	9	9	3	2	0	9	2	3	0	NA
483	1096000	1096002	8	2	1	1	2	3	4	2	1	NA	1	1	1	2	2	2	2	2	1	2	2	2	2	2	2	1	2	0	NA	0	9	9	NA	0	0	0	9	9	9	9	2	0	9	2	9	0	NA
484	1104000	1104003	6	1	1	1	2	5	4	3	1	NA	1	2	2	2	2	3	3	3	1	2	2	3	2	3	2	2	2	0	NA	0	9	9	NA	0	0	0	9	9	9	3	2	0	9	2	3	0	NA
485	1443000	1443003	2	2	1	1	2	3	4	3	1	NA	1	2	9	2	2	3	2	3	1	2	2	3	2	3	2	2	2	0	NA	0	3	9	NA	0	0	0	9	9	9	3	2	0	9	1	1	8	NOV
486	1119000	1119003	37	1	1	1	2	5	1	2	1	JAN	2	2	2	2	2	3	2	2	2	2	3	3	3	3	2	2	2	0	NA	0	3	9	NA	0	0	0	9	3	3	3	2	0	9	2	3	0	NA
487	1139000	1139001	1	1	1	1	2	3	4	3	1	NA	1	2	2	2	1	1	2	NA	NA	NA	NA	NA	NA	NA	NA	NA	NA	NA	NA	NA	NA	NA	NA	NA	NA	NA	NA	NA	NA	NA	NA	NA	NA	NA	NA	NA	NA
488	1448000	1448003	2	2	1	1	2	3	4	3	1	NA	1	2	2	2	2	3	2	3	1	2	2	3	2	3	2	2	2	0	NA	0	9	9	NA	0	0	0	9	9	9	3	2	0	9	1	2	5	DEC
489	1138000	1138004	12	2	1	1	2	5	4	3	1	NA	1	2	2	2	2	3	2	3	2	9	3	3	3	3	3	2	2	0	NA	0	3	8	NA	0	0	0	9	9	9	3	2	0	9	2	3	0	NA
490	1051000	1051001	28	1	1	1	2	3	4	3	1	NA	3	1	2	2	2	3	2	3	2	9	3	3	3	3	3	1	2	0	NA	0	3	9	NA	0	0	0	9	9	9	3	2	0	9	2	3	0	NA
491	1091000	1091001	8	1	1	1	2	3	4	2	1	NA	1	1	1	2	2	2	1	1	1	2	2	2	2	2	2	1	1	13	NOV	2013	1	9	4	0	195	2013	1	1	2	2	2	0	9	2	3	NA	NA
492	1094000	1094007	26	2	1	1	2	3	1	2	1	NA	3	2	2	2	2	3	2	3	2	9	3	3	3	3	3	2	2	0	NA	0	3	9	NA	0	0	0	9	9	9	3	2	0	9	2	3	0	NA
493	1445000	1445003	7	1	1	1	2	3	4	3	1	NA	1	2	2	2	2	3	2	3	1	2	2	3	2	3	2	2	2	0	NA	0	3	9	NA	0	0	0	9	9	9	3	2	0	9	2	3	0	NA
494	1123000	1123003	10	1	1	1	2	3	4	3	1	JAN	2	2	2	2	2	3	2	3	2	2	3	3	3	3	3	2	2	0	NA	0	3	9	8	0	0	0	9	3	3	3	2	0	9	2	3	0	NA
495	1132000	1132003	10	1	1	1	2	3	4	3	1	NA	1	2	2	2	2	3	2	3	1	2	2	3	2	2	2	2	2	0	NA	0	3	9	8	0	0	0	9	9	9	3	2	0	9	2	3	0	NA
496	1047000	1047003	10	2	1	1	2	3	4	2	1	NA	1	2	2	2	2	3	2	3	1	2	2	2	2	2	2	2	2	0	NA	0	9	9	NA	0	0	0	9	9	9	9	2	0	9	2	3	0	NA
497	1428000	1428003	7	2	1	1	2	3	4	3	1	JAN	1	2	2	2	2	3	2	2	1	2	2	2	2	3	2	2	2	0	NA	0	3	9	NA	0	0	0	9	3	2	3	2	0	9	2	3	0	XXX
498	1092000	1092003	9	2	1	1	2	3	4	3	1	NA	1	2	2	2	2	3	2	3	1	2	2	2	2	3	2	2	2	0	NA	0	3	9	NA	0	0	0	9	9	9	3	2	0	9	2	3	0	NA
499	1102000	1102003	15	2	2	1	2	5	4	3	2	NA	1	2	2	2	2	3	2	3	2	9	2	3	3	3	3	2	2	0	NA	0	3	9	NA	0	0	0	9	9	9	3	2	0	9	2	3	0	NA
500	1432000	1432003	9	1	1	1	2	3	4	3	1	NA	1	2	9	2	2	3	2	3	1	2	2	3	2	3	2	2	2	0	NA	0	3	9	NA	0	0	0	9	9	9	3	2	0	9	2	3	0	NA
501	1099000	1099003	0	2	1	1	2	3	7	2	1	JAN	2	2	2	2	2	3	2	2	2	2	3	3	3	3	2	2	2	0	NA	0	3	9	NA	0	0	0	9	3	3	3	2	0	9	2	3	0	NA
502	1083000	1083003	10	2	1	1	2	3	4	2	1	NA	1	2	2	2	2	2	2	2	1	2	2	2	2	2	2	2	2	0	NA	0	3	9	NA	0	0	0	9	9	9	9	2	0	9	2	3	0	NA
503	1097000	1097003	4	1	1	1	2	3	4	3	1	NA	1	2	2	2	2	3	2	3	1	1	2	3	2	3	2	2	2	2	NA	0	3	9	NA	0	0	0	9	9	9	3	2	0	9	2	3	0	NA
504	1430000	1430003	9	1	1	1	2	3	4	3	1	JAN	1	2	2	2	2	3	2	3	1	1	2	2	2	3	2	2	2	0	NA	0	3	9	NA	0	0	0	9	3	3	3	2	0	9	2	3	0	NA
505	1103000	1103003	2	1	1	1	2	3	4	3	1	JAN	1	1	2	2	2	3	2	3	1	2	2	3	2	3	2	1	2	0	NA	0	3	9	NA	0	0	0	9	3	1	3	2	0	9	1	2	15	JUL
506	1105000	1105003	4	2	1	1	2	3	4	3	1	NA	1	2	2	2	2	3	2	3	1	2	2	3	2	3	2	2	2	0	NA	0	3	9	NA	0	0	0	9	9	9	3	2	0	9	1	1	20	NOV
507	1122000	1122003	11	2	1	1	2	5	4	3	1	NA	1	2	9	2	2	3	2	3	2	9	3	3	3	3	3	2	2	0	NA	0	3	9	NA	0	0	0	9	9	9	3	2	0	9	2	3	0	NA
508	1120000	1120003	5	2	1	1	2	3	4	2	1	NA	1	2	2	2	2	3	3	3	1	2	2	3	2	2	2	2	2	0	NA	0	9	9	NA	0	0	0	9	9	9	9	2	0	9	1	1	13	NOV
509	1413000	1413003	55	1	1	1	2	1	1	2	1	JAN	1	2	2	2	2	3	2	3	2	9	3	3	3	3	3	2	2	0	NA	0	3	9	NA	0	0	0	9	9	9	3	2	0	9	2	3	0	NA
510	1111000	1111003	18	1	1	1	2	3	4	3	1	NA	2	2	9	2	2	3	2	3	2	9	3	3	3	3	3	2	2	0	NA	0	3	9	NA	0	0	0	9	9	9	3	2	0	9	2	3	0	NA
511	1435000	1435003	4	2	1	1	2	3	4	2	1	NA	1	2	2	2	2	3	2	3	1	2	2	2	2	2	2	2	2	0	NA	0	3	9	NA	0	0	0	9	9	9	9	2	0	9	1	3	17	OCT
512	1425000	1425003	1	1	2	1	2	3	4	3	2	NOV	1	2	2	2	2	3	2	3	1	2	2	3	2	3	2	2	2	0	NA	0	3	9	NA	0	0	0	9	3	3	3	2	0	9	2	3	0	NA
513	1046000	1046003	13	2	1	1	2	3	4	3	1	NA	1	2	2	2	2	3	2	3	1	2	2	3	2	3	3	2	2	0	NA	0	9	9	NA	0	0	0	9	9	9	9	2	0	9	2	3	0	NA
514	1045000	1045003	7	1	1	1	2	5	4	2	1	NA	1	2	9	2	2	3	2	3	1	2	2	3	2	3	2	2	2	0	NA	0	3	9	NA	0	0	0	9	9	9	3	2	0	9	2	3	0	NA
515	1438000	1438001	2	1	1	1	2	3	4	3	1	NA	1	1	1	2	1	2	2	3	1	2	2	3	2	3	2	1	2	0	NA	0	3	9	NA	0	0	0	9	9	9	3	2	0	9	1	3	25	OCT
516	1439000	1439003	14	1	1	2	2	3	4	3	1	JAN	2	2	2	2	2	3	2	3	2	2	3	3	3	3	3	1	2	0	NA	0	3	9	NA	0	0	0	9	3	2	3	2	0	9	2	3	0	NA
517	1109000	1109004	17	1	1	1	2	5	4	3	1	NA	2	2	2	2	2	3	2	3	2	2	3	3	3	3	3	2	2	0	NA	0	9	9	NA	0	0	0	9	9	9	3	2	0	9	2	3	0	NA
518	1113000	1113003	3	1	1	1	2	3	4	3	1	NA	1	2	9	2	2	3	2	3	1	2	2	3	2	3	2	2	2	0	NA	0	3	9	NA	0	0	0	9	9	9	3	9	0	9	2	3	0	NA
519	1049000	1049002	4	2	1	1	2	5	4	3	1	JAN	1	1	2	2	2	2	2	2	1	2	2	2	2	2	2	1	2	0	NA	0	3	9	NA	0	0	0	9	3	3	3	2	0	9	2	3	0	NA
520	1054000	1054003	5	1	1	1	2	3	4	3	1	AUG	1	2	2	2	2	3	2	3	1	2	2	2	2	2	2	2	2	0	NA	0	3	9	NA	0	0	0	9	9	9	9	2	0	9	2	3	0	NA
521	1441000	1441003	4	1	1	1	2	3	4	3	2	NA	1	2	2	2	2	3	2	3	1	2	2	3	2	2	2	2	2	0	NA	0	3	9	NA	0	0	0	9	9	9	3	2	0	9	2	2	0	NA
522	1050000	1050003	22	2	1	1	2	3	4	3	1	NA	2	2	2	2	2	3	2	3	2	9	3	3	3	3	3	2	2	0	NA	0	3	9	NA	0	0	0	9	9	9	3	1	1996	2	2	3	0	NA
523	1115000	1115003	10	2	1	1	2	3	4	3	1	JAN	1	2	2	2	2	3	2	2	2	2	3	3	3	3	3	2	2	0	NA	0	3	9	NA	0	0	0	9	3	3	3	2	0	9	2	3	0	NA
524	1112000	1112003	25	1	1	1	2	5	4	3	1	NA	4	2	2	2	2	3	3	3	2	2	3	3	3	3	3	2	2	0	NA	0	3	9	NA	0	0	0	9	9	9	9	2	0	9	2	3	0	NA
525	1127000	1127003	6	1	1	1	2	3	4	3	1	NA	1	2	2	2	2	3	2	3	1	2	2	3	2	3	2	2	2	0	NA	0	3	9	NA	0	0	0	9	9	9	3	2	0	9	2	3	0	NA
526	1126000	1126003	10	2	1	1	2	3	4	3	1	NA	1	2	2	2	2	3	2	3	1	2	2	2	2	2	2	2	2	0	NA	0	3	9	NA	0	0	0	9	9	9	3	2	0	9	2	3	0	NA
527	1082000	1082003	8	2	1	1	2	3	4	3	1	NA	1	2	2	2	2	3	2	3	1	2	2	3	2	3	2	2	2	0	NA	0	3	9	NA	0	0	0	9	9	9	3	2	0	9	2	3	0	NA
528	1128000	1128003	8	1	1	1	2	3	4	3	1	NA	1	2	2	2	2	3	2	3	1	2	2	3	3	3	3	2	2	0	NA	0	3	9	NA	0	0	0	9	9	9	3	9	0	9	2	3	0	NA
529	1062000	1062003	22	1	1	2	2	3	4	3	1	NA	3	2	2	2	2	3	2	3	2	9	3	3	3	3	3	2	2	0	NA	0	3	9	NA	0	0	0	9	9	9	3	2	0	9	2	3	0	NA
530	1002000	1002004	4	2	1	1	2	3	4	3	1	NA	1	2	2	2	2	3	3	3	1	2	2	2	2	2	2	2	2	0	NA	0	3	9	NA	0	0	0	9	9	9	3	2	0	9	2	3	0	NA
531	1402000	1402004	3	1	1	1	2	3	4	3	1	NA	1	2	9	2	2	3	2	3	1	2	2	3	2	3	2	2	2	0	NA	0	3	9	NA	0	0	0	9	9	9	9	9	0	9	1	2	9	MAY
532	1004000	1004004	5	2	1	1	2	3	4	2	1	NA	1	2	2	2	2	2	2	3	1	2	2	2	2	2	2	2	2	0	NA	0	3	9	NA	0	0	0	9	9	9	3	2	0	9	1	1	22	MAY
533	1005000	1005004	2	2	1	1	2	3	4	3	1	JAN	1	2	2	2	2	3	2	3	1	1	2	3	2	3	2	2	2	0	NA	0	3	9	NA	0	0	0	2	3	2	3	2	0	2	1	1	29	MAY
534	1405000	1405004	17	1	1	1	2	3	4	3	1	JAN	2	1	2	2	2	2	2	3	9	9	9	9	9	9	9	1	2	0	NA	0	2	9	NA	0	0	0	2	3	3	3	2	0	2	2	3	0	NA
535	1009000	1009004	31	2	1	1	2	3	4	2	1	NA	3	2	2	2	2	3	3	3	2	2	3	3	3	3	3	2	2	0	NA	0	3	8	NA	0	0	0	9	3	3	3	1	2008	1	2	3	0	NA
536	1012000	1012004	14	2	1	1	2	3	4	3	2	JUL	1	2	9	2	2	3	2	3	2	2	3	3	3	3	3	2	2	0	NA	0	9	9	NA	0	0	0	9	9	9	9	9	0	9	2	3	0	NA
537	1404000	1404004	8	2	1	1	2	3	4	2	1	NA	1	2	2	2	2	3	3	3	1	1	2	2	2	2	2	2	2	0	NA	0	3	3	NA	0	0	0	9	9	9	9	2	0	9	2	3	0	NA
538	1013000	1013004	2	2	1	1	2	3	4	2	1	NA	2	2	2	2	2	3	3	3	1	1	2	2	2	2	2	2	2	0	NA	0	9	9	NA	0	0	0	9	9	9	9	2	0	9	2	3	0	NA
539	1007000	1007004	9	2	1	1	2	5	4	2	1	JAN	1	2	2	2	2	3	2	2	1	1	2	2	2	2	2	2	1	15	APR	2013	1	9	NA	0	85	2013	2	1	3	1	2	0	2	2	3	0	NA
540	1006000	1006004	4	1	1	1	2	3	4	2	1	NA	1	2	2	2	2	3	3	3	1	2	2	2	2	2	2	2	2	0	NA	0	3	8	NA	0	0	0	9	9	9	3	2	0	9	2	3	0	NA
541	1407000	1407004	3	1	1	1	2	3	4	3	1	JAN	1	2	2	2	2	2	2	3	1	2	2	3	2	3	2	2	2	0	NA	0	3	9	NA	0	0	0	2	3	2	3	2	0	2	2	3	0	NA
542	1008000	1008004	23	1	1	1	2	3	4	3	1	NA	2	2	9	2	2	9	2	3	2	2	3	3	3	3	3	2	9	0	NA	0	9	9	NA	0	0	0	9	9	9	9	9	0	9	2	9	0	NA
543	1408000	1408004	19	1	1	2	2	3	4	3	1	NA	3	2	2	2	2	3	2	3	2	2	3	3	3	9	3	2	2	0	NA	0	9	9	NA	0	0	0	9	9	9	9	9	0	9	2	3	0	NA
544	1023000	1023004	28	1	1	1	2	3	4	3	1	NA	3	2	9	2	2	3	2	3	2	2	3	3	3	3	3	2	2	0	NA	0	9	9	NA	0	0	0	9	9	9	9	9	0	9	2	3	0	NA
545	1027000	1027004	16	2	1	1	2	3	4	2	1	NA	1	2	2	2	2	2	2	2	9	9	3	3	3	3	3	2	2	0	NA	0	9	9	NA	0	0	0	9	9	9	9	2	0	9	2	9	0	NA
546	1024000	1024004	2	2	1	1	2	3	4	2	1	NA	1	2	2	1	2	2	2	2	1	2	2	2	2	2	2	1	2	0	NA	0	3	8	NA	0	0	0	9	9	9	NA	NA	NA	NA	NA	NA	NA	NA
547	1410000	1410004	11	2	1	1	2	3	4	3	1	JAN	1	2	2	2	2	2	2	2	9	9	9	9	9	9	9	2	2	0	NA	0	9	9	NA	0	0	0	9	9	9	9	2	0	2	2	2	0	NA
548	1029000	1029004	6	1	1	1	2	3	4	3	1	NA	1	1	2	2	2	3	2	3	1	2	2	3	2	3	2	1	2	0	NA	0	9	9	NA	0	0	0	9	9	9	9	9	0	9	2	3	0	NA
549	1028000	1028004	1	2	1	1	2	3	4	3	1	OCT	1	2	2	2	2	2	2	2	1	9	2	2	2	2	2	2	2	0	NA	0	9	9	NA	0	0	0	9	9	3	3	2	0	9	2	3	0	NA
550	1018000	1018004	43	2	1	1	2	5	5	1	2	SEP	2	2	2	2	2	3	2	2	9	9	3	3	3	3	3	2	2	0	NA	0	9	9	NA	0	0	0	9	9	9	9	2	0	9	2	9	0	NA
551	1019000	1019004	28	2	1	1	2	2	1	2	1	JAN	4	2	2	2	2	3	2	3	9	9	9	9	9	9	9	2	2	0	NA	0	3	9	NA	0	0	0	2	3	3	3	2	0	2	2	3	0	NA
552	1017000	1017004	19	1	1	1	2	3	4	3	2	AUG	3	2	2	2	2	3	2	3	2	2	3	3	3	3	3	2	2	0	NA	0	9	9	NA	0	0	0	9	9	9	9	9	0	9	2	3	0	NA
553	1025000	1025004	3	1	1	1	2	5	4	3	1	JAN	9	2	2	2	2	2	2	2	1	2	2	2	2	2	2	2	2	0	NA	0	9	9	NA	0	0	0	2	3	2	3	2	0	2	1	1	7	AUG
554	1056000	1056005	21	2	1	1	2	5	4	3	1	NA	3	2	2	2	2	3	2	3	2	9	3	3	3	3	3	2	2	0	NA	0	3	9	NA	0	0	0	9	9	9	3	2	0	9	2	3	0	NA
555	1436000	1436004	9	2	1	1	2	5	4	3	1	JAN	1	2	2	2	2	3	2	3	1	2	2	2	2	2	2	2	2	0	NA	0	3	9	NA	0	0	0	9	3	3	3	2	0	9	2	3	0	NA
556	1070000	1070004	35	2	1	1	2	3	1	2	1	NA	3	2	2	2	2	3	2	3	2	9	3	3	3	3	3	2	2	0	NA	0	3	9	NA	0	0	0	9	9	9	3	2	0	9	2	3	0	NA
557	1057000	1057004	5	1	1	1	2	3	4	3	1	NA	1	2	2	2	2	3	2	3	1	2	2	3	2	3	2	2	2	0	NA	0	3	9	NA	0	0	0	9	9	9	3	2	0	9	2	3	0	NA
558	1417000	1417003	1	1	1	1	2	3	4	2	1	NA	1	1	1	2	2	2	1	2	1	2	2	2	2	2	2	1	2	0	NA	0	1	9	NA	0	0	0	9	9	9	9	2	0	9	1	1	10	JUL
559	1064000	1064004	22	1	1	1	2	3	4	3	1	JAN	1	2	2	2	2	3	2	2	2	9	9	9	9	9	9	2	2	0	NA	0	3	9	NA	0	0	0	9	3	2	3	2	0	9	2	3	0	NA
560	1059000	1059002	11	1	1	1	2	3	4	2	1	NA	1	1	1	2	2	3	2	3	2	2	3	3	3	3	3	1	2	0	NA	0	9	9	NA	0	0	0	9	9	9	9	2	0	9	2	9	0	NA
561	1100000	1100004	8	2	1	1	2	3	4	2	1	NA	1	2	2	2	2	2	2	2	1	2	2	2	2	2	2	2	2	0	NA	0	9	9	NA	0	0	0	9	9	9	9	2	0	9	2	2	0	NA
562	1147000	1147004	1	1	1	1	2	5	4	3	2	FEB	1	2	2	2	2	3	2	3	1	2	2	3	2	3	2	2	2	0	NA	0	3	8	NA	0	0	0	9	9	9	3	2	0	9	2	3	0	NA
563	1060000	1060004	11	2	1	1	2	5	4	3	1	NA	1	2	2	2	2	3	2	3	2	2	3	3	3	3	3	2	2	0	NA	0	3	9	NA	0	0	0	9	9	9	3	2	0	9	2	3	0	NA
564	1416000	1416004	10	2	1	2	2	3	4	3	1	NA	1	2	2	2	2	3	2	3	1	1	2	3	2	3	2	2	2	0	NA	0	9	9	NA	0	0	0	9	9	9	9	2	0	9	2	3	0	NA
565	1149000	1149005	10	1	1	1	2	3	4	3	1	NA	1	2	2	2	2	3	2	3	3	2	2	2	2	3	2	2	2	0	NA	0	3	8	NA	0	0	0	9	9	9	NA	NA	NA	NA	NA	NA	NA	NA
566	1143000	1143004	21	1	1	1	2	5	4	4	1	NA	3	2	2	2	2	3	2	3	2	2	3	3	3	3	2	2	2	0	NA	0	3	8	NA	0	0	0	9	3	3	3	2	0	9	2	3	0	NA
567	1089000	1089004	5	2	1	1	2	3	4	3	1	NA	1	2	9	2	2	3	2	3	1	2	2	3	2	3	2	2	2	0	NA	1	3	9	NA	0	0	0	9	9	9	3	2	0	9	2	3	0	NA
568	1085000	1085005	29	1	1	1	2	5	4	3	1	NA	4	2	9	2	2	3	2	3	2	9	3	3	3	3	3	2	2	0	NA	1	3	9	NA	0	0	0	9	9	9	3	2	0	9	2	3	0	NA
569	1140000	1140004	12	2	1	1	2	3	4	3	1	NA	1	2	9	2	2	3	2	3	2	9	3	3	3	3	3	2	2	0	NA	0	3	8	NA	0	0	0	9	9	9	3	2	0	9	2	3	0	NA
570	1065000	1065004	1	1	1	1	2	3	4	3	2	NA	1	2	2	2	2	3	2	NA	NA	NA	NA	NA	NA	NA	NA	NA	NA	NA	NA	NA	NA	NA	NA	NA	NA	NA	NA	NA	NA	NA	NA	NA	NA	NA	NA	NA	NA
571	1042000	1042004	3	1	1	1	2	3	4	3	1	NA	1	2	2	2	2	3	2	3	1	2	2	3	2	3	3	2	2	0	NA	0	9	9	NA	0	0	0	9	9	9	9	2	0	9	1	1	23	NA
572	1434000	1434004	9	2	1	1	2	5	4	3	1	NA	1	2	2	2	2	3	2	3	1	2	2	2	2	2	2	2	2	0	NA	0	3	9	NA	0	0	0	9	9	9	3	2	0	9	2	3	0	NA
573	1067000	1067004	18	2	1	1	2	5	4	3	1	NA	3	2	2	2	2	3	2	3	2	2	3	3	3	3	3	2	2	0	NA	0	9	9	NA	0	0	0	9	9	9	9	2	0	9	2	3	0	NA
574	1449000	1449004	12	2	1	1	2	3	4	3	1	NA	1	2	2	2	2	3	2	3	2	9	3	3	3	3	3	2	2	0	NA	0	3	8	NA	0	0	0	9	9	9	3	2	0	9	2	3	0	NA
575	1144000	1144004	3	2	1	1	2	3	4	3	1	NA	1	2	2	2	2	3	2	NA	NA	NA	NA	NA	NA	NA	NA	NA	NA	NA	NA	NA	NA	NA	NA	NA	NA	NA	NA	NA	NA	3	2	0	9	2	3	0	NA
576	1415000	1415005	14	1	1	1	2	5	4	3	1	NA	2	2	9	2	2	3	2	3	2	9	3	3	3	3	3	2	2	0	NA	0	3	9	NA	0	0	0	9	9	9	3	2	0	9	2	3	0	NA
577	1155000	1155004	17	2	1	1	2	3	4	3	1	NA	1	2	2	2	2	3	2	NA	NA	NA	NA	NA	NA	NA	NA	NA	NA	NA	NA	NA	NA	NA	NA	NA	NA	NA	NA	NA	NA	NA	NA	NA	NA	NA	NA	NA	NA
578	1152000	1152004	3	1	1	1	2	3	4	3	1	NA	1	2	2	2	2	3	2	NA	NA	NA	NA	NA	NA	NA	NA	NA	NA	NA	NA	NA	NA	NA	NA	NA	NA	NA	NA	NA	NA	NA	NA	NA	NA	NA	NA	NA	NA
579	1135000	1135004	8	1	1	1	2	5	4	3	1	NA	1	2	2	2	2	3	2	NA	NA	NA	NA	NA	NA	NA	NA	NA	NA	NA	NA	NA	NA	NA	NA	NA	NA	NA	NA	NA	NA	NA	NA	NA	NA	NA	NA	NA	NA
580	1150000	1150006	14	2	1	1	2	3	4	3	1	NA	1	2	9	2	2	3	2	NA	NA	NA	NA	NA	NA	NA	NA	NA	NA	NA	NA	NA	NA	NA	NA	NA	NA	NA	NA	NA	NA	NA	NA	NA	NA	NA	NA	NA	NA
581	1030000	1030004	14	1	1	1	2	3	4	3	1	MAY	1	2	9	2	2	3	2	3	2	9	3	3	3	3	3	2	2	0	NA	0	9	9	NA	0	0	0	9	9	9	9	2	0	9	2	3	0	NA
582	1033000	1033004	31	1	2	2	2	5	1	2	1	NA	1	2	2	2	2	2	2	2	2	2	3	3	3	3	3	2	2	0	NA	0	9	9	NA	0	0	0	9	9	9	9	2	0	9	2	3	0	NA
583	1412000	1412004	12	1	1	1	2	3	4	3	1	JAN	1	2	2	2	2	2	2	2	9	9	9	9	9	9	9	2	2	0	NA	0	3	9	NA	0	0	0	9	3	3	3	2	0	9	2	3	0	NA
584	1090000	1090004	5	2	2	2	2	5	4	3	1	NA	1	2	2	2	2	3	2	3	1	2	2	2	2	2	2	2	2	0	NA	0	9	8	NA	0	0	0	9	9	9	9	2	0	9	1	2	23	NA
585	1141000	1141003	3	1	1	1	2	3	4	3	2	MAR	1	2	2	1	2	3	2	NA	NA	NA	NA	NA	NA	NA	NA	NA	NA	NA	NA	NA	NA	NA	NA	NA	NA	NA	NA	NA	NA	NA	NA	NA	NA	NA	NA	NA	NA
586	1456000	1456004	11	1	1	1	2	3	4	3	1	NA	1	2	2	2	2	3	2	NA	NA	NA	NA	NA	NA	NA	NA	NA	NA	NA	NA	NA	NA	NA	NA	NA	NA	NA	NA	NA	NA	NA	NA	NA	NA	NA	NA	NA	NA
587	1437000	1437003	8	2	1	1	2	3	4	3	1	NA	1	2	2	2	2	3	2	3	1	2	2	2	2	3	2	2	2	0	NA	0	3	9	NA	0	0	0	9	9	9	3	2	0	9	2	3	0	NA
588	1076000	1076005	11	1	1	1	2	3	4	3	1	NA	1	2	9	2	2	3	2	3	2	9	3	3	3	3	3	2	2	0	NA	0	3	9	NA	0	0	0	9	9	9	3	2	0	9	2	3	0	NA
589	1075000	1075004	18	1	1	1	2	3	4	3	1	NA	3	2	2	2	2	3	2	3	2	9	2	3	3	3	3	2	2	0	NA	0	3	9	NA	0	0	0	9	9	9	3	2	0	9	2	3	0	NA
590	1072000	1072005	12	2	1	1	2	3	4	2	1	NA	1	2	2	2	2	2	2	2	2	2	3	3	3	3	3	2	2	0	NA	0	9	9	NA	0	0	0	9	9	9	9	2	0	9	2	3	0	NA
591	1157000	1157004	4	2	1	1	2	3	4	3	2	JAN	1	2	2	2	2	3	2	NA	NA	NA	NA	NA	NA	NA	NA	NA	NA	NA	NA	NA	NA	NA	NA	NA	NA	NA	NA	NA	NA	NA	NA	NA	NA	NA	NA	NA	NA
592	1040000	1040004	4	2	1	1	2	5	4	3	1	NA	1	2	2	2	2	3	2	3	1	2	2	3	2	2	2	2	2	0	NA	0	3	9	NA	0	0	0	9	9	9	3	2	0	9	2	3	0	NA
593	1038000	1038004	6	1	1	1	2	4	4	2	1	NA	1	2	2	2	2	2	2	2	1	1	2	2	2	2	2	2	2	0	NA	0	3	9	NA	0	0	0	9	9	9	9	2	0	9	2	3	0	NA
594	1035000	1035004	3	2	1	1	2	3	4	2	1	NA	1	2	2	2	2	3	2	2	1	2	2	2	2	2	2	2	2	0	NA	0	9	9	NA	0	0	0	9	9	9	9	2	0	9	1	2	9	OCT
595	1034000	1034002	8	2	1	1	2	2	1	2	1	JAN	1	2	2	2	2	2	2	2	9	9	2	9	9	9	9	2	2	0	NA	0	3	8	NA	0	0	0	9	9	9	9	2	0	2	2	2	0	NA
596	1044000	1044004	7	1	1	1	2	5	4	3	1	NA	1	2	2	2	2	2	2	2	2	2	2	2	2	2	2	2	2	0	NA	0	9	9	NA	0	0	0	9	9	9	9	2	0	9	2	9	0	NA
597	1069000	1069004	12	2	1	1	2	3	4	3	1	JAN	1	2	2	2	2	3	2	2	2	2	3	3	3	3	3	2	2	0	NA	0	3	9	NA	0	0	0	9	3	2	NA	NA	NA	NA	NA	NA	NA	NA
598	1442000	1442004	3	2	1	1	2	3	4	3	1	NA	1	2	2	2	2	3	2	3	1	2	2	3	2	2	2	2	2	0	NA	0	9	9	NA	0	0	0	9	9	9	9	2	0	9	1	2	0	NA
599	1073000	1073004	8	2	1	1	2	3	4	3	1	NA	1	2	2	2	2	3	2	3	1	2	2	3	2	3	3	2	2	0	NA	0	3	9	NA	0	0	0	9	9	9	3	2	0	9	2	3	0	NA
600	1418000	1418004	21	2	1	1	2	3	1	2	1	NA	3	2	2	2	2	2	2	2	2	2	2	3	3	3	3	2	2	0	NA	0	9	9	NA	0	0	0	9	9	9	9	2	0	9	2	3	0	NA
601	1422000	1422004	9	1	1	1	2	3	4	3	1	JAN	1	2	2	2	2	3	2	2	1	2	2	2	2	3	2	2	2	0	NA	0	3	9	NA	0	0	0	9	3	3	3	2	0	9	2	3	0	NA
602	1446000	1446004	5	2	1	1	2	5	4	3	9	NA	1	2	9	2	2	3	2	NA	NA	NA	NA	NA	NA	NA	NA	NA	NA	NA	NA	NA	NA	NA	NA	NA	NA	NA	NA	NA	NA	NA	NA	NA	NA	NA	NA	NA	NA
603	1125000	1125006	14	1	1	1	2	5	4	3	1	NA	1	2	9	2	2	3	2	3	2	9	3	3	3	3	3	2	2	0	NA	0	9	8	NA	0	0	0	9	9	9	3	2	0	9	2	3	0	NA
604	1447000	1447004	15	2	1	1	2	5	4	3	1	NA	2	2	2	2	2	3	2	NA	NA	NA	NA	NA	NA	NA	NA	NA	NA	NA	NA	NA	NA	NA	NA	NA	NA	NA	NA	NA	NA	NA	NA	NA	NA	NA	NA	NA	NA
605	1134000	1134004	14	1	1	1	2	5	4	3	1	JAN	1	2	2	2	2	2	2	3	2	2	3	3	3	3	2	2	2	0	NA	0	3	8	NA	0	0	0	9	3	3	3	2	0	9	2	3	0	NA
606	1142000	1142004	7	1	1	1	2	3	4	3	1	NA	1	2	2	2	2	3	2	3	1	2	2	3	2	2	2	2	2	0	NA	0	3	8	NA	0	0	0	9	3	1	3	2	0	9	2	3	0	NA
607	1129000	1129004	1	2	1	1	2	3	4	3	1	NA	1	2	2	2	2	3	2	3	1	2	2	2	2	2	2	2	2	0	NA	0	3	8	NA	0	0	0	9	3	2	3	2	0	9	2	3	0	NA
608	1450000	1450004	3	2	1	2	2	3	4	3	1	NA	1	2	2	2	2	3	2	NA	NA	NA	NA	NA	NA	NA	NA	NA	NA	NA	NA	NA	NA	NA	NA	NA	NA	NA	NA	NA	NA	NA	NA	NA	NA	NA	NA	NA	NA
609	1451000	1451004	8	2	1	1	2	3	4	3	1	NA	1	2	9	2	2	3	2	3	1	2	2	9	2	3	2	2	2	0	NA	0	3	8	NA	0	0	0	9	9	9	3	2	0	9	2	3	0	NA
610	1429000	1429004	4	1	1	1	2	3	4	3	1	NA	1	2	2	2	2	3	2	3	1	2	2	3	2	3	2	2	2	0	NA	0	3	9	NA	0	0	0	9	9	9	3	2	0	9	1	1	4	OCT
611	1096000	1096004	2	2	1	1	2	3	4	2	1	NA	1	2	2	2	2	2	2	2	1	2	2	2	2	2	2	2	2	0	NA	0	9	9	NA	0	0	0	9	9	9	9	2	0	9	2	9	0	NA
612	1104000	1104004	7	2	1	1	2	5	4	3	1	NOV	1	2	2	2	2	3	3	3	1	2	2	3	2	3	2	2	2	0	NA	0	9	9	NA	0	0	0	9	9	9	3	2	0	9	2	3	0	NA
613	1119000	1119004	13	1	1	1	2	5	4	3	1	JAN	1	2	2	2	2	3	2	2	2	2	3	3	3	3	2	2	2	0	NA	0	3	9	NA	0	0	0	9	3	3	3	2	0	9	2	3	0	NA
614	1448000	1448004	17	2	9	9	2	5	4	3	9	JAN	1	2	2	2	2	3	2	3	2	9	9	3	3	3	3	2	2	0	NA	0	9	9	NA	0	0	0	9	9	9	9	2	0	9	2	3	0	JAN
615	1138000	1138005	1	1	1	1	2	3	4	3	1	NA	1	2	2	2	2	3	2	3	2	9	2	2	2	2	2	2	2	0	NA	0	3	8	NA	0	0	0	9	9	9	3	2	0	9	2	3	0	NA
616	1051000	1051004	10	1	1	1	2	5	4	3	1	NA	1	2	9	2	2	3	2	3	1	2	2	3	2	3	2	2	2	0	NA	0	3	9	NA	0	0	0	9	9	9	3	2	0	9	2	3	0	NA
617	1091000	1091004	1	1	1	1	2	3	4	2	1	NA	1	2	2	2	2	2	2	2	1	2	2	2	2	2	2	2	1	11	DEC	2013	1	9	4	0	209	2013	2	1	2	2	2	0	9	2	3	0	NA
618	1094000	1094006	22	2	1	2	2	5	3	2	1	NA	1	2	2	2	2	3	2	3	2	9	3	3	3	3	3	2	2	0	NA	0	3	9	NA	0	0	0	9	9	9	3	2	0	9	2	3	0	NA
619	1445000	1445004	2	1	1	1	2	3	4	3	1	NA	1	1	1	2	2	3	2	3	1	2	2	3	2	3	2	2	2	0	NA	0	3	9	NA	0	0	0	9	9	9	3	2	0	9	2	2	0	NA
620	1132000	1132004	6	1	1	1	2	3	4	3	1	NA	1	2	2	2	2	3	2	3	1	2	2	3	2	2	2	2	2	0	NA	0	3	9	8	0	0	0	9	9	9	3	2	0	9	2	3	0	NA
621	1047000	1047004	9	2	1	1	2	3	4	2	1	NA	1	2	2	2	2	3	2	3	1	2	2	2	2	2	2	2	2	0	NA	0	9	9	NA	0	0	0	9	9	9	9	2	0	9	2	3	0	NA
622	1428000	1428004	1	2	1	1	2	3	4	3	1	MAR	1	2	2	2	2	3	2	2	1	2	2	2	2	3	2	2	2	0	NA	0	3	9	NA	0	0	0	9	3	2	3	2	0	9	1	1	14	OCT
623	1092000	1092004	6	2	1	1	2	3	4	3	1	NA	1	2	2	2	2	3	2	3	1	2	2	2	2	3	2	2	2	0	NA	0	3	9	NA	0	0	0	9	9	9	3	2	0	9	2	3	0	NA
624	1432000	1432004	5	2	1	1	2	3	4	3	1	NA	1	2	9	2	2	3	2	3	1	2	2	3	2	3	2	2	2	0	NA	0	3	9	NA	0	0	0	9	9	9	3	2	0	9	2	3	0	NA
625	1083000	1083004	3	1	1	1	2	3	4	2	1	NA	1	2	2	2	2	2	2	2	1	2	2	2	2	2	2	2	2	0	NA	0	3	9	NA	0	0	0	9	9	9	9	2	0	9	1	1	2	OCT
626	1430000	1430004	6	1	1	1	2	3	4	3	1	JAN	1	2	2	2	2	3	2	3	1	1	2	2	2	3	2	2	2	0	NA	0	3	9	NA	0	0	0	9	3	3	3	2	0	9	2	3	0	NA
627	1105000	1105004	1	2	1	1	2	3	4	3	1	NA	1	2	2	2	2	3	2	3	1	2	2	3	2	3	2	2	2	0	NA	0	3	9	NA	0	0	0	9	9	9	3	2	0	9	1	1	20	NOV
628	1122000	1122004	13	1	1	1	2	3	4	3	1	NA	1	2	9	2	2	3	2	3	2	9	3	3	3	3	3	2	2	0	NA	0	3	9	NA	0	0	0	9	9	9	3	2	0	9	2	3	0	NA
629	1413000	1413004	35	1	1	1	2	5	1	2	1	JAN	3	2	2	2	1	2	2	3	2	9	3	3	3	3	3	1	2	0	NA	0	3	9	NA	0	0	0	9	9	9	3	2	0	9	2	3	0	NA
630	1111000	1111004	24	1	1	1	2	3	4	3	1	NA	3	2	9	2	2	3	2	3	2	9	3	3	3	3	3	2	2	0	NA	0	3	9	NA	0	0	0	9	9	9	3	2	0	9	2	3	0	NA
631	1435000	1425004	1	1	1	1	2	3	4	2	1	NA	1	2	2	2	2	3	2	3	1	2	2	2	2	2	2	2	2	0	NA	0	3	9	NA	0	0	0	9	9	9	9	2	0	9	1	3	17	OCT
632	1046000	1046004	3	1	1	1	2	3	4	3	1	NA	1	2	2	2	1	1	2	3	1	2	2	3	2	3	3	1	2	0	NA	0	9	9	NA	0	0	0	9	9	9	9	2	0	9	2	3	0	NA
633	1438000	1438004	6	1	1	1	2	3	4	3	1	NA	1	2	2	2	2	3	2	3	1	2	2	3	2	3	2	2	2	0	NA	0	3	9	NA	0	0	0	9	9	9	3	2	0	9	2	3	0	NA
634	1439000	1439004	9	2	1	2	2	3	4	3	1	JAN	1	2	2	2	2	3	2	3	1	2	2	3	2	3	2	2	2	0	NA	0	3	9	NA	0	0	0	9	3	3	3	2	0	9	2	3	NA	NA
635	1109000	1109005	12	2	1	1	2	5	4	3	1	NA	1	2	2	2	2	3	2	3	2	2	3	3	3	3	3	2	2	0	NA	0	9	9	NA	0	0	0	9	9	9	3	2	0	9	2	3	0	NA
636	1113000	1113004	1	2	1	1	2	3	4	3	1	NA	1	2	9	2	2	3	2	3	1	2	2	3	2	3	2	2	2	0	NA	0	3	9	NA	0	0	0	9	9	9	3	9	0	9	2	3	0	NA
637	1049000	1049004	4	2	1	1	2	5	4	3	1	JAN	1	2	2	2	2	2	2	2	1	2	2	2	2	2	2	2	2	0	NA	0	3	9	NA	0	0	0	9	3	3	3	2	0	9	2	3	0	NA
638	1441000	1441004	8	2	1	1	2	3	4	3	1	NA	1	2	2	2	2	3	2	3	1	2	2	3	2	2	2	2	2	0	NA	0	3	9	NA	0	0	0	9	9	9	3	2	0	9	2	2	0	NA
639	1050000	1050004	45	1	1	1	2	5	4	3	1	NA	3	2	2	2	2	3	2	3	2	9	3	3	3	3	3	2	2	0	NA	0	3	9	NA	0	0	0	9	9	9	3	2	0	9	2	3	0	NA
640	1115000	1115001	2	2	1	1	2	3	4	3	1	JAN	1	2	2	2	2	3	1	2	1	1	2	2	1	1	1	1	2	0	NA	0	3	9	NA	0	0	0	9	3	3	3	2	0	9	2	3	0	NA
641	1127000	1127004	3	2	1	1	2	3	4	3	1	NA	1	2	2	2	2	3	2	3	1	2	2	3	2	3	2	2	2	0	NA	0	3	9	NA	0	0	0	9	9	9	3	2	0	9	1	1	20	NOV
642	1126000	1126001	6	1	1	1	2	3	4	3	1	NA	1	2	2	2	2	3	2	3	1	2	2	2	2	2	2	1	2	0	NA	0	3	9	NA	0	0	0	9	9	9	3	2	0	9	2	3	0	NA
643	1128000	1128004	7	1	1	1	2	3	4	3	1	NA	1	2	2	2	2	3	2	3	1	2	2	3	2	3	2	2	2	0	NA	0	3	9	NA	0	0	0	9	9	9	3	9	0	9	2	3	0	NA
644	1062000	1062004	16	1	1	2	2	3	4	3	1	NA	2	2	2	2	2	3	2	3	2	9	3	3	3	3	3	2	2	0	NA	0	3	9	NA	0	0	0	9	9	9	3	2	0	9	2	3	0	NA
645	1002000	1002005	3	2	1	1	2	3	4	3	1	NA	1	2	2	2	2	3	3	3	1	2	2	2	2	2	2	2	2	0	NA	0	3	9	NA	0	0	0	9	9	9	3	2	0	9	2	3	0	NA
646	1004000	1004005	21	2	1	1	2	7	1	2	1	NA	3	1	1	2	2	2	2	3	2	2	3	3	3	3	3	1	2	0	NA	0	3	9	NA	0	0	0	9	9	9	3	2	0	9	2	3	0	NA
647	1005000	1005005	0	9	9	9	2	9	9	9	9	NA	9	9	9	9	9	9	9	9	9	9	9	9	9	9	9	9	9	0	NA	0	9	9	NA	0	0	0	9	9	9	9	9	0	9	9	9	0	NA
648	1405000	1405005	5	2	1	1	2	3	4	3	1	JAN	9	2	2	2	2	2	2	3	1	1	2	3	2	3	2	2	2	0	NA	0	2	9	NA	0	0	0	2	3	3	3	2	0	2	2	3	0	NA
649	1009000	1009005	22	2	1	1	2	5	4	2	1	NA	3	2	2	2	2	3	3	3	2	2	3	3	3	3	3	2	2	0	NA	0	3	8	NA	0	0	0	9	3	3	3	2	0	9	2	3	0	NA
650	1404000	1404005	4	1	1	1	2	3	4	2	1	NA	1	2	2	2	2	3	3	3	1	1	2	2	2	2	2	2	2	0	NA	0	3	3	NA	0	0	0	9	9	9	9	1	2010	2	1	1	19	JUN
651	1013000	1013005	12	1	1	1	2	3	4	2	2	AUG	2	2	2	2	2	3	3	3	9	9	3	3	3	3	3	2	2	0	NA	0	9	9	NA	0	0	0	9	9	9	9	2	0	9	2	3	0	NA
652	1007000	1007005	6	2	1	1	2	5	4	2	1	JAN	1	2	2	2	2	2	2	2	1	1	2	2	2	2	2	2	2	0	NA	0	2	9	NA	0	0	0	2	3	3	3	2	0	2	2	3	0	NA
653	1008000	1008005	34	1	1	1	2	3	4	3	1	NA	3	2	9	2	2	9	2	3	2	2	3	3	3	3	3	2	9	0	NA	0	9	9	NA	0	0	0	9	9	9	9	9	0	9	2	9	0	NA
654	1023000	1023005	8	2	1	1	2	3	4	3	1	NA	1	2	9	2	2	3	2	3	1	2	2	3	2	3	2	2	2	0	NA	0	9	9	NA	0	0	0	9	9	9	9	9	0	9	2	3	0	NA
655	1027000	1027005	5	1	1	1	2	3	4	2	1	NA	1	2	2	2	2	2	2	2	1	2	2	2	2	2	2	2	2	0	NA	0	9	9	NA	0	0	0	9	9	9	9	2	0	9	2	9	0	NA
656	1410000	1410005	10	1	1	1	2	3	4	3	1	JAN	1	2	2	2	2	2	2	2	1	2	2	2	2	2	2	2	2	0	NA	0	9	9	NA	0	0	0	9	9	9	9	2	0	2	2	2	0	NA
657	1029000	1029005	8	1	1	1	2	3	4	3	1	NA	1	2	9	2	2	3	2	3	1	2	2	3	2	3	2	2	2	0	NA	0	9	9	NA	0	0	0	9	9	9	9	9	0	9	2	3	0	NA
658	1018000	1018005	13	2	1	1	2	5	4	2	2	SEP	1	1	2	2	2	3	2	2	9	9	3	3	3	3	3	2	2	0	NA	0	9	9	NA	0	0	0	9	9	9	9	2	0	9	2	9	0	NA
659	1019000	1019005	4	2	1	1	2	3	4	3	1	JAN	1	2	2	2	2	3	2	3	1	2	2	2	2	3	3	2	2	0	NA	0	3	9	NA	0	0	0	2	3	3	3	2	0	2	1	1	17	JUL
660	1017000	1017005	4	1	1	1	2	3	4	3	1	NA	1	2	2	2	2	3	2	3	1	2	2	3	2	3	2	2	2	0	NA	1	9	9	NA	0	0	0	9	9	9	9	9	0	9	2	3	0	NA
661	1025000	1025005	1	2	1	1	2	5	4	3	1	MAY	9	2	2	2	2	2	2	2	1	2	2	2	2	2	2	2	2	0	NA	0	9	9	NA	0	0	0	2	3	2	3	2	0	2	1	1	24	JUL
662	1056000	1056006	7	1	1	1	2	5	4	3	1	NA	1	2	2	2	2	3	2	3	1	2	2	3	2	3	2	2	2	0	NA	0	3	9	NA	0	0	0	9	9	9	3	2	0	9	2	3	0	NA
663	1436000	1436005	13	2	1	1	2	5	4	3	1	JAN	1	2	2	2	2	3	2	3	2	2	3	3	3	3	3	2	2	0	NA	0	3	9	NA	0	0	0	9	3	3	3	2	0	9	2	3	0	NA
664	1070000	1070005	39	1	1	1	2	5	1	2	1	NA	3	2	2	2	2	3	2	3	2	9	3	3	3	3	3	2	2	0	NA	0	3	9	NA	0	0	0	9	9	9	3	2	0	9	2	3	0	NA
665	1057000	1057005	3	1	1	1	2	3	4	3	2	NOV	1	2	2	2	2	3	2	3	1	2	2	3	2	3	2	2	2	0	NA	0	3	9	NA	0	0	0	9	9	9	3	2	0	9	2	3	0	NA
666	1417000	1417007	41	2	1	1	2	3	4	2	1	NA	2	2	2	2	2	2	2	2	2	2	3	3	3	3	3	2	2	0	NA	0	1	9	NA	0	0	0	9	9	9	9	2	0	9	2	3	0	NA
667	1064000	1064005	12	2	1	1	2	3	4	3	1	JAN	1	2	2	2	2	3	2	2	2	9	9	9	9	9	9	2	2	0	NA	0	3	9	NA	0	0	0	9	3	2	3	2	0	9	2	3	0	NA
668	1059000	1059006	17	1	1	1	2	3	4	2	1	NA	1	2	2	2	2	3	2	3	2	2	3	3	3	3	3	2	2	0	NA	0	9	9	NA	0	0	0	9	9	9	9	2	0	9	2	9	0	NA
669	1100000	1100005	4	1	1	1	2	3	4	2	1	NA	1	2	2	2	2	2	2	2	1	2	2	2	2	2	2	2	2	0	NA	0	9	9	NA	0	0	0	9	9	9	9	2	0	9	1	1	9	OCT
670	1147000	1147005	21	1	1	1	2	5	4	3	1	NA	1	2	2	2	2	3	2	3	2	9	3	3	3	3	3	2	2	0	NA	0	3	8	NA	0	0	0	9	9	9	3	2	0	9	2	3	0	NA
671	1060000	1060005	3	1	1	1	2	3	4	3	1	NA	1	2	2	2	2	3	2	3	1	2	2	3	2	3	2	2	2	0	NA	0	3	9	NA	0	0	0	9	9	9	3	2	0	9	1	1	4	SEP
672	1149000	1149006	27	2	1	1	2	3	4	3	1	NA	1	2	2	2	2	3	2	3	2	2	3	3	3	3	3	2	2	0	NA	0	3	8	NA	0	0	0	9	9	9	NA	NA	NA	NA	NA	NA	NA	NA
673	1089000	1089005	17	2	1	1	2	3	4	3	1	NA	2	2	9	2	2	3	2	3	2	9	3	3	3	3	3	2	2	0	NA	0	3	9	NA	0	0	0	9	9	9	3	2	0	9	2	3	0	NA
674	1085000	1085001	12	1	1	1	2	3	4	3	1	NA	1	2	9	1	2	3	2	3	2	9	3	3	3	3	3	1	2	0	NA	0	3	9	NA	0	0	0	9	9	9	3	1	2003	2	2	3	0	NA
675	1067000	1067005	13	2	1	1	2	5	4	3	1	NA	1	2	2	2	2	3	2	3	2	2	3	3	3	3	3	2	2	0	NA	0	9	9	NA	0	0	0	9	9	9	9	2	0	9	2	3	0	NA
676	1449000	1449005	3	2	1	1	2	5	4	3	2	FEB	1	2	2	2	2	3	2	3	1	2	2	3	2	2	2	2	2	0	NA	0	3	8	NA	0	0	0	9	9	9	3	2	0	9	2	2	0	NA
677	1144000	1144005	1	1	1	1	2	3	4	3	1	NA	1	2	2	2	2	3	2	NA	NA	NA	NA	NA	NA	NA	NA	NA	NA	NA	NA	NA	NA	NA	NA	NA	NA	NA	NA	NA	NA	3	2	0	9	2	3	0	NA
678	1415000	1415001	2	2	1	1	2	5	4	3	1	NA	1	1	2	2	2	3	1	1	1	2	2	3	2	3	2	1	2	0	NA	0	3	9	NA	0	0	0	9	9	9	3	2	0	9	1	1	6	SEP
679	1155000	1155005	13	1	1	1	2	3	4	3	1	NA	1	2	2	2	2	3	2	NA	NA	NA	NA	NA	NA	NA	NA	NA	NA	NA	NA	NA	NA	NA	NA	NA	NA	NA	NA	NA	NA	NA	NA	NA	NA	NA	NA	NA	NA
680	1152000	1152005	2	1	1	1	2	3	4	3	1	NA	1	2	2	2	2	3	2	NA	NA	NA	NA	NA	NA	NA	NA	NA	NA	NA	NA	NA	NA	NA	NA	NA	NA	NA	NA	NA	NA	NA	NA	NA	NA	NA	NA	NA	NA
681	1135000	1135005	11	1	1	1	2	5	4	3	1	NA	1	2	2	2	2	3	2	NA	NA	NA	NA	NA	NA	NA	NA	NA	NA	NA	NA	NA	NA	NA	NA	NA	NA	NA	NA	NA	NA	NA	NA	NA	NA	NA	NA	NA	NA
682	1150000	1150007	10	2	1	1	2	3	4	3	1	NA	1	2	9	2	2	3	2	NA	NA	NA	NA	NA	NA	NA	NA	NA	NA	NA	NA	NA	NA	NA	NA	NA	NA	NA	NA	NA	NA	NA	NA	NA	NA	NA	NA	NA	NA
683	1030000	1030005	9	1	1	1	2	3	4	3	1	MAY	1	2	9	2	2	3	2	3	1	2	2	2	2	3	2	2	2	0	NA	0	9	9	NA	0	0	0	9	9	9	9	2	0	9	2	3	0	NA
684	1412000	1412005	8	1	1	1	2	3	4	3	1	JAN	1	2	2	2	2	2	2	2	1	2	2	2	2	2	2	2	2	0	NA	0	3	9	NA	0	0	0	9	3	3	3	2	0	9	2	3	0	NA
685	1090000	1090005	2	2	1	1	2	5	4	3	1	NA	1	2	2	2	2	3	2	3	1	2	2	2	2	2	2	2	2	0	NA	0	2	8	NA	0	0	0	9	9	9	9	2	0	9	1	1	23	NA
686	1141000	1141005	1	1	1	1	2	3	4	3	2	MAR	1	2	2	2	2	3	2	NA	NA	NA	NA	NA	NA	NA	NA	NA	NA	NA	NA	NA	NA	NA	NA	NA	NA	NA	NA	NA	NA	NA	NA	NA	NA	NA	NA	NA	NA
687	1456000	1456005	7	2	1	1	2	3	4	3	1	NA	1	2	2	2	2	3	2	NA	NA	NA	NA	NA	NA	NA	NA	NA	NA	NA	NA	NA	NA	NA	NA	NA	NA	NA	NA	NA	NA	NA	NA	NA	NA	NA	NA	NA	NA
688	1437000	1437004	6	1	1	1	2	3	4	3	1	NA	1	2	2	2	2	3	2	3	1	2	2	2	2	3	2	2	2	0	NA	0	3	9	NA	0	0	0	9	9	9	3	2	0	9	2	3	0	NA
689	1076000	1076001	9	1	1	1	2	3	4	3	1	NA	1	2	9	2	1	2	2	3	1	2	2	3	2	3	2	1	2	0	NA	0	3	9	NA	0	0	0	9	9	9	3	2	0	9	2	3	0	NA
690	1075000	1075005	18	1	1	1	2	5	4	3	1	NA	3	2	2	2	2	3	2	3	2	9	2	3	3	3	3	2	2	0	NA	0	3	9	NA	0	0	0	9	9	9	3	2	0	9	2	3	0	NA
691	1072000	1072001	7	2	1	1	2	3	4	2	1	NA	1	1	2	2	2	2	2	2	1	2	2	2	2	2	2	1	2	0	NA	0	9	9	NA	0	0	0	9	9	9	9	2	0	9	2	3	0	NA
692	1157000	1157005	22	2	1	1	2	3	6	2	2	JAN	1	2	2	2	2	3	2	NA	NA	NA	NA	NA	NA	NA	NA	NA	NA	NA	NA	NA	NA	NA	NA	NA	NA	NA	NA	NA	NA	NA	NA	NA	NA	NA	NA	NA	NA
693	1040000	1040005	1	1	1	1	2	5	4	3	1	NA	1	2	2	2	2	3	2	3	1	2	2	3	2	2	2	2	2	0	NA	0	3	9	NA	0	0	0	9	9	9	3	2	0	9	2	3	0	NA
694	1038000	1038005	1	1	1	1	2	4	4	2	1	NA	1	2	2	2	2	2	2	2	1	2	2	2	2	2	2	2	2	0	NA	0	3	9	NA	0	0	0	9	9	9	9	2	0	9	1	1	14	AUG
695	1035000	1035005	1	2	1	1	2	3	4	2	1	NA	1	2	2	2	2	3	2	2	1	2	2	2	2	2	2	2	2	0	NA	0	9	9	NA	0	0	0	9	9	9	9	2	0	9	1	2	9	OCT
696	1034000	1034006	4	1	1	1	2	5	4	3	1	JAN	1	2	2	2	2	2	1	1	1	2	2	2	2	2	2	1	2	0	NA	0	3	8	NA	0	0	0	9	9	9	9	2	0	2	2	2	0	NA
697	1442000	1442005	13	2	1	1	2	5	4	3	2	NOV	1	2	2	2	2	3	2	3	2	2	3	3	3	3	3	2	2	0	NA	0	9	9	NA	0	0	0	9	9	9	9	2	0	9	2	3	0	NA
698	1073000	1073005	6	1	1	1	2	3	4	3	1	NA	1	2	2	2	2	3	2	3	1	2	2	3	2	3	3	2	2	0	NA	0	3	9	NA	0	0	0	9	9	9	3	2	0	9	2	3	0	NA
699	1418000	1418005	20	1	1	1	2	3	4	2	1	NA	3	2	2	2	2	2	2	2	2	2	2	3	3	3	3	2	2	0	NA	0	9	9	NA	0	0	0	9	9	9	9	2	0	9	2	3	0	NA
700	1422000	1422005	2	1	1	1	2	3	4	3	1	JAN	1	2	2	2	2	3	2	2	1	2	2	2	2	3	2	2	2	0	NA	0	3	9	NA	0	0	0	9	3	3	3	2	0	9	2	3	0	NA
701	1446000	1446004	2	2	9	9	2	5	4	3	9	NA	1	2	9	2	2	3	2	NA	NA	NA	NA	NA	NA	NA	NA	NA	NA	NA	NA	NA	NA	NA	NA	NA	NA	NA	NA	NA	NA	NA	NA	NA	NA	NA	NA	NA	NA
702	1125000	1125002	24	1	1	1	2	5	6	2	1	NA	2	1	1	1	1	1	1	1	2	9	3	3	3	3	3	1	2	0	NA	0	9	8	NA	0	0	0	9	9	9	3	2	0	9	2	3	0	NA
703	1447000	1447005	5	1	1	1	2	5	4	3	1	NA	1	2	2	2	2	3	2	NA	NA	NA	NA	NA	NA	NA	NA	NA	NA	NA	NA	NA	NA	NA	NA	NA	NA	NA	NA	NA	NA	NA	NA	NA	NA	NA	NA	NA	NA
704	1134000	1134003	10	1	1	1	2	5	4	3	1	JAN	1	2	1	2	2	2	2	3	1	2	2	3	2	2	2	1	2	0	NA	0	3	8	NA	0	0	0	9	3	1	3	2	0	9	2	3	0	NA
705	1142000	1142005	3	1	2	1	2	3	4	3	2	MAR	1	2	2	2	2	3	2	3	1	2	2	3	2	2	2	2	2	0	NA	0	3	8	NA	0	0	0	9	3	2	3	2	0	9	2	3	0	NA
706	1096000	1096005	1	2	1	1	2	3	4	2	1	NA	1	2	2	2	2	2	2	2	1	2	2	2	2	2	2	2	2	0	NA	0	9	9	NA	0	0	0	9	9	9	9	2	0	9	2	9	0	NA
707	1104000	1104005	9	2	1	1	2	5	4	3	1	NA	1	2	2	2	2	3	2	3	1	2	2	3	2	3	2	2	2	0	NA	0	1	9	NA	0	0	0	9	9	9	3	2	0	9	2	3	0	NA
708	1119000	1119005	16	1	1	1	2	5	4	3	1	JAN	1	2	2	2	2	3	2	2	2	2	3	3	3	3	2	2	2	0	NA	0	3	9	NA	0	0	0	9	3	3	3	2	0	9	2	3	0	NA
709	1138000	1138006	22	1	1	1	2	5	4	3	1	NA	1	2	2	2	2	3	2	3	2	9	3	3	3	3	3	2	2	0	NA	0	3	8	NA	0	0	0	9	9	9	3	2	0	9	2	3	0	NA
710	1094000	1094003	4	2	1	2	2	5	4	3	1	NA	1	2	2	2	2	3	2	3	1	2	2	2	2	3	2	2	2	0	NA	0	3	9	NA	0	0	0	9	9	9	3	2	0	9	2	3	0	NA
711	1132000	1132005	1	2	1	1	2	3	4	3	1	NA	1	2	2	2	2	3	2	3	1	2	2	3	2	2	2	2	2	0	NA	0	3	9	8	0	0	0	9	9	9	3	2	0	9	1	1	4	12
712	1047000	1047005	10	1	1	1	2	3	4	2	1	NA	1	2	2	2	2	3	2	3	1	2	2	2	2	2	2	2	2	0	NA	0	9	9	NA	0	0	0	9	9	9	9	2	0	9	2	3	0	NA
713	1430000	1430005	2	1	1	1	2	3	4	3	1	JAN	1	2	2	2	2	3	2	3	1	2	2	2	2	3	2	2	2	2	NA	0	3	9	NA	0	0	0	9	3	3	3	2	0	9	2	3	0	NA
714	1122000	1122005	3	2	1	1	2	5	4	3	1	NA	1	2	9	2	2	3	2	3	1	2	2	3	2	3	2	2	2	0	NA	0	3	9	NA	0	0	0	9	9	9	3	2	0	9	2	3	0	NA
715	1413000	1413005	27	2	1	1	2	5	1	2	1	JAN	1	2	2	2	2	3	2	3	2	9	3	3	3	3	3	1	2	0	NA	0	3	9	NA	0	0	0	9	9	9	3	2	0	9	2	3	0	NA
716	1046000	1046005	5	9	9	9	2	9	9	9	9	NA	9	9	9	9	9	9	9	9	9	9	9	9	9	9	9	9	9	0	NA	0	9	9	NA	0	0	0	9	9	9	9	9	0	9	9	9	0	NA
717	1439000	1439005	27	2	2	1	2	6	7	2	2	NOV	1	2	2	2	2	3	2	3	2	2	3	3	3	3	3	2	2	0	NA	0	3	9	NA	0	0	0	9	3	2	3	2	0	9	2	3	0	NA
718	1109000	1109006	6	1	1	1	2	5	4	3	1	NA	1	2	2	2	2	3	2	3	1	2	2	2	2	2	2	2	2	0	NA	0	9	9	NA	0	0	0	9	9	9	3	2	0	9	2	3	0	NA
719	1049000	1049005	36	2	1	1	2	3	1	1	1	JAN	1	2	2	2	2	2	2	2	2	2	3	3	3	3	3	2	2	0	NA	0	3	9	NA	0	0	0	9	3	1	3	1	2007	2	2	3	0	NA
720	1441000	1441005	11	1	1	1	2	3	4	3	1	NA	1	2	2	2	2	3	2	3	2	2	2	3	3	3	3	2	2	0	NA	0	3	9	NA	0	0	0	9	9	9	3	2	0	9	2	2	0	NA
721	1050000	1050005	3	1	1	1	2	5	4	3	1	NA	1	1	2	2	1	2	2	3	1	2	2	3	2	2	2	1	2	0	NA	0	3	9	NA	0	0	0	9	9	9	3	2	0	9	1	1	28	AUG
722	1062000	1062005	19	2	1	2	2	3	4	3	1	NA	3	2	2	2	2	3	2	3	2	9	3	3	3	3	3	2	2	0	NA	0	3	9	NA	0	0	0	9	9	9	3	2	0	9	2	3	0	NA
723	1004000	1004006	43	1	1	1	2	4	4	2	1	NA	1	2	2	2	2	2	2	3	2	2	3	3	3	3	3	2	2	0	NA	0	3	9	NA	0	0	0	9	9	9	3	2	0	9	2	3	0	NA
724	1005000	1005006	0	9	9	9	2	9	9	9	9	NA	9	9	9	9	9	9	9	9	9	9	9	9	9	9	9	9	9	0	NA	0	9	9	NA	0	0	0	9	9	9	9	9	0	9	9	9	0	NA
725	1009000	1009006	20	2	1	1	2	5	4	2	1	NA	2	2	2	2	2	3	3	3	2	2	3	3	3	3	3	2	2	0	NA	0	3	8	NA	0	0	0	9	3	3	3	2	0	9	2	3	0	NA
726	1404000	1404006	3	2	1	1	2	5	4	2	1	NA	1	2	2	2	2	3	3	3	1	1	2	2	2	2	2	2	2	0	NA	0	3	3	NA	0	0	0	9	9	9	9	2	0	9	1	1	4	JUN
727	1007000	1007006	6	1	1	1	2	5	4	2	1	JAN	1	2	2	2	2	2	2	2	1	1	2	2	2	2	2	2	2	0	NA	0	2	9	NA	0	0	0	2	3	3	3	2	0	2	2	3	0	NA
728	1008000	1008006	21	2	1	1	2	3	4	3	1	NA	3	2	9	2	2	9	2	3	2	2	3	3	3	3	3	2	9	0	NA	0	9	9	NA	0	0	0	9	9	9	9	9	0	9	2	9	0	NA
729	1027000	1027006	8	2	1	1	2	3	4	2	1	NA	1	2	2	2	2	2	2	2	1	2	2	2	2	2	2	2	2	0	NA	0	9	9	NA	0	0	0	9	9	9	9	2	0	9	2	9	0	NA
730	1410000	1410006	5	1	1	1	2	3	4	3	1	JAN	1	2	2	2	2	2	2	2	1	2	2	2	2	2	2	2	2	0	NA	0	9	9	NA	0	0	0	9	9	9	9	2	0	2	1	9	24	JUL
731	1029000	1029006	3	2	1	1	2	3	4	3	1	NA	1	2	9	2	2	3	2	3	1	2	2	3	2	3	2	2	2	0	NA	0	9	9	NA	0	0	0	9	9	9	9	9	0	9	2	3	0	NA
732	1018000	1018006	7	2	1	1	2	5	4	2	2	SEP	1	2	2	2	2	3	2	2	1	2	2	2	2	2	2	2	2	0	NA	0	9	9	NA	0	0	0	9	9	9	9	2	0	9	2	9	0	NA
733	1056000	1056007	7	1	1	1	2	5	4	3	1	NA	1	2	2	2	2	3	2	3	1	2	2	3	2	3	2	2	2	0	NA	0	3	9	NA	0	0	0	9	9	9	3	2	0	9	2	3	0	NA
734	1070000	1070006	45	1	1	1	2	3	1	2	1	NA	3	2	2	2	2	3	2	3	2	9	3	3	3	3	3	2	2	0	NA	0	3	9	NA	0	0	0	9	9	9	3	2	NA	9	2	3	0	NA
735	1057000	1057006	6	1	1	1	2	3	4	3	2	NOV	1	2	2	2	2	3	2	3	1	2	2	3	2	3	2	2	2	0	NA	0	3	9	NA	0	0	0	9	9	9	3	2	0	9	2	3	0	NA
736	1417000	141708	27	2	1	1	2	3	1	2	1	NA	2	2	2	2	2	2	2	2	2	2	3	3	3	3	3	2	2	0	NA	0	9	9	NA	0	0	0	9	9	9	9	2	0	9	2	3	0	NA
737	1059000	1059003	14	1	1	1	2	4	4	2	1	NA	1	1	1	2	2	3	2	3	2	2	3	3	3	3	3	1	2	0	NA	0	9	9	NA	0	0	0	9	9	9	9	2	0	9	2	9	0	NA
738	1060000	1060006	27	2	1	1	2	5	1	2	1	NA	4	2	2	2	2	3	2	3	2	2	3	3	3	3	3	2	2	NA	NA	0	3	9	NA	0	0	0	9	9	9	3	2	0	9	2	3	0	NA
739	1149000	1149001	1	2	1	1	2	3	4	2	1	NA	1	2	2	2	2	3	2	3	2	2	2	3	3	3	2	2	2	0	NA	0	3	8	NA	0	0	0	9	9	9	NA	NA	NA	NA	NA	NA	NA	NA
740	1085000	1085006	12	1	1	1	2	3	4	3	1	NA	1	2	9	2	2	3	2	3	2	9	3	3	3	3	3	2	2	0	NA	0	3	9	NA	0	0	0	9	9	9	3	2	0	9	2	3	0	NA
741	1067000	1067006	10	1	1	1	2	5	4	3	1	NA	1	2	2	2	2	3	2	3	1	2	2	3	2	3	2	2	2	0	NA	0	9	9	NA	0	0	0	9	9	9	9	2	0	9	2	3	0	NA
742	1415000	1415006	6	1	1	1	2	5	4	3	1	NA	1	2	9	2	2	3	2	3	1	2	2	3	2	3	2	2	2	0	NA	0	3	9	NA	0	0	0	9	9	9	3	2	0	9	2	3	0	NA
743	1155000	1155006	11	2	1	1	2	3	4	3	1	NA	1	2	2	2	2	3	2	NA	NA	NA	NA	NA	NA	NA	NA	NA	NA	NA	NA	NA	NA	NA	NA	NA	NA	NA	NA	NA	NA	NA	NA	NA	NA	NA	NA	NA	NA
744	1150000	1150008	7	2	1	1	2	3	4	3	1	NA	1	2	9	2	2	3	2	NA	NA	NA	NA	NA	NA	NA	NA	NA	NA	NA	NA	NA	NA	NA	NA	NA	NA	NA	NA	NA	NA	NA	NA	NA	NA	NA	NA	NA	NA
745	1412000	1412006	11	2	1	1	2	5	4	3	1	JAN	1	2	2	2	2	2	2	2	9	9	9	9	9	9	9	2	2	0	NA	0	3	9	NA	0	0	0	9	3	3	3	2	0	9	2	3	0	NA
746	1090000	1090006	20	1	1	1	2	5	4	3	1	NA	3	2	2	2	2	3	2	3	2	9	3	3	3	3	3	2	2	0	NA	0	9	8	NA	0	0	0	9	9	9	9	2	0	9	2	3	0	NA
747	1456000	1456006	41	1	1	1	2	1	1	2	1	NA	1	2	2	2	2	3	2	NA	NA	NA	NA	NA	NA	NA	NA	NA	NA	NA	NA	NA	NA	NA	NA	NA	NA	NA	NA	NA	NA	NA	NA	NA	NA	NA	NA	NA	NA
748	1437000	1437005	1	2	1	1	2	3	4	3	1	NA	1	2	2	2	2	3	2	3	1	2	2	2	2	3	2	2	2	0	NA	0	3	9	NA	0	0	0	9	9	9	3	2	0	9	1	1	24	OCT
749	1076000	1076006	16	1	1	1	2	5	4	3	2	DEC	1	2	9	2	2	3	2	3	2	9	3	3	3	3	3	2	2	0	NA	0	3	9	NA	0	0	0	9	9	9	3	2	0	9	2	3	0	NA
750	1075000	1075006	10	1	1	1	2	5	4	3	1	NA	1	2	2	2	2	3	2	3	1	2	2	3	2	3	2	2	2	0	NA	0	3	9	NA	0	0	0	9	9	9	3	2	0	9	2	3	0	NA
751	1034000	1034009	12	2	1	1	2	5	4	3	1	JAN	1	2	2	2	2	2	2	2	1	2	2	2	2	2	2	2	2	0	NA	0	3	8	NA	0	0	0	9	9	9	9	2	0	2	2	2	60	NA
752	1073000	1073006	20	2	1	1	2	5	4	3	1	NA	3	2	2	2	2	3	2	3	2	2	3	3	3	3	3	2	2	0	NA	0	3	9	NA	0	0	0	9	9	9	3	2	0	9	2	3	0	NA
753	1418000	1418006	6	1	1	1	2	5	4	2	1	NA	1	2	2	2	2	2	2	2	1	2	2	2	2	2	2	2	2	0	NA	0	9	9	NA	0	0	0	9	9	9	9	2	0	9	2	3	0	NA
754	1422000	1422006	15	1	1	1	2	3	4	3	1	JAN	1	2	2	2	2	3	2	2	2	2	3	3	3	3	2	2	2	0	NA	0	3	9	NA	0	0	0	9	3	3	3	2	0	9	2	3	0	NA
755	1125000	1125007	3	2	1	1	2	5	4	3	1	NA	1	2	9	2	2	3	2	3	1	2	2	3	2	3	2	2	2	0	NA	0	9	8	NA	0	0	0	9	9	9	3	2	0	9	2	3	0	NA
756	1104000	1104006	36	2	1	1	2	5	1	2	2	DEC	2	2	2	2	2	3	2	3	2	2	3	3	3	3	3	2	2	0	NA	0	9	9	NA	0	0	0	9	9	9	3	2	0	9	2	3	0	NA
757	1119000	1119006	8	1	1	1	2	5	4	3	1	JAN	1	2	2	2	2	3	2	2	1	2	2	2	2	2	2	2	2	0	NA	0	3	9	NA	0	0	0	9	3	2	3	2	0	9	2	3	0	NA
758	1138000	1138007	25	2	1	1	2	5	6	2	1	NA	2	2	2	2	2	3	2	3	2	9	3	3	3	3	3	2	2	0	NA	0	3	8	NA	0	0	0	9	9	9	3	2	0	9	2	3	0	NA
759	1094000	1094004	2	2	1	1	2	5	4	3	1	NA	1	1	2	2	2	3	2	3	1	2	2	2	2	3	2	1	2	0	NA	0	3	9	NA	0	0	0	9	9	9	3	2	0	9	2	3	0	NA
760	1047000	1047006	23	1	1	1	2	3	4	2	1	NA	1	2	2	2	2	3	2	3	2	2	3	3	3	3	3	2	2	0	NA	0	2	9	NA	0	0	0	9	9	9	9	2	0	9	2	3	0	NA
761	1430000	1430001	13	2	1	1	2	5	4	3	1	JAN	1	1	2	2	2	3	2	3	2	2	3	3	3	3	3	1	2	0	NA	0	3	9	NA	0	0	0	9	3	3	3	2	0	9	2	3	0	NA
762	1122000	1122006	17	2	1	1	2	3	6	2	1	NA	1	2	9	2	2	3	2	3	2	9	3	3	3	3	3	2	2	0	NA	0	3	9	NA	0	0	0	9	9	9	3	2	0	9	2	3	0	NA
763	1413000	1413006	5	1	1	1	2	5	4	3	1	JAN	1	2	2	2	2	3	2	3	1	NA	2	2	3	1	2	2	2	0	NA	0	3	9	NA	0	0	0	9	9	9	3	2	0	9	2	3	0	NA
764	1109000	1109001	10	1	1	1	2	5	4	3	1	NA	1	2	2	2	2	3	2	3	1	1	2	2	1	2	1	1	2	0	NA	0	9	9	NA	0	0	0	9	9	9	3	2	0	9	2	3	0	NA
765	1049000	1049003	2	2	1	1	2	5	4	3	1	JAN	1	2	2	1	2	2	2	2	1	2	2	2	2	2	2	1	2	NA	NA	3	3	9	NA	0	0	0	9	3	3	3	2	0	9	2	3	0	NA
766	1062000	1062006	26	2	1	2	2	5	3	2	1	NA	3	2	2	2	2	3	2	3	2	9	3	3	3	3	3	2	2	0	NA	0	3	9	NA	0	0	0	9	9	9	3	2	0	9	2	3	0	NA
767	1004000	1004007	70	2	1	1	2	4	1	2	1	NA	1	2	2	2	2	2	2	3	2	2	3	3	3	3	3	2	2	0	NA	0	3	9	NA	0	0	0	9	9	9	3	2	0	9	2	3	0	NA
768	1005000	1005007	0	9	9	9	2	9	9	9	9	NA	9	9	9	9	9	9	9	9	9	9	9	9	9	9	9	9	9	0	NA	0	9	9	NA	0	0	0	9	9	9	9	9	0	9	9	9	0	NA
769	1009000	1009007	16	1	1	1	2	5	4	3	1	NA	2	2	2	2	2	3	3	3	2	2	3	3	3	3	3	2	2	0	NA	0	3	8	NA	0	0	0	9	3	3	3	2	0	9	2	3	0	NA
770	1404000	1404007	17	2	1	1	2	5	4	2	2	JUL	3	2	2	2	2	3	3	3	9	9	3	3	3	3	3	2	2	0	NA	0	3	3	NA	0	0	0	9	9	9	9	2	0	9	2	3	0	NA
771	1007000	1007007	22	1	1	1	2	3	4	2	1	JAN	3	2	2	2	2	2	2	2	9	9	9	9	9	9	9	2	2	0	NA	0	2	9	NA	0	0	0	2	3	2	3	2	0	2	2	3	0	NA
772	1008000	1008007	6	1	1	1	2	3	4	3	1	NA	1	2	9	2	2	9	2	3	1	2	2	3	2	3	2	2	9	0	NA	0	9	9	NA	0	0	0	9	9	9	9	9	0	9	2	9	0	NA
773	1410000	1410007	2	2	1	1	2	3	4	3	1	JUN	1	2	2	2	2	2	2	2	1	2	2	2	2	2	2	2	2	0	NA	0	9	9	NA	0	0	0	9	9	9	9	2	0	2	1	1	24	JUL
774	1018000	1018007	12	2	1	1	2	5	4	2	2	SEP	1	2	2	2	2	3	2	2	9	9	3	3	3	3	3	2	2	0	NA	0	9	9	NA	0	0	0	9	9	9	9	2	0	9	2	9	0	NA
775	1056000	1056001	1	1	1	1	2	5	4	3	1	NA	1	1	2	2	2	3	2	3	1	2	2	3	2	3	2	1	2	0	NA	0	3	9	NA	0	0	0	9	9	9	3	2	0	9	1	1	2	NA
776	1070000	1070007	23	1	1	1	2	5	4	3	1	NA	3	2	2	2	2	3	2	3	2	9	3	3	3	3	3	2	2	NA	NA	0	3	9	NA	0	0	0	9	9	9	3	2	0	9	2	3	0	NA
777	1417000	1417004	27	2	1	1	2	3	4	2	1	NA	2	1	2	2	2	2	1	2	2	2	3	3	3	3	3	1	2	0	NA	0	9	9	NA	0	0	0	9	9	9	9	2	0	9	2	3	0	NA
778	1059000	1059007	2	1	1	1	2	4	4	2	2	OCT	1	2	2	2	2	3	2	3	1	2	2	2	2	2	2	2	2	0	NA	0	9	9	NA	0	0	0	9	9	9	9	2	0	9	2	9	0	NA
779	1085000	1085007	6	2	1	1	2	5	4	3	1	NA	1	2	9	2	2	3	2	3	1	2	2	3	2	3	2	2	2	0	NA	0	3	9	NA	0	0	0	9	9	9	3	2	0	9	2	3	0	NA
780	1067000	1067007	2	2	1	1	2	5	4	3	1	NA	1	2	2	2	2	3	2	3	1	2	2	3	2	3	2	2	2	0	NA	0	9	9	NA	0	0	0	9	9	9	9	2	0	9	2	3	18	SEP
781	1155000	115500	7	2	1	1	2	3	4	3	1	NA	1	2	2	2	2	3	2	NA	NA	NA	NA	NA	NA	NA	NA	NA	NA	NA	NA	NA	NA	NA	NA	NA	NA	NA	NA	NA	NA	NA	NA	NA	NA	NA	NA	NA	NA
782	1150000	1150009	3	1	1	1	2	3	4	3	1	NA	1	2	9	2	2	3	2	NA	NA	NA	NA	NA	NA	NA	NA	NA	NA	NA	NA	NA	NA	NA	NA	NA	NA	NA	NA	NA	NA	NA	NA	NA	NA	NA	NA	NA	NA
783	1456000	1456007	21	1	1	1	2	3	4	3	1	NA	3	2	2	2	2	3	2	NA	NA	NA	NA	NA	NA	NA	NA	NA	NA	NA	NA	NA	NA	NA	NA	NA	NA	NA	NA	NA	NA	NA	NA	NA	NA	NA	NA	NA	NA
784	1437000	1437006	1	1	1	1	2	3	4	3	1	NA	1	2	2	2	2	3	2	3	1	2	2	2	2	3	2	2	2	0	NA	0	3	9	NA	0	0	0	9	9	9	3	2	0	9	1	1	25	OCT
785	1076000	1076007	5	2	1	1	2	3	4	3	1	NA	1	2	9	2	2	3	2	3	1	2	2	3	2	3	2	2	2	0	NA	0	3	9	NA	0	0	0	9	9	9	3	2	0	9	2	3	0	NA
786	1075000	1075007	7	2	1	1	2	5	4	3	1	NA	1	2	2	2	2	3	2	3	1	9	2	3	2	3	2	2	2	0	NA	0	3	9	NA	0	0	0	9	9	9	3	2	0	9	2	3	0	NA
787	1034000	1034008	10	1	1	1	2	3	4	3	1	JAN	1	2	2	2	2	2	2	2	9	2	9	9	9	9	9	2	2	0	NA	0	3	8	NA	0	0	0	9	9	9	9	2	0	2	2	2	0	NA
788	1418000	1418007	7	1	1	1	2	5	4	2	1	NA	1	2	2	2	2	2	2	2	1	2	2	2	2	2	2	2	2	0	NA	0	9	9	NA	0	0	0	9	9	9	9	2	0	9	2	3	0	NA
789	1422000	1422007	16	2	1	1	2	5	4	3	1	JAN	1	2	2	2	2	3	2	2	2	2	3	3	3	3	2	2	2	0	NA	0	3	9	NA	0	0	0	9	3	3	3	2	0	9	2	3	0	NA
790	1125000	1125008	1	1	1	1	2	5	4	3	1	NA	1	2	9	2	2	3	2	3	1	2	2	3	2	3	2	2	2	0	NA	0	9	8	NA	0	0	0	9	9	9	3	2	0	9	2	3	0	NA
791	1104000	1104007	18	2	1	1	2	5	4	3	2	DEC	1	2	2	2	2	3	2	3	2	2	3	3	3	3	3	2	2	0	NA	0	9	9	NA	0	0	0	9	9	9	3	2	0	9	2	3	0	NA
792	1119000	1119007	12	2	1	1	2	5	4	3	1	JAN	1	2	2	2	2	3	2	2	2	2	3	3	3	3	2	2	2	0	NA	0	3	9	NA	0	0	0	9	3	3	3	2	0	9	2	3	0	NA
793	1138000	1138001	33	1	1	1	2	6	1	2	1	NA	1	1	2	2	1	2	2	3	2	9	3	3	3	3	3	1	2	0	NA	0	3	8	NA	0	0	0	9	9	9	3	2	0	9	2	3	0	NA
794	1094000	1094005	18	2	2	1	2	5	4	3	2	NA	2	1	2	2	2	3	2	3	2	9	2	3	3	3	3	1	2	0	NA	0	3	9	NA	0	0	0	9	9	9	3	2	0	9	2	3	0	NA
795	1122000	1122007	1	1	2	2	2	5	4	3	2	NA	1	2	9	2	2	3	2	3	1	2	2	3	2	3	2	2	2	0	NA	0	3	9	NA	0	0	0	9	9	9	3	2	0	9	2	3	0	NA
796	1413000	1413007	1	2	1	1	2	5	4	3	1	JAN	1	2	2	2	2	3	2	3	1	2	2	2	1	1	2	2	2	0	NA	0	3	9	NA	0	0	0	9	9	9	3	2	0	9	2	3	0	NA
797	1109000	1109007	13	2	1	1	2	5	4	3	1	NA	1	2	2	2	2	3	2	3	2	2	3	3	3	1	3	2	2	0	NA	0	9	9	NA	0	0	0	9	9	9	3	2	0	9	2	3	0	NA
798	1049000	1049007	14	1	1	1	2	5	4	3	1	JAN	1	2	2	2	2	2	2	2	2	2	3	3	3	3	3	2	2	0	NA	0	3	9	NA	0	0	0	9	3	1	3	2	0	9	2	3	0	NA
799	1062000	1062007	6	1	1	1	2	5	4	3	1	NA	1	2	2	2	2	3	2	3	1	2	2	3	2	3	2	2	2	0	NA	0	3	9	NA	0	0	0	9	9	9	3	2	0	9	2	3	0	NA
800	1004000	1004008	73	1	1	1	2	4	1	2	1	NA	1	2	2	2	2	2	2	3	2	2	3	3	3	3	3	2	2	0	NA	0	3	9	NA	0	0	0	9	9	9	3	2	0	9	2	3	0	NA
801	1005000	1005008	0	9	9	9	2	9	9	9	9	NA	9	9	9	9	9	9	9	9	9	9	9	9	9	9	9	9	9	0	NA	0	9	9	NA	0	0	0	9	9	9	9	9	0	9	9	9	0	NA
802	1009000	1009008	14	1	1	1	2	5	4	3	1	NA	1	2	2	2	2	3	3	3	2	2	3	3	3	3	3	2	2	0	NA	0	3	8	NA	0	0	0	9	3	3	3	2	0	9	2	3	0	NA
803	1007000	1007008	2	1	1	1	2	5	4	3	1	JAN	1	1	1	1	1	2	2	2	1	1	2	2	2	2	2	2	2	0	NA	0	9	9	NA	0	0	0	2	3	3	3	2	0	2	1	1	5	JUN
804	1008000	1008008	14	1	1	1	2	3	4	3	1	NA	1	2	9	2	2	9	2	3	2	2	3	3	3	3	3	2	9	0	NA	0	9	9	NA	0	0	0	9	9	9	9	9	0	9	2	9	0	NA
805	1410000	1410008	1	1	1	1	2	5	4	3	1	JAN	1	2	2	2	2	2	2	2	1	2	2	2	2	2	2	2	2	0	NA	0	9	9	NA	0	0	0	9	9	9	9	2	0	2	1	9	24	JUL
806	1070000	1070008	20	1	1	1	2	5	4	3	1	NA	3	2	2	2	2	3	2	3	2	9	3	3	3	3	3	2	2	0	NA	0	3	9	NA	0	0	0	9	9	9	3	2	0	9	2	3	0	NA
807	1417000	1417009	1	2	1	1	2	5	4	2	1	NA	1	2	2	2	2	2	2	1	1	2	2	2	2	2	2	2	2	0	NA	0	9	9	NA	0	0	0	9	9	9	9	2	0	9	2	3	0	NA
808	1085000	1085008	5	1	1	1	2	5	4	3	1	NA	1	2	9	2	2	3	2	3	1	2	2	3	2	3	2	2	2	0	NA	0	3	9	NA	0	0	0	9	9	9	3	2	0	9	1	1	2	OCT
809	1437000	1437007	3	2	1	1	2	3	4	3	1	NA	1	2	2	2	2	3	2	3	1	2	2	2	2	3	2	2	2	0	NA	0	3	9	NA	0	0	0	9	9	9	3	2	0	9	1	1	25	OCT
810	1075000	1075008	3	1	1	1	2	5	4	3	1	NA	1	2	2	2	2	3	2	3	1	2	2	3	2	3	2	2	2	0	NA	0	3	9	NA	0	0	0	9	9	9	3	2	0	9	1	1	11	DEC
811	1034000	1034003	35	1	1	1	2	3	4	3	1	JAN	1	2	2	2	2	2	2	2	1	2	2	2	2	2	2	2	2	0	NA	0	3	8	NA	0	0	0	9	9	9	9	2	0	2	2	2	0	NA
812	1418000	1418008	14	1	1	1	2	5	4	2	1	NA	1	2	2	2	2	2	2	2	2	2	2	3	3	3	3	2	2	0	NA	0	9	9	NA	0	0	0	9	9	9	9	2	0	9	2	3	0	NA
813	1125000	1125001	2	2	1	1	2	5	4	3	2	NA	1	1	2	2	2	3	2	3	1	2	2	3	2	3	2	1	2	0	NA	0	9	8	NA	0	0	0	9	9	9	3	2	0	9	2	3	0	NA
814	1138000	1138008	18	1	1	1	2	6	4	3	2	NA	1	2	2	2	2	3	2	3	2	9	3	3	3	9	3	2	2	0	NA	0	3	8	NA	0	0	0	9	9	9	3	2	0	9	2	3	0	NA
815	1049000	1049008	18	2	1	1	2	3	4	3	1	JA	1	2	2	2	2	2	2	2	2	2	3	3	3	3	3	2	2	0	NA	0	3	9	NA	0	0	0	9	3	3	3	2	0	9	2	3	0	NA
816	1062000	1062008	35	1	1	1	2	5	4	3	1	NA	3	2	2	2	2	3	2	3	2	9	3	3	3	3	3	2	2	0	NA	0	3	9	NA	0	0	0	9	9	9	3	2	0	9	2	3	0	NA
817	1005000	1005009	0	9	9	9	2	9	9	9	9	NA	9	9	9	9	9	9	9	9	9	9	9	9	9	9	9	9	9	0	NA	0	9	9	NA	0	0	0	9	9	9	9	9	0	9	9	9	0	NA
818	1009000	1009009	5	1	1	1	2	5	4	3	1	NA	1	2	2	2	2	3	3	3	1	2	2	2	2	2	2	2	2	0	NA	0	3	8	NA	0	0	0	9	3	3	3	2	0	9	2	3	0	NA
819	1007000	1007009	3	1	1	1	2	5	4	3	1	JAN	1	2	2	2	2	2	2	2	1	1	2	2	2	2	2	2	2	0	NA	0	2	9	NA	0	0	0	2	3	3	3	2	0	2	1	1	5	JUN
820	1008000	1008009	4	1	1	1	2	3	4	3	1	NA	1	2	9	2	2	9	2	3	1	2	2	3	2	3	2	2	9	NA	NA	0	9	9	NA	0	0	0	9	9	9	9	9	0	9	1	9	0	NA
821	1070000	1070009	15	2	1	1	2	5	4	3	1	NA	2	2	2	2	2	3	2	3	2	9	3	3	3	3	3	2	2	0	NA	0	3	9	NA	0	0	0	9	9	9	3	2	0	9	2	3	0	NA
822	1417000	1417005	2	2	1	1	2	5	4	2	1	NA	1	1	1	1	1	2	1	2	1	2	2	2	2	2	2	1	2	0	NA	0	9	9	NA	0	0	0	9	9	9	9	2	0	9	2	3	0	NA
823	1085000	1085009	23	2	1	1	2	5	4	3	1	NA	2	2	9	2	2	3	2	3	2	9	3	3	3	3	3	2	2	0	NA	0	3	9	NA	0	0	0	9	9	9	3	2	0	9	2	3	0	NA
824	1437000	1437008	33	1	1	1	2	3	1	2	1	NA	2	2	2	2	2	3	2	3	2	2	3	3	3	3	3	2	2	0	NA	0	3	9	NA	0	0	0	9	9	9	3	2	0	9	2	3	0	NA
825	1075000	1075009	8	2	1	1	2	5	4	3	1	NA	1	2	2	2	2	3	2	3	1	2	2	3	2	3	2	2	2	0	NA	0	3	9	NA	0	0	0	9	9	9	3	2	0	9	2	3	0	NA
826	1034000	1034009	7	1	1	1	2	1	1	2	1	JAN	3	2	2	2	1	1	2	2	9	9	9	9	9	9	9	1	2	0	NA	0	3	8	NA	0	0	0	9	9	9	9	2	0	2	2	2	0	NA
827	1418000	1418009	4	2	1	1	2	5	4	2	1	NA	1	2	2	2	2	2	2	2	1	2	2	2	2	2	2	2	2	0	NA	0	9	9	NA	0	0	0	9	9	9	9	2	0	9	1	1	27	SEP
828	1005000	1005010	0	9	9	9	2	9	9	9	9	NA	9	9	9	9	9	9	9	9	9	9	9	9	9	9	9	9	9	0	NA	0	9	9	NA	0	0	0	9	9	9	9	9	0	9	9	9	0	NA
829	1009000	1009010	3	1	1	1	2	5	4	3	1	NA	1	2	2	2	2	3	3	3	1	2	2	2	2	2	2	2	2	0	NA	0	3	8	NA	0	0	0	9	3	3	3	2	0	9	2	3	0	NA
830	1007000	1007010	26	2	1	1	2	3	7	2	1	JAN	2	2	2	2	2	2	2	2	9	9	9	9	9	9	9	2	2	0	NA	0	2	9	NA	0	0	0	2	3	2	3	2	0	2	2	3	0	NA
831	1070000	1070010	14	1	1	1	2	5	4	3	1	NA	1	2	2	2	2	3	2	3	2	9	3	3	3	3	3	2	2	0	NA	0	3	9	NA	0	0	0	9	9	9	3	2	0	9	2	3	0	NA
832	1417000	1417010	4	2	1	1	2	5	4	2	1	NA	1	2	2	2	2	2	2	2	1	2	2	2	2	2	2	2	2	0	NA	0	9	9	NA	0	0	0	9	9	9	9	2	0	9	2	3	0	NA
833	1437000	1437009	0	9	9	9	2	9	9	9	9	NA	9	9	9	9	9	9	9	9	9	9	9	9	9	9	9	9	9	0	NA	0	9	9	NA	0	0	0	9	9	9	9	9	0	9	9	9	0	NA
834	1075000	1079010	24	9	1	1	2	3	1	2	1	NA	2	2	2	2	2	3	2	3	2	9	2	3	3	3	3	2	2	0	NA	0	2	9	NA	0	0	0	9	9	9	3	2	0	9	2	3	0	NA
835	1418000	1418010	2	2	1	1	2	5	4	2	1	NA	1	2	2	2	2	2	2	2	1	2	2	2	2	2	2	2	2	0	NA	0	9	9	NA	0	0	0	9	9	9	9	2	0	9	1	1	27	SEP
[truncated: 19 more columns]
