# Supplementary material for: Effect of patient-delivered household contact tracing and prevention for tuberculosis: A household cluster-randomised trial in Malawi
Source: PLoS One. 2022 Sep 8;17(9):e0269219. doi: 10.1371/journal.pone.0269219 (PMC9455850; doi:10.1371/journal.pone.0269219)
Supplement: S1 Dataset — (ZIP) [file pone.0269219.s002.zip › S1_Publishing data set_2/_Data/contacts_threemonths_rev.csv]

	id	p01apatid	p05age	p06sex	p07lvn	p08nght	p09indx	p10rel	p11msta	p12wid1_	p13inmig	p14moin	p15edu	p16cgh	p17doc	p18fvr	p19nsa	p20nsb	p21wla	p22wlb	p23yr10_	p24gn	p25le	p26le1_	p27lp	p28lp	p29ftt	p30tbsus	p31tbrx	p32dos	p33mos	p34yos	p35tcs	p36plac	p36placo	p37fcn	p38tbreg	p39yos	p40smrr	p41tbcls	p42hivst	p43trebf	p44prvtb	p45date	p46prsm	p47ipt	p48icard	p49dstat	p50mstat
1	1401000	1401001	52	2	1	1	2	1	5	1	1	NA	1	2	9	2	2	3	2	3	2	9	3	3	3	3	3	2	2	0	NA	0	3	9	NA	0	0	0	9	9	9	3	9	0	9	2	3	0	NA
2	1002000	1002001	35	1	1	1	2	1	1	2	1	NA	1	2	2	2	2	3	3	3	9	9	3	9	9	9	9	2	2	0	NA	0	3	9	NA	0	0	0	9	9	9	3	2	0	9	2	3	0	NA
3	1402000	1402001	30	2	1	1	2	2	1	2	1	NA	3	2	9	2	2	3	2	3	2	9	3	9	3	3	3	2	2	0	NA	0	3	9	NA	0	0	0	9	9	9	9	9	0	9	2	3	0	NA
4	1004000	1004001	28	1	1	1	2	7	1	2	9	NA	3	1	1	2	2	2	2	3	2	2	3	3	3	3	3	1	2	0	NA	0	3	9	NA	0	0	0	9	9	9	3	1	2012	1	2	3	0	NA
5	1005000	1005001	24	2	1	1	2	2	1	2	1	JAN	1	2	2	2	2	3	2	3	2	9	9	9	9	9	9	2	2	0	NA	0	3	9	NA	0	0	0	2	3	2	3	2	0	2	2	3	0	NA
6	1003000	1003001	25	2	1	1	2	2	1	2	1	JAN	2	1	2	2	2	3	2	3	2	2	3	3	3	3	2	1	2	0	NA	0	2	9	NA	0	0	0	9	3	1	3	2	0	9	2	3	0	NA
7	1405000	1405001	36	2	1	1	2	1	1	2	1	JAN	3	2	2	2	2	3	2	3	9	9	9	9	9	9	9	2	2	0	NA	0	2	9	NA	0	0	0	2	3	3	3	2	600	2	2	3	0	NA
8	1009000	1009001	69	2	1	1	2	1	2	1	1	NA	1	2	2	2	2	3	3	3	2	2	3	3	3	3	3	2	2	0	NA	0	3	8	NA	0	0	0	9	3	3	3	2	0	9	2	3	0	NA
9	1403000	1403001	25	2	1	1	2	2	1	2	1	NA	1	2	9	2	2	3	2	3	2	9	3	3	3	3	3	2	2	0	NA	0	9	9	NA	0	0	0	9	9	9	9	9	0	9	2	3	0	NA
10	1011000	1011001	31	2	1	1	2	2	1	2	1	JAN	3	2	2	2	2	2	2	3	9	9	9	9	9	9	9	2	2	0	NA	0	3	9	NA	0	0	0	2	3	3	3	2	0	2	2	3	0	NA
11	1012000	1012001	17	1	1	1	2	3	4	3	1	NA	3	2	9	2	2	3	2	3	2	2	3	3	3	3	3	2	2	0	NA	0	9	9	NA	0	0	0	9	9	9	9	9	0	9	2	3	0	NA
12	1404000	1404001	32	2	1	1	2	1	1	2	1	NA	4	2	2	2	2	3	3	3	9	9	3	3	3	3	3	2	2	0	NA	0	3	3	NA	0	0	0	9	9	9	9	1	2009	1	2	3	0	NA
13	1014000	1014001	26	1	1	1	2	2	1	2	1	JAN	2	2	2	2	2	2	2	2	9	9	9	9	9	9	9	2	2	0	NA	0	2	9	NA	0	0	0	2	3	2	3	2	0	2	2	3	0	NA
14	1013000	1013001	42	2	1	1	2	1	5	1	1	NA	1	2	2	2	2	3	3	3	9	9	3	3	3	3	3	2	2	0	NA	0	9	9	NA	0	0	0	9	9	9	9	1	2012	1	2	3	0	NA
15	1007000	1007001	57	1	1	1	2	1	1	2	9	JAN	2	2	2	2	1	1	2	3	9	9	9	9	9	9	9	1	2	0	NA	0	2	9	NA	0	0	0	2	3	3	3	2	0	2	2	3	0	NA
16	1406000	1406001	30	1	1	1	2	1	1	2	1	NA	3	2	2	2	2	3	2	3	2	2	3	3	3	3	3	2	2	0	NA	0	9	9	NA	0	0	0	9	9	9	9	9	0	9	2	3	0	NA
17	1006000	1006001	30	2	1	1	2	2	1	2	9	NA	2	2	2	2	2	3	3	3	2	9	3	3	3	3	3	2	2	0	NA	0	3	8	NA	0	0	0	9	9	9	3	2	0	9	2	3	0	NA
18	1407000	1407001	45	2	1	1	2	2	1	2	1	JAN	1	2	2	2	2	2	2	3	9	9	9	9	9	9	9	2	2	0	NA	0	3	9	NA	0	0	0	2	3	2	3	2	0	2	2	3	0	NA
19	1008000	1008001	64	1	1	1	2	1	1	2	1	NA	4	2	9	2	2	9	2	3	2	2	3	3	3	3	3	2	2	0	NA	0	9	9	NA	0	0	0	9	9	9	9	9	0	9	2	9	0	NA
20	1408000	1408001	0	2	1	1	2	2	1	2	1	NA	3	2	2	2	2	3	2	3	2	2	3	3	3	3	3	2	2	0	NA	0	9	9	NA	0	0	0	9	9	9	9	9	0	9	2	3	0	NA
21	1023000	1023001	51	2	1	1	2	2	1	2	1	NA	3	2	9	2	2	3	2	3	2	2	3	3	3	3	3	2	2	0	NA	0	9	9	NA	0	0	0	9	9	9	9	9	0	9	2	3	0	NA
22	1027000	1027001	51	1	1	1	2	1	1	2	1	NA	2	2	2	2	2	2	2	2	9	9	3	3	3	3	3	2	2	0	NA	0	9	9	NA	0	0	0	9	9	9	9	2	0	9	2	9	0	NA
23	1024000	1024001	33	1	1	1	2	5	1	2	1	NA	2	2	2	2	2	3	2	2	2	9	3	3	3	3	3	2	2	0	NA	0	3	8	NA	0	0	0	9	9	9	3	2	0	9	2	3	0	NA
24	1410000	1410001	48	1	1	1	2	1	1	2	1	JAN	2	2	2	2	2	2	2	2	9	9	9	9	9	9	9	2	2	0	NA	0	9	9	NA	0	0	0	9	9	9	9	2	0	2	2	2	0	NA
25	1029000	1029001	18	2	1	1	2	3	4	3	1	NA	2	2	9	2	2	3	2	3	2	9	3	3	3	3	3	2	2	0	NA	0	9	9	NA	0	0	0	9	9	9	9	9	0	9	2	3	0	NA
26	1028000	1028001	29	2	1	1	2	2	5	1	1	OCT	1	1	2	2	2	2	2	2	9	9	9	9	9	9	9	1	2	0	NA	0	9	9	NA	0	0	0	9	9	3	3	2	0	9	2	3	0	NA
27	1409000	1409001	38	1	1	1	2	1	1	2	1	NA	3	2	2	2	2	3	3	3	2	9	3	3	3	3	3	2	2	0	NA	0	9	9	NA	0	0	0	9	9	9	9	2	0	9	2	3	0	NA
28	1016000	1016001	30	2	1	1	2	2	1	2	1	NA	3	2	2	2	2	3	3	3	9	9	3	2	3	3	3	2	2	0	NA	0	9	9	NA	0	0	0	9	9	9	9	2	0	9	2	3	0	NA
29	1018000	1018001	2	1	1	1	2	3	4	2	1	NA	1	2	2	2	2	3	2	2	1	2	2	2	2	2	2	2	2	0	NA	0	9	9	NA	0	0	0	9	9	9	9	2	0	9	1	1	17	JUL
30	1019000	1019001	33	1	2	2	2	1	1	2	1	JAN	4	2	2	2	2	3	2	3	9	9	9	9	9	9	9	2	2	0	NA	0	3	9	NA	0	0	0	2	3	3	3	2	0	2	2	3	0	NA
31	1022000	1022001	25	2	1	1	2	2	1	2	1	JAN	2	1	2	2	2	2	2	2	9	9	9	9	9	9	9	1	2	0	NA	0	3	9	NA	0	0	0	9	9	9	9	2	0	2	2	3	0	NA
32	1017000	1017001	44	2	1	1	2	2	1	2	1	NA	2	1	2	1	2	3	2	3	2	2	3	3	3	3	3	1	2	0	NA	0	9	9	NA	0	0	0	9	9	9	9	9	0	9	2	3	0	NA
33	1021000	1021001	4	1	1	1	2	3	4	2	1	NA	1	2	2	2	2	2	2	2	1	2	2	2	2	2	2	2	2	0	NA	0	9	9	NA	0	0	0	9	9	9	9	2	0	9	2	3	0	NA
34	1025000	1025001	45	2	1	1	2	1	5	1	1	JAN	1	2	2	2	2	2	2	2	9	9	9	9	9	9	3	2	2	0	NA	0	9	9	NA	0	0	0	2	3	1	3	2	0	2	2	2	0	NA
35	1457000	1457001	35	2	1	1	2	2	1	2	1	NA	4	1	2	2	2	3	2	3	2	2	3	3	3	3	3	1	2	0	NA	0	3	8	NA	0	0	0	9	9	9	3	2	0	9	2	3	0	NA
36	1431000	1431001	40	1	1	1	2	5	1	2	1	NA	2	2	2	2	2	3	2	3	2	2	3	3	3	3	3	2	2	0	NA	0	9	9	NA	0	0	0	9	9	9	3	2	0	9	2	9	0	NA
37	1056000	1056002	30	2	1	1	2	1	1	2	1	NA	3	2	2	2	2	3	2	3	2	9	3	3	3	3	3	2	2	0	NA	0	3	9	NA	0	0	0	9	9	9	3	2	0	9	2	3	0	NA
38	1436000	1436001	74	1	1	1	2	1	1	2	1	JAN	1	2	2	2	2	3	2	3	2	2	2	3	3	3	3	2	2	0	NA	0	3	9	NA	0	0	0	9	3	3	3	2	0	9	2	3	0	NA
39	1053000	1053001	23	2	1	1	2	2	1	2	1	NA	1	2	2	2	2	3	2	3	2	2	3	3	3	3	3	2	2	9	NA	0	9	9	NA	0	0	0	9	9	9	9	2	0	9	2	3	0	NA
40	1070000	1070001	75	1	1	1	2	1	1	2	1	NA	1	2	2	2	2	3	2	3	2	9	3	3	3	3	3	2	2	0	NA	0	3	9	NA	0	0	0	9	9	9	3	2	0	9	2	3	0	NA
41	1057000	1057001	37	1	1	1	2	1	1	2	2	NOV	2	2	2	2	2	3	2	3	2	9	3	3	3	3	3	2	2	0	NA	0	3	9	NA	0	0	0	9	9	9	3	2	0	9	2	3	0	NA
42	1419000	1419001	35	2	1	1	2	2	1	2	2	NOV	2	2	9	2	2	3	2	3	2	9	3	3	3	3	3	2	2	0	NA	0	3	9	NA	0	0	0	9	9	9	3	2	0	9	2	3	0	NA
43	1043000	1043001	25	1	1	1	2	3	4	2	1	NA	4	2	2	2	2	3	2	3	2	2	3	3	3	3	3	2	2	0	NA	0	3	9	NA	0	0	0	9	9	9	9	2	0	9	2	3	0	NA
44	1417000	1417006	65	2	1	1	2	1	5	1	1	NA	1	2	2	2	2	2	2	2	2	2	3	3	3	3	3	2	2	0	NA	0	1	9	NA	0	0	0	9	9	9	9	2	0	9	2	3	0	NA
45	1064000	1064001	26	2	1	1	2	3	1	2	1	JAN	2	2	2	2	2	3	2	2	2	9	9	9	9	9	9	2	2	0	NA	0	3	9	NA	0	0	0	9	3	2	3	2	0	9	2	3	0	NA
46	1059000	1059004	24	2	1	1	2	4	1	2	2	OCT	3	2	2	2	2	3	2	3	2	2	3	3	3	3	3	2	2	2	NA	0	9	9	NA	0	0	0	9	9	9	9	2	0	9	2	9	0	NA
47	1145000	1145001	80	2	1	1	2	1	5	1	1	NA	1	1	1	1	1	1	1	1	2	2	3	3	3	3	3	1	2	0	NA	0	3	8	NA	0	0	0	9	9	9	3	2	0	9	2	3	0	NA
48	1100000	1100001	45	1	1	1	2	1	1	1	1	NA	2	2	2	2	2	2	2	2	2	2	3	3	3	3	3	2	1	18	JUL	2013	1	9	NA	0	226	2013	1	2	1	1	1	2009	2	2	2	0	NA
49	1147000	1147001	64	2	1	1	2	1	6	1	1	NA	1	2	2	2	2	3	2	3	2	9	3	3	3	3	3	2	2	0	NA	0	3	8	NA	0	0	0	9	9	9	3	2	0	9	2	3	0	NA
50	1060000	1060001	63	1	1	1	2	2	1	2	1	NA	3	2	2	2	2	3	2	3	2	2	3	3	3	3	3	2	2	0	NA	0	3	9	NA	0	0	0	9	9	9	3	2	0	9	2	3	0	NA
51	1146000	1146001	67	1	1	1	2	1	1	2	1	NA	3	2	9	2	2	3	2	3	2	9	3	3	3	3	3	2	2	0	NA	0	3	8	NA	0	0	0	9	9	9	3	2	0	9	2	3	0	NA
52	1416000	1416001	30	2	1	1	2	5	7	1	1	NA	1	2	2	2	2	3	2	3	2	2	3	3	3	3	3	2	2	0	NA	0	9	9	NA	0	0	0	9	9	9	9	2	0	9	2	3	0	NA
53	1149000	1149003	42	1	1	1	2	1	1	2	1	NA	2	2	2	2	2	3	2	3	2	2	3	3	3	3	3	2	2	0	NA	0	3	8	NA	0	0	0	9	9	9	3	2	0	9	2	3	0	NA
54	1455000	1455001	35	2	1	1	2	2	1	2	1	NA	2	2	2	2	2	3	2	3	2	9	3	3	3	3	3	2	2	0	NA	0	3	8	NA	0	0	0	9	9	9	3	2	0	9	2	3	0	NA
55	1154000	1154001	8	1	1	1	2	3	4	3	1	NA	1	2	9	2	2	3	2	3	1	2	2	3	2	3	2	2	2	0	NA	0	3	8	NA	0	0	0	9	9	9	3	2	0	9	2	3	0	NA
56	1153000	1153002	27	2	1	1	2	2	1	2	1	NA	1	2	2	2	2	3	2	3	2	2	3	3	3	3	3	2	2	0	NA	0	9	8	NA	0	0	0	9	9	9	3	2	0	9	2	3	0	NA
57	1136000	1136002	21	2	1	1	2	3	6	2	1	NA	3	2	2	2	2	3	2	3	2	2	3	3	3	3	3	2	2	0	NA	0	3	8	NA	0	0	0	9	9	9	3	2	0	9	2	3	0	NA
58	1066000	1066001	56	2	1	1	2	1	5	1	1	NA	2	2	9	2	2	3	2	3	2	9	3	3	3	3	3	2	2	0	NA	31	3	9	NA	0	0	0	9	9	9	3	2	0	9	2	3	0	NA
59	1143000	1143001	43	2	1	1	2	1	1	1	1	NA	4	2	2	2	2	3	2	3	2	2	3	3	3	3	2	2	2	0	NA	0	3	8	NA	0	0	0	9	3	3	3	2	0	9	2	3	0	NA
60	1088000	1088001	26	1	1	1	2	5	1	2	1	NA	3	2	2	2	2	3	2	3	2	2	3	3	3	3	3	2	2	0	NA	0	3	9	NA	0	0	0	9	9	9	3	2	0	9	2	3	0	NA
61	1095000	1095000	41	1	1	1	2	1	1	2	1	JAN	4	2	2	2	2	3	2	3	2	2	3	3	3	3	2	2	2	0	NA	1	3	9	NA	0	0	0	9	3	2	3	2	0	9	2	3	0	NA
62	1074000	1074001	38	2	1	1	2	2	1	2	1	JAN	3	2	2	2	2	3	2	2	2	2	3	3	3	3	2	2	2	0	NA	0	3	9	NA	0	0	0	9	3	1	3	2	0	9	2	3	0	NA
63	1089000	1089001	45	2	1	1	2	2	1	2	1	NA	2	2	9	2	2	3	2	3	2	9	3	3	3	3	3	2	2	0	NA	0	3	9	NA	0	0	0	9	9	9	3	2	0	9	2	3	0	NA
64	1085000	1085002	87	1	1	1	2	1	1	1	1	NA	2	2	9	2	2	3	2	3	2	9	3	3	3	3	3	2	2	0	NA	0	3	9	NA	0	0	0	9	9	9	3	2	0	9	2	3	0	NA
65	1140000	1140001	40	2	1	1	2	1	6	2	1	NA	2	2	9	2	2	3	2	3	2	9	3	3	3	3	3	2	2	0	NA	0	3	8	NA	0	0	0	9	9	9	3	2	0	9	2	3	0	NA
66	1065000	1065001	34	2	1	1	2	2	1	2	2	NA	1	2	2	2	2	3	2	3	2	9	3	3	3	3	3	2	2	0	NA	0	3	9	NA	0	0	0	9	9	9	3	2	0	9	2	3	0	NA
67	1042000	1042001	25	2	1	1	2	2	1	2	1	NA	2	2	2	2	2	3	2	3	2	2	3	3	3	3	3	2	2	0	NA	0	9	9	NA	0	0	0	9	9	9	9	2	0	9	2	3	0	NA
68	1454000	1454001	41	1	1	2	2	1	1	2	1	NA	3	2	2	2	2	3	2	3	2	9	3	3	3	3	3	2	2	0	NA	0	3	8	NA	0	0	0	9	9	9	3	1	2013	2	2	3	0	NA
69	1426000	1426002	18	1	1	2	2	5	4	3	1	NA	3	2	2	2	2	3	2	3	2	9	2	3	3	3	3	2	2	0	NA	1	3	9	NA	0	0	0	9	9	9	3	2	0	9	2	3	0	NA
70	1434000	1434001	70	1	1	1	2	1	1	2	1	NA	3	2	2	2	2	3	2	3	2	2	3	3	3	3	3	2	2	0	NA	0	3	9	NA	0	0	0	9	9	9	3	2	0	9	2	3	0	NA
71	1101000	1101000	77	1	1	1	2	1	1	2	1	NA	2	2	9	2	2	3	2	3	2	9	3	3	3	3	3	2	2	0	NA	0	3	9	NA	0	0	0	9	9	9	3	2	0	9	2	3	0	NA
72	1433000	1433001	17	1	1	1	2	3	4	3	2	NA	1	2	2	2	2	3	2	3	2	2	3	3	3	3	3	2	2	0	NA	0	9	9	NA	0	0	0	9	9	9	3	2	0	9	2	3	0	NA
73	1084000	1084001	26	2	1	1	2	5	4	3	1	NA	3	1	2	2	2	3	2	3	2	9	3	3	3	3	3	1	2	9	NA	0	3	NA	NA	0	0	0	9	9	9	3	2	0	9	2	3	0	NA
74	1151000	1151001	54	2	1	1	2	1	5	1	1	NA	1	1	1	2	2	3	2	3	2	2	2	3	3	3	3	1	2	0	NA	0	3	8	NA	0	0	0	9	3	2	3	2	0	9	2	3	0	NA
75	1067000	1067001	48	2	1	1	2	1	1	2	1	NA	1	2	2	2	2	3	2	3	2	2	3	3	3	3	3	2	2	0	NA	0	9	9	NA	0	0	0	9	9	9	9	2	0	9	2	3	0	NA
76	1449000	1449001	32	1	1	1	2	3	7	2	1	NA	3	2	2	2	1	1	1	1	2	9	3	3	3	3	3	1	2	0	NA	0	3	8	NA	0	0	0	9	9	9	3	2	0	9	2	3	0	NA
77	1063000	1063001	37	2	1	1	2	2	1	2	2	NOV	2	1	1	2	2	3	2	3	2	2	3	3	3	3	3	1	2	0	NA	0	9	9	NA	0	0	0	9	9	9	9	2	0	9	2	1	0	NA
78	1148000	1148001	22	2	1	1	2	2	1	2	1	NA	2	2	2	2	2	3	2	3	2	9	3	3	3	3	3	2	2	0	NA	0	3	8	NA	0	0	0	9	9	9	3	2	0	9	2	3	0	NA
79	1144000	1144001	29	2	1	1	2	2	1	2	1	NA	4	2	2	2	2	3	2	3	2	9	3	3	3	3	3	2	2	0	NA	0	3	8	NA	0	0	0	9	9	9	3	2	0	9	2	3	0	NA
80	1415000	1415002	48	2	1	1	2	1	5	1	1	NA	2	2	9	2	2	3	2	3	2	9	3	3	3	3	3	2	2	0	NA	0	3	9	NA	0	0	0	9	9	9	3	1	2011	2	2	3	0	NA
81	1155000	1155001	40	2	1	1	2	2	1	2	1	NA	1	2	2	2	2	3	2	3	2	2	3	3	3	3	3	2	2	0	NA	0	3	8	NA	0	0	0	9	9	9	3	2	0	9	2	3	0	NA
82	1133000	1133002	24	2	1	1	2	1	1	2	1	NA	1	2	2	2	2	3	2	3	2	9	3	3	3	3	3	2	2	0	NA	0	3	8	NA	0	0	0	9	9	9	9	2	0	9	2	3	0	NA
83	1152000	1152001	36	2	1	1	2	2	1	2	1	NA	1	2	2	2	2	3	2	3	2	2	3	3	3	3	3	2	2	0	NA	0	3	8	NA	0	0	0	9	9	9	3	2	0	9	2	3	0	NA
84	1135000	1135001	52	2	1	1	2	1	5	1	1	NA	2	2	2	2	2	3	2	3	2	2	3	3	3	3	3	2	2	0	NA	0	3	8	NA	0	0	0	9	9	9	3	2	0	9	2	3	0	NA
85	1150000	1150003	36	1	1	1	2	1	1	2	1	NA	1	2	9	2	2	3	2	3	2	9	3	3	3	3	3	2	2	0	NA	0	3	8	NA	0	0	0	9	9	9	3	2	0	9	2	3	0	NA
86	1030000	1030001	50	2	1	2	2	2	5	1	1	MAY	2	2	9	2	2	3	2	3	2	9	3	3	3	3	3	1	2	0	NA	0	9	9	NA	0	0	0	9	9	9	9	2	0	9	2	3	0	NA
87	1033000	1033001	27	2	1	1	2	2	1	2	1	NA	2	2	2	2	2	2	2	2	2	2	3	3	3	3	3	2	2	0	NA	0	9	9	NA	0	0	0	9	9	9	9	2	0	9	2	3	0	NA
88	1032000	1032001	79	1	1	1	2	1	1	2	1	NA	1	2	9	2	2	3	2	3	2	9	3	3	3	3	3	2	2	0	NA	0	3	9	NA	0	0	0	9	9	9	3	9	0	9	2	3	0	NA
89	1411000	1411001	22	1	1	1	2	5	4	2	1	NA	4	2	2	2	2	2	2	2	2	2	3	3	3	3	3	2	2	0	NA	0	3	9	NA	0	0	0	9	9	9	3	2	0	9	2	3	0	NA
90	1036000	1036001	34	2	1	1	2	2	1	2	1	NA	3	2	9	2	2	3	1	2	2	9	3	3	3	3	3	1	2	0	NA	0	3	9	NA	0	0	0	9	9	9	9	2	0	9	2	3	0	NA
91	1412000	1412001	40	2	1	1	2	2	1	2	1	JAN	1	2	2	2	2	2	2	2	9	9	9	9	9	9	9	2	2	0	NA	0	3	9	NA	0	0	0	9	3	3	3	2	0	9	2	3	0	NA
92	1090000	1090001	49	2	1	1	2	2	5	1	1	NA	1	2	2	2	2	3	2	3	2	2	3	3	3	3	3	2	2	0	NA	0	2	8	NA	0	0	0	9	9	9	9	2	0	9	2	3	0	NA
93	1141000	1141001	28	2	1	1	2	1	1	2	2	MAR	1	1	2	2	2	3	2	3	2	9	3	3	3	3	3	1	2	0	NA	0	3	8	NA	0	0	0	9	9	99	3	2	0	9	2	3	0	NA
94	1456000	1456001	14	1	1	1	2	3	4	3	1	NA	2	2	2	2	2	3	2	2	2	2	3	3	3	3	2	2	2	0	NA	0	3	8	NA	0	0	0	9	3	3	3	2	0	9	2	3	0	NA
95	1414000	1414001	18	2	9	1	2	2	1	2	9	JAN	2	1	2	2	1	2	1	1	9	9	9	9	9	9	9	1	2	0	NA	0	9	9	NA	0	0	0	9	9	2	3	2	6	9	2	2	0	NA
96	1437000	1437001	38	2	1	1	2	2	1	1	1	NA	1	2	2	2	2	3	2	3	2	2	3	3	3	3	3	2	2	0	NA	0	3	9	NA	0	0	0	9	9	9	3	2	0	9	2	3	0	NA
97	1071000	1071001	23	2	1	1	2	2	1	2	1	NA	3	2	2	2	2	3	2	3	2	2	3	3	3	3	3	2	2	0	NA	0	1	9	NA	0	0	0	9	9	9	3	2	0	9	2	3	0	NA
98	1076000	1076002	38	1	1	1	2	1	1	2	1	NA	3	2	9	2	2	3	2	3	2	9	3	3	3	3	3	2	2	0	NA	0	3	9	NA	0	0	0	9	9	9	3	2	0	9	2	3	0	NA
99	1075000	1075001	71	1	1	1	2	1	1	2	1	NA	4	2	2	2	2	3	2	3	2	9	2	3	3	3	3	2	2	0	NA	0	3	9	NA	0	0	0	9	9	9	3	2	0	9	2	3	0	NA
100	1072000	1072002	44	1	1	1	2	1	1	2	1	NA	4	2	2	2	2	2	2	2	2	2	3	3	3	3	3	2	2	0	NA	0	9	9	NA	0	0	0	9	9	9	9	2	0	9	2	3	0	NA
101	1157000	1157002	39	2	1	1	2	2	1	2	2	JAN	1	2	2	2	2	3	2	3	2	9	3	3	3	3	3	2	2	0	NA	0	2	8	NA	0	0	0	9	9	9	3	2	0	9	2	3	0	NA
102	1453000	1453001	27	1	1	1	2	7	4	3	1	NA	2	2	2	2	2	3	2	3	2	2	3	3	3	3	2	2	2	0	NA	0	3	8	NA	0	0	0	9	3	3	3	2	0	9	2	3	0	NA
103	1040000	1040001	39	2	1	1	2	2	2	2	1	NA	1	1	2	2	2	2	2	3	2	9	3	3	3	3	3	1	2	0	NA	0	3	9	NA	0	0	0	9	9	9	3	2	0	9	2	3	0	NA
104	1041000	1041001	29	2	1	1	2	2	1	2	1	NA	2	2	9	2	2	3	2	3	2	9	3	3	3	3	3	2	2	1	NA	1	3	9	NA	0	0	0	9	9	9	9	2	0	0	2	3	0	NA
105	1038000	1038001	18	2	1	1	2	4	4	2	1	NA	3	2	2	2	2	2	2	2	2	2	3	3	3	3	3	2	2	0	NA	0	3	9	NA	0	0	0	9	9	9	9	2	0	9	2	3	0	NA
106	1035000	1035001	27	2	1	1	2	2	1	2	1	NA	1	2	2	2	2	3	2	2	2	9	3	3	3	3	3	2	2	0	NA	0	9	9	NA	0	0	0	9	9	9	9	2	0	9	2	3	0	NA
107	1058000	1058001	51	2	1	1	2	4	5	1	1	NA	1	2	2	2	2	3	2	3	2	9	3	3	3	3	3	2	2	0	NA	0	3	9	NA	0	0	0	9	9	9	3	2	0	9	2	3	0	NA
108	1052000	1052001	50	2	1	1	2	4	1	2	1	NA	1	2	2	2	2	3	2	3	2	9	3	3	3	3	3	2	2	9	NA	0	9	9	NA	0	0	0	9	9	9	3	1	2004	1	2	3	0	NA
109	1044000	1044001	53	1	1	1	2	1	1	2	1	NA	3	2	2	2	1	1	2	2	2	2	3	3	3	3	3	1	2	0	NA	0	2	9	NA	0	0	0	9	9	9	9	2	0	9	2	9	0	NA
110	1039000	1039001	11	2	1	1	2	3	4	3	1	NA	1	2	2	2	2	3	2	3	2	2	3	3	3	3	3	2	2	0	NA	0	3	9	NA	0	0	0	9	9	9	3	2	0	9	2	3	0	NA
111	1068000	1068001	65	2	1	1	2	1	6	2	1	NA	1	2	2	2	2	3	2	3	2	2	3	3	3	3	3	2	2	0	NA	0	3	9	NA	0	0	0	9	9	9	3	2	0	9	2	3	0	NA
112	1069000	1069001	32	2	1	1	2	2	1	2	1	JAN	2	2	2	2	2	3	2	2	2	2	3	3	3	3	3	2	2	0	NA	0	3	9	NA	0	0	0	9	3	2	3	2	0	9	2	3	0	NA
113	1156000	1156001	25	1	1	1	2	3	4	3	1	NA	5	2	9	2	2	3	2	3	2	9	3	3	3	3	3	2	2	0	NA	0	3	8	NA	0	0	0	9	9	9	3	2	0	9	2	3	0	NA
114	1442000	1442001	29	2	1	1	2	2	1	2	1	NA	1	2	2	2	2	3	2	3	2	2	3	3	3	3	3	2	2	0	NA	0	9	9	NA	0	0	0	9	9	9	9	2	0	9	2	3	0	NA
115	1073000	1073001	36	2	1	1	2	2	1	2	1	NA	1	1	1	2	2	3	2	3	2	2	3	3	3	3	3	1	2	0	NA	0	3	9	NA	0	0	0	9	9	9	3	2	0	9	2	3	0	NA
116	1418000	1418001	55	2	1	1	2	1	1	2	1	NA	1	2	2	2	2	2	2	2	2	2	2	3	3	3	3	2	2	0	NA	0	9	9	NA	0	0	0	9	9	9	9	2	0	9	2	3	0	NA
117	1423000	1423001	84	1	1	1	2	2	1	2	1	NA	2	2	2	2	2	3	2	3	2	2	3	3	3	3	3	2	2	0	NA	0	9	9	NA	0	0	0	9	9	9	9	2	0	9	2	3	0	NA
118	1422000	1422001	35	1	1	1	2	1	1	2	1	JAN	1	2	2	2	2	3	2	2	2	2	3	3	3	3	2	2	2	0	NA	0	3	9	NA	0	0	0	9	3	3	3	2	0	9	2	3	0	NA
119	1080000	1080001	14	1	1	1	2	3	4	3	1	NA	2	2	2	2	2	2	2	2	2	2	2	3	3	3	3	2	2	0	NA	0	3	9	NA	0	0	0	9	9	9	3	2	0	9	2	3	0	NA
120	1446000	1446001	41	2	1	1	2	1	5	1	9	NA	2	2	9	2	2	3	2	3	2	9	3	3	3	3	3	2	2	0	NA	0	3	8	NA	0	0	0	9	9	9	3	2	0	9	2	3	0	NA
121	1137000	1137001	28	2	1	1	2	2	1	2	1	NA	2	2	9	2	2	3	2	3	2	9	3	3	3	3	3	2	2	0	NA	0	3	8	NA	0	0	0	9	9	9	3	2	0	9	2	3	0	NA
122	1125000	1125003	26	1	1	2	2	1	1	2	1	NA	4	2	9	2	2	3	2	3	2	9	3	3	3	3	3	2	2	0	NA	0	9	8	NA	0	0	0	9	9	9	3	2	0	9	2	3	0	NA
123	1447000	1447001	72	2	1	1	2	1	1	2	1	NA	2	2	2	2	2	3	2	3	2	2	3	3	3	3	3	2	2	0	NA	0	3	8	NA	0	0	0	9	3	3	3	2	0	9	2	3	0	NA
124	1134000	1134001	31	1	1	1	2	5	1	2	1	JAN	1	2	2	2	2	2	2	3	2	2	3	3	3	3	2	2	2	0	NA	0	3	8	NA	0	0	0	9	3	2	3	2	0	9	2	3	0	NA
125	1142000	1142001	34	1	1	1	2	1	1	2	1	NA	3	2	2	2	2	3	2	3	2	2	3	3	3	2	2	2	2	0	NA	0	3	8	NA	0	0	0	9	3	1	3	2	0	9	2	3	0	NA
126	1129000	1129001	32	1	1	1	2	1	1	2	1	NA	3	2	2	2	2	3	2	3	2	2	3	3	3	3	3	2	2	0	NA	0	3	8	NA	0	0	0	9	3	1	3	2	0	9	2	3	0	NA
127	1450000	1450001	20	1	1	2	2	3	4	3	1	NA	2	2	2	2	2	3	2	3	2	2	3	3	3	3	3	3	2	0	NA	0	3	8	NA	0	0	0	9	9	9	3	2	0	9	2	3	0	NA
128	1451000	1451001	40	2	1	1	2	1	6	2	1	NA	1	2	9	2	2	3	2	3	2	9	3	3	3	3	3	2	2	0	NA	0	3	8	NA	0	0	0	9	9	9	3	2	0	9	2	3	0	NA
129	1452000	1452001	34	1	1	2	2	1	1	2	1	NA	3	2	2	2	2	3	2	3	2	9	3	3	3	3	3	2	2	0	NA	0	3	8	NA	0	0	0	9	9	9	3	2	0	9	2	3	0	NA
130	1077000	1077001	22	1	1	1	2	3	4	3	1	NA	3	2	2	2	2	3	2	3	2	2	3	3	3	3	3	2	2	0	NA	0	3	9	NA	0	0	0	9	9	9	3	2	0	9	2	3	0	NA
131	1424000	1424001	30	2	1	1	2	2	1	2	1	NA	3	2	2	2	2	2	2	2	2	2	3	3	3	3	3	2	2	3	NA	0	3	9	NA	0	0	0	9	9	9	9	2	0	9	2	3	0	NA
132	1427000	1427001	30	1	1	1	2	5	6	2	1	NA	2	2	2	2	2	3	2	3	2	2	3	3	3	3	3	2	2	0	NA	0	3	9	NA	0	0	0	9	9	9	3	2	0	9	2	3	0	NA
133	1429000	1429001	21	1	1	1	2	5	4	3	1	NA	2	2	2	2	2	3	2	3	2	9	3	3	3	3	3	2	2	0	NA	0	3	9	NA	0	0	0	9	9	9	3	2	0	9	2	3	0	NA
134	1116000	1116001	30	2	1	1	2	2	1	2	1	NA	3	2	2	2	2	3	2	3	2	2	3	3	3	3	3	2	2	0	NA	0	3	8	NA	0	0	0	9	9	9	3	2	0	9	2	2	0	NA
135	1110000	1110001	37	1	1	1	2	3	1	2	1	NA	3	2	2	2	2	3	3	3	2	2	3	3	3	3	3	2	2	0	NA	0	3	9	NA	0	0	0	9	9	9	9	2	0	9	2	3	0	NA
136	1106000	1106001	34	2	1	1	2	1	6	2	1	NA	2	2	9	2	2	3	2	3	2	9	3	3	3	3	3	2	2	0	NA	0	3	9	NA	0	0	0	9	9	9	3	2	0	9	2	3	0	NA
137	1079000	1079001	28	1	1	1	2	1	1	2	1	NA	2	2	9	2	2	3	2	3	2	9	3	3	3	3	3	2	2	0	NA	0	3	9	NA	0	0	0	9	9	9	3	2	0	9	2	3	0	NA
138	1096000	1096003	30	2	1	1	2	2	1	2	1	NA	1	2	2	2	2	2	2	2	2	2	3	3	3	3	3	2	2	0	NA	0	9	9	NA	0	0	0	9	9	9	9	2	0	9	2	9	0	NA
139	1098000	1098001	33	1	1	1	2	1	1	2	1	NA	2	2	2	2	2	3	2	3	2	9	2	3	3	3	3	2	2	0	NA	0	3	9	NA	0	0	0	9	9	9	3	2	0	9	2	3	0	NA
140	1104000	1104002	71	2	1	1	2	1	5	1	1	NA	1	2	2	2	2	3	2	3	2	2	3	3	3	3	3	2	2	0	NA	0	9	9	NA	0	0	0	9	9	9	3	2	0	9	2	3	0	NA
141	1443000	1443001	17	2	1	1	2	3	4	3	1	NA	2	2	9	2	2	3	2	3	2	9	3	3	3	3	3	2	2	0	NA	0	3	9	NA	0	0	0	9	9	9	3	2	0	9	2	3	0	NA
142	1119000	1119001	35	2	1	1	2	2	1	2	1	JAN	1	2	2	2	2	3	2	1	2	2	3	3	3	3	2	1	2	0	NA	0	3	9	NA	0	0	0	9	3	2	3	2	0	9	2	3	0	NA
143	1139000	1139002	43	2	1	1	2	NA	1	2	1	NA	1	2	2	2	1	2	1	1	2	2	3	3	3	3	3	1	2	0	NA	0	3	8	NA	0	0	0	9	9	9	3	2	0	9	2	3	0	NA
144	1448000	1448001	29	1	1	1	2	1	1	2	1	NA	1	2	2	2	2	3	2	3	2	9	3	3	3	3	3	2	2	0	NA	0	9	9	NA	0	0	0	9	9	9	3	2	0	9	2	3	0	NA
145	1138000	1138002	30	2	1	1	2	1	7	2	1	NA	3	2	2	9	2	3	2	3	2	9	3	3	3	3	3	2	2	0	NA	0	3	8	NA	0	0	0	9	9	9	3	2	0	9	2	3	0	NA
146	1444000	1444001	27	1	1	1	2	7	4	3	1	NA	2	2	2	2	2	2	2	3	2	2	3	3	3	3	3	2	2	0	NA	0	3	9	NA	0	0	0	9	9	9	3	2	0	9	2	3	0	NA
147	1051000	1051002	54	2	1	1	2	1	1	2	1	NA	2	2	9	2	2	3	2	3	2	9	3	3	3	3	3	2	2	0	NA	0	3	9	NA	0	0	0	9	9	9	3	2	0	9	2	3	0	NA
148	1091000	1091002	28	2	1	1	2	2	1	2	1	NA	1	2	2	2	2	2	2	2	2	2	3	3	3	3	3	2	2	0	NA	0	9	9	NA	0	0	0	9	9	9	9	2	0	9	2	3	0	NA
149	1094000	1094001	49	2	1	1	2	1	6	2	1	NA	2	1	2	2	2	3	2	3	2	2	3	3	3	3	3	1	2	0	NA	1	3	9	NA	0	0	0	9	9	9	3	2	0	9	2	3	0	NA
150	1445000	1445001	36	1	1	1	2	1	1	2	1	NA	2	2	2	2	2	3	2	3	2	2	3	3	3	3	2	2	2	0	NA	0	3	9	NA	0	0	0	9	9	9	3	2	0	9	2	3	0	NA
151	1087000	1087001	41	1	1	1	2	1	1	2	2	NA	1	2	2	2	2	2	2	2	2	2	3	3	3	3	3	2	2	0	NA	1	3	9	NA	0	0	0	9	9	9	3	2	0	9	2	3	0	NA
152	1123000	1123001	14	2	1	1	2	5	4	3	1	JAN	1	2	2	1	1	1	2	3	2	2	3	3	3	3	3	1	2	0	NA	0	3	9	8	0	0	0	9	3	2	3	2	0	9	2	3	0	NA
153	1131000	1131001	42	2	1	1	2	1	1	2	1	NA	2	2	2	2	1	1	2	3	2	9	3	3	3	3	3	1	2	0	NA	0	3	9	8	0	0	0	9	9	9	3	2	0	9	2	3	0	NA
154	1118000	1118001	28	2	1	1	2	2	1	1	2	FEB	1	2	2	2	2	3	1	2	2	9	3	3	3	3	3	1	2	0	NA	0	3	9	NA	0	0	0	9	9	9	3	2	0	9	2	3	0	NA
155	1130000	1130001	31	2	1	1	2	2	1	2	1	NA	2	2	2	2	2	3	2	3	9	9	3	3	3	3	2	2	2	0	NA	0	3	9	NA	0	0	0	9	9	9	3	2	0	9	2	3	0	NA
156	1132000	1132001	34	1	1	1	2	1	1	2	1	NA	3	2	2	2	2	3	2	3	2	2	2	3	3	3	3	2	2	0	NA	0	3	9	8	0	0	0	9	9	9	3	2	0	9	2	3	0	NA
157	1047000	1047001	60	2	1	1	2	4	5	2	1	NA	1	1	1	2	1	1	2	3	2	2	3	3	3	3	3	1	2	0	NA	0	9	9	NA	0	0	0	9	9	9	9	2	0	9	2	3	0	NA
158	1428000	1428001	31	2	1	1	2	2	1	2	1	JAN	1	2	2	2	2	3	2	2	2	2	3	3	3	3	3	2	2	2	NA	5	3	9	NA	0	0	0	9	3	2	3	2	0	9	2	3	0	NA
159	1092000	1092001	32	2	1	1	2	2	1	2	1	NA	1	2	2	2	2	3	2	3	2	2	3	3	3	3	3	2	2	0	NA	0	3	9	NA	0	0	0	9	9	9	3	2	0	9	2	3	0	NA
160	1102000	1102001	40	2	1	1	2	2	5	1	1	NA	1	2	2	2	2	3	2	3	2	9	2	3	3	3	3	2	2	0	NA	0	3	9	NA	0	0	0	9	9	9	3	2	0	9	2	3	0	NA
161	1432000	1432001	31	1	1	1	2	1	1	2	1	NA	2	2	9	2	2	3	2	3	2	9	3	3	3	3	3	2	2	0	NA	0	3	9	NA	0	0	0	9	9	9	3	2	0	9	2	3	0	NA
162	1086000	1086001	6	2	1	1	2	3	4	3	1	NA	1	2	2	2	2	3	2	3	1	2	2	3	2	3	2	2	2	0	NA	0	2	9	NA	0	0	0	9	9	9	3	2	0	9	2	3	0	NA
163	1099000	1099001	0	1	1	1	2	3	4	3	1	JAN	2	2	2	2	2	3	2	2	2	2	3	3	3	3	2	2	2	0	NA	0	3	9	NA	0	0	0	9	3	2	3	2	0	9	2	3	0	NA
164	1083000	1083001	39	2	1	1	2	2	1	2	1	NA	1	2	2	2	2	2	2	2	2	2	3	3	3	2	3	2	2	0	NA	0	3	9	NA	0	0	0	9	9	9	9	2	0	9	2	3	0	NA
165	1097000	1097001	26	2	1	1	2	5	1	2	1	NA	3	2	2	2	2	3	2	3	2	2	3	3	3	3	3	2	2	0	NA	0	3	9	NA	0	0	0	9	9	9	3	2	0	9	2	3	0	NA
166	1430000	1430001	29	2	1	1	2	2	1	2	1	JAN	3	2	2	2	2	3	2	3	2	2	3	3	3	3	3	2	2	0	NA	0	3	9	NA	0	0	0	9	3	3	3	2	0	9	2	3	0	NA
167	1103000	1103001	31	1	1	1	2	1	1	2	1	JAN	3	1	2	2	2	3	2	3	2	2	3	3	3	3	3	1	2	0	NA	0	3	9	NA	0	0	0	9	3	1	3	1	2013	1	2	3	0	NA
168	1105000	1105001	27	2	1	1	2	2	1	2	1	NA	1	2	2	2	2	3	2	3	2	2	2	3	3	3	3	2	2	0	NA	0	3	9	NA	0	0	0	9	9	9	3	2	0	9	2	1	0	NA
169	1048000	1048001	31	2	1	1	2	2	1	2	1	NA	3	2	2	2	2	3	2	3	2	2	3	3	3	3	3	2	2	0	NA	0	9	9	NA	0	0	0	9	9	9	9	2	0	9	2	9	0	NA
170	1122000	1122001	57	2	1	1	2	1	5	1	1	NA	1	2	9	2	2	3	2	3	2	9	3	3	3	3	3	2	2	0	NA	0	3	9	NA	0	0	0	9	9	9	3	2	0	9	2	3	0	NA
171	1120000	1120001	43	1	1	1	2	1	1	2	1	NA	3	2	2	2	2	3	3	3	2	2	3	3	3	3	3	2	2	0	NA	1	9	9	NA	0	0	0	9	9	9	9	2	0	9	2	3	0	NA
172	1413000	1413001	19	1	1	1	2	5	4	3	1	JAN	2	1	1	2	1	2	2	3	2	9	3	3	3	3	3	1	2	0	NA	0	3	9	NA	0	0	0	9	9	9	3	2	0	9	2	3	0	NA
173	1108000	1108001	51	2	1	1	2	1	5	1	1	NA	1	2	2	1	2	3	1	1	2	9	3	3	3	3	3	1	2	0	NA	0	3	9	NA	0	0	0	9	9	9	3	2	0	9	2	3	0	NA
174	1093000	1093001	27	2	1	1	2	3	4	3	1	NA	2	2	9	2	2	3	2	3	2	9	3	3	3	3	3	2	2	0	NA	0	3	9	NA	0	0	0	9	9	9	3	2	0	9	2	3	0	NA
175	1111000	1111001	68	2	1	1	2	1	5	1	1	NA	1	2	9	2	2	3	2	3	2	9	3	3	3	3	3	2	2	0	NA	0	3	9	NA	0	0	0	9	9	9	3	2	0	9	2	3	0	NA
176	1435000	1435001	31	2	1	1	2	2	1	2	1	NA	2	2	2	2	2	3	2	3	2	2	3	3	3	3	3	2	2	0	NA	0	3	9	NA	0	0	0	9	9	9	9	2	0	9	2	3	0	NA
177	1425000	1425001	32	2	2	1	2	2	1	2	2	JAN	1	2	2	2	2	3	2	3	2	2	3	3	3	3	3	2	2	0	NA	0	3	9	NA	0	0	0	9	3	3	3	2	0	9	2	3	0	NA
178	1046000	1046001	30	1	1	1	2	1	1	2	1	NA	3	1	1	2	2	3	2	3	2	2	3	3	3	3	3	1	2	0	NA	0	9	9	NA	0	0	0	9	9	9	9	2	0	9	2	3	0	NA
179	1045000	1045001	65	1	1	1	2	1	5	1	1	NA	1	2	1	2	2	3	2	3	2	9	3	3	3	3	3	1	2	0	NA	0	3	9	NA	0	0	0	9	9	9	3	2	0	9	2	3	0	NA
180	1438000	1438002	35	2	1	1	2	1	5	1	1	NA	3	2	2	2	2	3	2	3	2	9	3	3	3	3	3	2	2	0	NA	0	3	9	NA	0	0	0	9	9	9	3	2	0	9	2	3	0	NA
181	1439000	1439001	19	1	1	1	2	3	4	3	1	JAN	2	2	2	2	2	3	2	3	2	2	3	3	3	3	3	2	2	0	NA	0	3	9	NA	0	0	0	9	3	3	3	2	0	9	2	3	0	NA
182	1109000	1109002	44	1	1	1	2	1	1	2	1	NA	2	2	2	2	2	3	2	3	2	2	3	3	3	3	3	2	2	0	NA	0	9	9	NA	0	0	0	9	9	9	3	2	0	9	2	3	0	NA
183	1113000	1113001	30	2	1	1	2	2	1	2	1	NA	2	2	2	2	2	3	2	3	2	9	3	3	3	3	3	2	2	0	NA	0	3	9	NA	0	0	0	9	9	9	3	9	0	9	2	3	0	NA
184	1114000	1114001	37	1	1	1	2	2	1	2	1	NA	2	2	2	2	2	3	2	3	2	9	3	3	3	3	3	2	2	0	NA	0	3	9	NA	0	0	0	9	9	9	3	2	0	9	2	3	0	NA
185	1049000	1049001	52	2	1	1	2	2	1	1	1	JAN	1	1	1	2	2	2	2	2	2	2	3	3	3	3	3	1	2	0	NA	0	3	9	NA	0	0	0	9	3	1	3	2	0	9	2	3	0	NA
186	1440000	1440001	71	2	1	1	2	4	1	2	1	NA	1	1	1	2	1	1	2	3	2	2	3	3	3	3	3	1	2	0	NA	0	9	9	NA	0	0	0	9	9	9	3	2	0	9	2	3	0	NA
187	1054000	1054001	28	1	1	1	2	1	1	2	1	AUG	1	2	2	2	2	3	2	3	2	2	3	3	3	3	3	2	2	0	NA	0	3	9	NA	0	0	0	9	9	9	9	2	0	9	2	3	0	NA
188	1441000	1441001	25	2	1	1	2	2	1	2	2	NA	1	2	2	2	2	3	2	3	2	2	3	3	3	3	3	2	2	0	NA	0	3	9	NA	0	0	0	9	9	9	3	2	0	9	2	3	0	NA
189	1050000	1050001	49	2	1	1	2	1	5	1	1	NA	3	1	2	2	2	3	2	3	2	9	3	3	3	3	3	1	2	0	NA	0	3	9	NA	0	0	0	9	9	9	3	2	0	9	2	3	0	NA
190	1115000	1115001	27	2	1	1	2	2	1	2	1	JAN	1	2	2	2	2	3	2	2	2	2	3	3	3	3	3	2	2	0	NA	0	3	9	NA	0	0	0	9	3	3	3	2	0	9	2	3	0	NA
191	1112000	1112001	33	1	1	1	2	1	6	2	1	NA	3	2	2	2	2	3	3	3	2	2	3	3	3	3	3	2	2	0	NA	0	3	9	NA	0	0	0	9	9	9	9	2	0	9	2	3	0	NA
192	1127000	1127001	25	2	1	1	2	2	1	2	1	NA	1	2	2	2	2	3	2	3	2	2	3	3	3	3	3	2	2	0	NA	0	3	9	NA	0	0	0	9	9	9	3	2	0	9	2	3	0	NA
193	1126000	1126002	27	2	1	1	2	2	1	2	1	NA	1	2	2	2	2	3	2	3	2	2	3	3	3	3	3	2	2	0	NA	9	3	9	NA	0	0	0	9	9	9	3	2	0	9	2	3	0	NA
194	1082000	1082001	33	1	1	1	2	1	1	2	1	NA	4	2	2	2	2	3	2	3	2	2	3	3	3	3	3	2	2	0	NA	0	3	9	NA	0	0	0	9	9	9	3	2	0	9	2	3	0	NA
195	1128000	1128001	33	2	1	2	2	2	1	2	1	NA	2	2	2	2	2	3	2	3	2	9	3	3	3	3	3	2	2	0	NA	0	3	9	NA	0	NA	0	9	9	9	3	9	0	9	2	3	0	NA
196	1062000	1062001	44	2	1	1	2	1	1	2	1	NA	1	2	2	2	2	3	2	3	2	9	3	3	3	3	3	2	2	0	NA	0	3	9	NA	0	0	0	9	9	9	3	2	0	9	2	3	0	NA
197	1401000	1401002	4	1	1	1	2	3	4	3	1	NA	1	2	9	2	2	3	2	3	1	2	2	3	2	3	2	2	2	0	NA	0	3	9	NA	0	0	0	9	9	9	3	9	0	9	1	1	1	MAY
198	1002000	1002002	10	1	1	1	2	3	4	3	1	NA	1	2	2	2	2	3	3	3	1	2	2	2	2	2	2	2	2	0	NA	0	3	9	NA	0	0	0	9	9	9	3	2	0	9	2	3	0	NA
199	1402000	1402002	13	1	1	1	2	3	4	3	1	NA	1	2	9	2	2	3	2	3	2	9	3	9	3	3	3	2	2	0	NA	0	3	9	NA	0	0	0	9	9	9	9	9	0	9	2	3	0	NA
200	1004000	1004002	25	1	1	1	2	7	4	2	1	NA	3	2	2	2	2	2	2	3	2	2	3	3	3	3	3	2	2	0	NA	0	3	9	NA	0	0	0	9	9	9	3	2	0	9	2	3	0	NA
201	1005000	1005002	7	2	1	2	2	3	4	3	1	JAN	1	2	2	2	2	3	2	3	1	1	2	3	2	3	3	2	2	0	NA	0	3	9	NA	0	0	0	2	3	3	3	2	0	2	2	3	0	NA
202	1003000	1003002	3	2	1	1	2	3	4	3	1	JAN	1	1	2	2	2	3	2	3	1	1	2	3	3	3	2	1	2	0	NA	0	2	9	NA	0	0	0	9	3	3	3	2	0	9	2	3	0	NA
203	1405000	1405002	33	1	1	1	2	5	4	3	1	JAN	2	2	2	1	2	2	2	3	9	9	9	9	9	9	9	1	2	0	NA	0	2	9	NA	0	0	0	2	3	3	3	2	0	2	2	3	0	NA
204	1009000	1009002	53	2	1	1	2	3	5	2	1	NA	3	2	2	2	2	3	3	3	2	2	3	3	3	3	3	2	2	0	NA	0	3	8	NA	0	0	0	9	3	3	3	2	0	9	2	3	0	NA
205	1403000	1403002	8	1	1	1	2	3	4	3	1	NA	1	2	9	2	2	3	2	3	1	2	2	3	2	3	2	2	2	0	NA	0	9	9	NA	0	0	0	9	9	9	9	9	0	9	2	3	0	NA
206	1011000	1011002	12	1	1	1	2	3	4	3	1	JAN	2	2	2	2	2	2	2	3	9	9	9	9	9	9	9	2	2	0	NA	0	3	9	NA	0	0	0	2	3	3	3	2	0	2	2	3	0	NA
207	1012000	1012002	1	2	1	1	2	3	4	3	1	NA	1	2	9	2	2	3	2	3	1	2	2	3	2	3	2	2	2	0	NA	0	9	9	NA	0	0	0	9	9	9	9	9	0	9	1	1	19	JUN
208	1404000	1404002	39	1	1	1	2	2	1	2	1	NA	4	2	2	2	2	3	3	3	9	9	3	3	3	3	3	2	2	0	NA	0	3	3	NA	0	0	0	9	9	9	9	2	0	9	2	3	0	NA
209	1014000	1014002	7	2	1	1	2	3	4	3	9	JAN	1	1	2	2	2	2	2	2	1	2	2	2	2	2	2	1	2	0	NA	0	2	9	NA	0	0	0	2	3	3	3	2	0	2	2	3	0	NA
210	1013000	1013002	22	1	1	1	2	3	4	2	1	NA	2	2	2	2	2	3	3	3	9	9	3	3	3	3	3	2	2	0	NA	0	9	9	NA	0	0	0	9	9	9	9	2	0	9	2	3	0	NA
211	1007000	1007002	52	2	1	1	2	2	1	2	1	JAN	1	2	2	2	2	3	2	3	9	9	9	9	9	9	9	2	2	0	NA	0	2	9	NA	0	0	0	2	3	2	3	2	0	2	2	3	0	NA
212	1006000	1006002	13	1	1	1	2	3	4	2	1	NA	1	2	2	2	2	3	3	3	2	9	3	3	3	3	3	2	2	0	NA	0	3	8	NA	0	0	0	9	9	9	3	2	0	9	2	3	0	NA
213	1407000	1407002	13	1	1	1	2	3	4	3	1	JAN	1	2	2	2	2	2	2	3	9	9	9	9	9	9	9	2	2	0	NA	0	3	9	NA	0	0	0	2	3	2	3	2	0	2	2	3	0	NA
214	1008000	1008002	55	2	1	1	2	2	1	2	1	NA	9	2	9	2	2	9	2	3	2	2	3	3	3	3	3	2	2	0	NA	0	9	9	NA	0	0	0	9	9	9	9	9	0	9	2	9	0	NA
215	1408000	1408002	7	2	1	1	2	3	4	3	1	NA	1	2	2	2	2	3	2	3	1	2	2	3	2	3	2	2	2	0	NA	0	9	9	NA	0	0	0	9	9	9	9	9	0	9	2	3	0	NA
216	1023000	1023002	26	2	1	1	2	3	4	3	1	NA	3	2	9	2	2	3	2	3	2	2	3	3	3	3	3	2	2	0	NA	0	9	9	NA	0	0	0	9	9	9	9	9	0	9	2	3	0	NA
217	1027000	1027002	49	2	1	1	2	2	1	2	1	NA	1	2	2	2	2	2	2	2	9	9	3	3	3	3	3	2	2	0	NA	0	9	9	NA	0	0	0	9	9	9	9	2	0	9	2	9	0	NA
218	1024000	1024002	34	2	1	1	2	2	1	2	1	NA	2	1	1	1	1	1	1	1	2	9	3	3	3	3	3	1	2	0	NA	0	3	8	NA	0	0	0	9	9	9	3	2	0	9	2	3	0	NA
219	1410000	1410002	41	2	1	1	2	2	1	2	1	JAN	2	2	2	2	2	2	2	2	9	9	9	9	9	9	9	2	2	0	NA	0	9	9	NA	0	0	0	9	9	9	9	2	0	2	2	2	0	NA
220	1029000	1029002	11	2	1	1	2	3	4	3	1	NA	1	2	9	2	2	3	2	3	2	9	3	3	3	3	3	2	2	0	NA	0	9	9	NA	0	0	0	9	9	9	9	9	0	9	2	3	0	NA
221	1028000	1028002	10	2	1	1	2	3	4	3	1	OCT	1	2	2	2	2	2	2	2	1	2	2	2	2	2	2	2	2	0	NA	0	9	9	NA	0	0	0	9	9	3	3	2	0	9	2	3	0	NA
222	1409000	1409002	2	1	1	1	2	3	4	2	1	NA	1	2	2	2	2	3	3	3	1	1	2	2	2	2	2	2	2	0	NA	0	9	9	NA	0	0	0	9	9	9	9	2	0	9	1	1	3	JU
223	1016000	1016002	5	1	1	1	2	3	4	2	9	NA	1	2	2	2	2	3	3	3	1	2	2	2	2	2	2	2	2	0	NA	0	9	9	NA	0	0	0	9	9	9	9	2	0	9	2	3	0	NA
224	1018000	1018002	8	2	1	1	2	3	4	2	1	NA	1	2	2	2	2	3	2	2	1	2	3	3	3	3	3	2	2	0	NA	0	9	9	NA	0	0	0	9	9	9	9	2	0	9	2	9	0	NA
225	1019000	1019002	20	1	1	1	2	5	4	3	1	JAN	2	2	2	2	2	3	2	3	9	9	9	9	9	9	9	2	2	0	NA	0	3	9	NA	0	0	0	2	3	3	3	2	0	2	2	3	0	NA
226	1022000	1022002	1	1	1	1	2	3	4	3	1	JAN	1	2	2	2	2	2	2	2	1	2	2	2	2	2	2	2	2	0	NA	0	3	9	NA	0	0	0	9	9	9	9	2	0	2	1	1	7	AUG
227	1017000	1017002	9	1	1	1	2	3	4	3	1	NA	1	2	2	2	2	3	2	3	1	2	2	3	2	3	2	2	2	0	NA	0	9	9	NA	0	0	0	9	9	9	9	9	0	9	2	3	0	NA
228	1025000	1025002	17	1	1	1	2	3	4	3	1	JAN	2	2	2	2	2	2	2	2	9	9	9	9	9	9	3	2	2	0	NA	0	9	9	NA	0	0	0	2	3	2	3	2	0	2	2	2	0	NA
229	1457000	1457004	13	1	1	1	2	5	4	3	1	NA	1	2	2	2	2	3	2	3	2	2	3	3	3	3	3	2	2	0	NA	0	3	8	NA	0	0	0	9	9	9	3	2	0	9	2	3	0	NA
230	1056000	1056003	36	1	1	1	2	5	6	2	1	NA	3	2	2	2	2	3	2	3	2	9	3	3	3	3	3	2	2	0	NA	0	3	9	NA	0	0	0	9	9	9	3	2	0	9	2	3	0	NA
231	1436000	1436002	69	2	1	1	2	2	1	2	1	JAN	1	2	2	2	2	3	2	3	2	2	2	3	3	3	3	2	2	0	NA	0	3	9	NA	0	0	0	9	3	3	3	2	0	9	2	3	0	NA
232	1053000	1053002	8	2	1	1	2	3	4	2	1	NA	1	2	2	2	2	3	2	3	1	2	2	2	2	2	2	2	2	0	NA	0	9	9	NA	0	0	0	9	9	9	9	2	0	9	2	3	0	NA
233	1070000	1070002	67	2	1	1	2	2	1	2	1	NA	1	2	2	2	2	3	2	3	2	9	3	3	3	3	3	2	2	0	NA	0	3	9	NA	0	0	0	9	9	9	3	2	0	9	2	3	0	NA
234	1057000	1057002	34	2	1	1	2	2	1	2	2	NOV	2	2	2	2	2	3	2	3	2	9	3	3	3	3	3	2	2	0	NA	0	3	9	NA	0	0	0	9	9	9	3	2	0	9	2	3	0	NA
235	1419000	1419002	9	1	1	1	2	3	4	3	2	NOV	1	2	9	2	2	3	2	3	1	2	2	3	2	3	2	2	2	0	NA	0	3	9	NA	0	0	0	9	9	9	3	2	0	9	2	3	0	NA
236	1417000	1417001	30	2	1	1	2	3	4	2	1	NA	2	1	1	2	2	2	2	2	2	2	3	3	3	3	3	1	1	6	SEP	0	1	4	NA	0	48	2013	1	1	1	2	1	2013	1	2	3	0	NA
237	1064000	1064002	10	2	1	1	2	3	4	3	1	JAN	1	2	2	2	2	3	2	2	1	2	2	2	2	2	2	2	2	0	NA	0	3	9	NA	0	0	0	9	3	2	3	2	0	9	2	3	0	NA
238	1059000	1059001	21	1	1	1	2	4	4	2	1	NA	1	1	1	2	2	3	2	3	2	2	3	3	3	3	3	1	2	0	NA	0	9	9	NA	0	0	0	9	9	9	9	2	0	9	2	9	0	NA
239	1145000	1145002	6	1	1	1	2	3	4	3	1	NA	1	2	2	2	3	3	2	3	1	2	2	2	2	2	2	2	2	0	NA	0	3	8	NA	0	0	0	9	9	9	3	2	0	9	2	3	0	NA
240	1100000	1100002	16	2	1	1	2	3	4	2	1	NA	1	2	2	2	2	2	2	2	2	2	3	3	3	3	3	2	2	0	NA	0	9	9	NA	0	0	0	9	9	9	9	2	0	9	2	2	0	NA
241	1147000	1147002	17	2	1	1	2	5	4	3	1	NA	1	2	2	2	2	3	2	3	2	9	3	3	3	3	3	2	2	0	NA	0	3	8	NA	0	0	0	9	9	9	3	2	0	9	2	3	0	NA
242	1060000	1060002	21	1	1	1	2	3	4	3	1	NA	4	2	2	2	2	3	2	3	2	2	3	3	3	3	3	2	2	0	NA	0	3	7	NA	0	0	0	9	9	9	3	2	0	9	2	3	0	NA
243	1146000	1146002	57	2	1	1	2	2	1	2	1	NA	1	2	9	2	2	3	2	3	2	9	3	3	3	3	3	2	2	0	NA	0	3	8	NA	0	0	0	9	9	9	3	2	0	9	2	3	0	NA
244	1416000	1416002	16	1	1	1	2	3	4	3	1	NA	1	2	2	2	2	3	2	3	2	2	3	3	3	3	3	2	2	0	NA	0	9	9	NA	0	0	0	9	9	9	9	2	0	9	2	3	0	NA
245	1149000	1149002	15	1	1	1	2	3	4	3	1	NA	1	2	2	2	2	3	2	3	2	2	3	3	3	3	3	2	2	0	NA	0	3	8	NA	0	0	0	9	9	9	3	2	0	9	2	3	0	NA
246	1455000	1455002	7	1	1	1	2	2	4	3	1	NA	1	2	2	2	2	3	2	3	1	2	2	3	2	3	2	2	2	0	NA	0	3	8	NA	0	0	0	9	9	9	3	2	0	9	2	3	0	NA
247	1154000	1154002	10	2	1	1	2	3	4	3	1	NA	1	2	9	2	2	3	2	3	1	2	2	3	2	3	2	2	2	0	NA	0	3	8	NA	0	0	0	9	9	9	3	2	0	9	2	3	0	NA
248	1153000	1153001	3	1	1	1	2	3	4	3	1	NA	1	1	2	2	2	3	2	3	1	2	2	2	2	2	2	1	2	0	NA	0	9	8	NA	0	0	0	9	9	9	3	2	0	9	2	3	0	NA
249	1136000	1136002	25	1	1	1	2	3	4	2	1	NA	3	2	2	2	1	1	2	3	2	2	3	3	3	3	3	1	2	0	NA	0	3	8	NA	0	0	0	9	9	9	3	2	0	9	2	3	0	NA
250	1066000	1066002	20	1	1	1	2	3	4	3	1	NA	2	2	9	2	2	3	2	3	2	9	3	3	3	3	3	2	2	0	NA	7	3	9	NA	0	0	0	9	9	9	3	2	0	9	2	3	0	NA
251	1143000	1143002	39	2	1	1	2	5	1	2	1	NA	2	2	2	2	2	3	2	3	2	2	3	3	3	3	2	2	2	0	NA	0	3	8	NA	0	0	0	9	3	3	3	1	2013	2	2	3	20	MAR
252	1095000	1095002	2	2	1	1	2	3	4	3	1	JAN	1	2	2	2	2	3	2	3	1	2	2	2	2	3	2	2	2	0	NA	0	3	9	NA	0	0	0	9	3	2	3	2	0	9	1	9	9	OCT
253	1074000	1074001	11	1	1	1	2	3	4	3	1	JAN	1	1	2	2	2	3	2	2	2	2	3	3	3	3	2	1	2	0	NA	0	3	9	NA	0	0	0	9	3	1	3	2	0	9	2	3	0	NA
254	1089000	1089002	10	1	1	1	2	3	4	3	1	NA	1	2	9	2	2	3	2	3	1	2	2	3	2	3	2	2	2	0	NA	0	3	9	NA	0	0	0	9	9	9	3	2	0	9	2	3	0	NA
255	1085000	1085003	38	2	1	1	2	2	1	2	1	NA	2	2	9	2	2	3	2	3	2	9	3	3	3	3	3	2	2	0	NA	0	3	9	NA	0	0	0	9	9	9	3	2	0	9	2	3	0	NA
256	1140000	1140002	19	1	1	1	2	3	4	3	1	NA	2	2	9	2	2	3	2	3	2	9	3	3	3	3	3	2	2	0	NA	0	3	8	NA	0	0	0	9	9	9	3	2	0	9	2	3	0	NA
257	1065000	1065002	13	2	1	1	2	3	4	3	2	NA	1	2	2	2	2	3	2	3	1	2	2	3	2	3	2	2	2	0	NA	0	3	9	NA	0	0	0	9	9	9	3	2	0	9	2	3	0	NA
258	1042000	1042002	17	1	1	2	2	5	4	3	1	NA	3	2	2	2	2	3	2	3	2	2	3	3	3	3	3	2	2	0	NA	0	9	9	NA	0	0	0	9	9	9	9	2	0	9	2	3	0	NA
259	1454000	1454002	10	1	1	1	2	3	4	3	1	NA	1	2	2	2	2	3	2	3	1	2	2	3	2	3	2	2	2	0	NA	0	3	8	NA	0	0	0	9	9	9	3	2	0	9	2	3	0	NA
260	1426000	1426001	42	1	1	1	2	5	4	3	1	NA	3	2	2	2	1	2	2	3	2	9	2	3	3	3	3	1	2	0	NA	0	3	9	NA	0	0	0	9	9	9	3	2	0	9	2	3	0	NA
261	1434000	1434002	68	2	1	1	2	2	1	2	1	NA	3	1	1	1	2	3	1	1	2	2	3	3	3	3	3	1	2	0	NA	0	3	9	NA	0	0	0	9	9	9	3	2	0	9	2	3	0	NA
262	1101000	1101000	11	1	1	1	2	5	4	3	2	JAN	1	2	9	2	2	3	2	3	2	9	3	3	3	3	3	2	2	0	NA	0	3	9	NA	0	0	0	9	9	9	3	2	0	9	2	3	0	NA
263	1433000	1433002	13	1	1	1	2	3	4	3	2	NA	1	2	2	2	2	3	2	3	2	2	3	3	3	3	3	2	2	0	NA	0	9	9	NA	0	0	0	9	9	9	3	2	0	9	2	3	0	NA
264	1151000	1151002	29	1	1	1	2	3	4	3	1	NA	2	2	2	2	2	3	2	3	2	2	2	3	3	3	3	2	2	0	NA	0	3	8	NA	0	0	0	9	3	3	3	2	0	9	2	3	0	NA
265	1067000	1067002	30	1	1	1	2	5	4	3	1	NA	3	2	2	2	2	3	2	3	2	2	3	3	3	3	3	2	2	0	NA	0	9	9	NA	0	0	0	9	9	9	9	2	0	9	2	3	0	NA
266	1449000	1449002	4	1	1	1	2	3	4	3	1	NA	1	2	2	2	2	2	2	3	1	2	2	3	2	3	2	2	2	0	NA	0	3	8	NA	0	0	0	9	9	9	3	2	0	9	1	1	13	DEC
267	1063000	1063002	2	1	1	1	2	3	4	3	2	NOV	1	2	2	2	2	3	2	3	1	2	2	2	2	2	2	2	2	0	NA	0	9	9	NA	0	0	0	9	9	9	9	2	0	9	1	1	23	OCT
268	1148000	1148002	5	2	1	1	2	3	4	3	1	NA	1	2	2	2	2	3	2	3	1	2	2	3	2	3	2	2	2	0	NA	0	3	8	NA	0	0	0	9	9	9	3	2	0	9	2	3	0	NA
269	1144000	1144002	11	2	1	1	2	3	4	3	1	NA	1	2	2	2	2	3	2	3	2	9	3	3	3	3	3	2	2	0	NA	0	3	8	NA	0	0	0	9	9	9	3	2	0	9	2	3	0	NA
270	1415000	1415003	19	2	1	1	2	3	4	3	1	NA	3	2	9	2	2	3	2	3	2	9	3	3	3	3	3	2	2	0	NA	0	3	9	NA	0	0	0	9	9	9	3	2	0	9	2	3	0	NA
271	1155000	1155002	23	2	1	1	2	3	4	3	1	NA	1	2	2	2	2	3	2	3	2	2	3	3	3	3	3	2	2	0	NA	0	3	8	NA	0	0	0	9	9	9	3	2	0	9	2	3	0	NA
272	1133000	1133003	4	1	1	1	2	3	4	3	1	NA	1	2	2	2	2	3	2	3	1	2	2	3	2	3	2	2	2	0	NA	0	3	8	NA	0	0	0	9	9	9	9	2	0	9	1	1	4	DEC
273	1152000	1152002	15	2	1	1	2	3	4	3	1	NA	1	2	2	2	2	3	2	3	2	2	3	3	3	3	3	2	2	0	NA	0	3	8	NA	0	0	0	9	9	9	3	2	0	9	2	3	0	NA
274	1135000	1135002	4	2	1	1	2	5	4	3	1	NA	1	2	2	2	2	3	2	3	1	2	2	3	2	3	2	2	2	0	NA	0	3	8	NA	0	0	0	9	9	9	3	2	0	9	2	3	0	NA
275	1150000	1150004	36	2	1	1	2	2	1	2	1	NA	1	2	9	2	2	3	2	3	2	9	3	3	3	3	3	2	2	0	NA	0	3	8	NA	0	0	0	9	9	9	3	2	0	9	2	3	0	NA
276	1030000	1030002	18	2	1	1	2	3	4	3	1	MAY	2	2	9	2	2	3	2	3	2	9	3	3	3	3	3	2	2	0	NA	0	9	9	NA	0	0	0	9	9	9	9	2	0	9	2	3	0	NA
277	1033000	1033002	23	1	2	2	2	3	4	2	1	NA	1	2	2	2	2	2	2	2	2	2	3	3	3	3	3	2	2	0	NA	0	9	9	NA	0	0	0	9	9	9	9	2	0	9	2	3	0	NA
278	1032000	1032002	75	2	1	1	2	2	1	2	1	NA	1	2	9	2	2	3	2	3	2	9	3	3	3	3	3	2	2	0	NA	0	3	9	NA	0	0	0	9	9	9	3	9	0	9	2	3	0	NA
279	1411000	1411002	45	1	1	1	2	5	1	2	1	NA	4	2	2	2	2	2	2	2	2	2	3	3	3	3	3	2	2	0	NA	0	3	9	NA	0	0	0	9	9	9	3	2	0	9	2	3	0	NA
280	1036000	1036002	43	1	1	1	2	5	1	2	2	SEP	2	2	9	2	2	3	2	3	2	9	3	3	3	3	3	2	2	0	NA	0	3	9	NA	0	0	0	9	9	9	9	2	0	9	2	3	0	NA
281	1412000	1412002	20	1	1	1	2	3	4	3	1	JAN	3	2	2	2	2	2	2	2	9	9	9	9	9	9	9	2	2	0	NA	0	3	9	NA	0	0	0	9	3	3	3	2	0	9	2	3	0	NA
282	1090000	1090002	22	2	1	1	2	3	4	3	1	NA	3	2	2	2	2	3	2	3	2	2	3	3	3	3	3	2	2	0	NA	0	9	8	NA	0	0	0	9	9	9	9	2	0	9	2	3	0	NA
283	1141000	1141002	10	2	1	1	2	3	4	3	2	MAR	1	1	2	2	2	3	2	3	1	2	2	3	2	3	2	1	2	0	NA	0	3	8	NA	0	0	0	9	9	9	9	2	0	9	2	3	0	NA
284	1456000	1456002	3	1	1	1	2	3	4	3	1	NA	1	2	2	2	2	3	2	2	1	2	2	3	2	3	2	2	2	0	NA	0	3	8	NA	0	0	0	9	3	3	3	2	0	9	1	2	24	DEC
285	1414000	1414002	1	1	9	2	2	3	4	3	9	MAY	1	1	2	1	2	2	2	2	1	2	2	2	2	2	2	1	2	0	NA	0	9	9	NA	0	0	0	9	9	3	2	2	0	9	1	1	20	AUG
286	1437000	1437002	19	2	1	1	2	3	1	2	1	NA	1	2	2	2	2	3	2	3	2	2	3	3	3	3	3	2	2	0	NA	0	3	9	NA	0	0	0	9	9	9	3	2	0	9	2	3	0	NA
287	1071000	1071002	3	2	1	1	2	3	4	3	1	NA	1	2	2	2	2	3	2	3	1	2	2	3	2	3	2	2	2	0	NA	0	9	9	NA	0	0	0	9	9	9	3	2	0	9	1	1	2	OCT
288	1076000	1076003	33	2	1	1	2	2	1	2	2	OCT	3	2	9	2	2	3	2	3	2	9	3	3	3	3	3	2	2	0	NA	0	3	9	NA	0	0	0	9	9	9	3	2	0	9	2	3	0	NA
289	1075000	1075002	68	2	1	1	2	2	1	2	1	NA	2	2	2	2	2	3	2	3	2	9	2	3	3	3	3	2	2	0	NA	0	3	9	NA	0	0	0	9	9	9	3	2	0	9	2	3	0	NA
290	1072000	1072003	38	2	1	1	2	2	1	2	1	NA	4	2	2	2	2	2	2	2	2	2	3	3	3	3	3	2	2	0	NA	0	9	9	NA	0	0	0	9	9	9	9	2	0	9	2	3	0	NA
291	1157000	1157001	8	1	1	1	2	3	4	3	2	JAN	1	1	1	2	2	3	1	1	1	1	1	2	2	3	1	1	2	0	NA	0	2	8	NA	0	0	0	9	9	9	3	2	0	9	2	3	0	NA
292	1040000	1040002	11	2	1	1	2	5	4	3	1	NA	1	2	2	2	2	3	2	3	2	9	3	3	3	3	3	2	2	0	NA	0	3	9	NA	0	0	0	9	9	9	3	2	0	9	2	3	0	NA
293	1041000	1041002	11	2	1	1	2	3	4	3	1	NA	1	2	9	2	2	3	2	3	1	2	2	3	2	3	2	2	2	0	NA	0	3	9	NA	0	0	0	9	9	9	9	2	0	0	2	3	0	NA
294	1038000	1038002	36	2	1	1	2	2	1	2	1	NA	3	2	2	2	2	2	2	2	2	2	3	3	3	3	3	2	2	0	NA	0	3	9	NA	0	0	0	9	9	9	9	2	0	9	2	3	0	NA
295	1035000	1035002	7	2	1	1	2	3	4	2	1	NA	1	2	2	2	2	3	2	2	1	2	2	2	2	2	2	2	2	0	NA	0	9	9	NA	0	0	0	9	9	9	9	2	0	9	2	3	0	NA
296	1034000	1034001	13	2	1	1	2	5	4	3	1	JAN	1	1	1	2	2	2	2	2	9	9	9	9	9	9	9	1	2	0	NA	0	3	8	NA	0	0	0	9	9	9	9	2	0	2	2	3	0	NA
297	1058000	1058002	22	2	1	1	2	5	4	3	1	NA	4	2	2	2	2	3	2	3	2	9	3	3	3	3	3	2	2	0	NA	1	3	9	NA	0	0	0	9	9	9	3	2	0	9	2	3	0	NA
298	1052000	1052002	3	2	1	2	2	3	4	3	1	NA	1	2	2	2	2	3	2	3	1	2	2	3	3	3	3	2	2	9	NA	0	9	9	NA	0	0	0	9	9	9	3	2	0	9	2	3	0	NA
299	1044000	1044002	40	2	1	1	2	2	1	1	1	NA	1	2	2	2	2	2	2	2	2	2	3	3	3	3	3	2	2	0	NA	0	9	9	NA	0	0	0	9	9	9	9	1	2013	1	2	9	0	NA
300	1039000	1039002	8	1	1	1	2	3	4	3	1	NA	1	2	2	2	2	3	2	3	1	2	2	2	2	2	2	2	2	0	NA	0	3	9	NA	0	0	0	9	9	9	3	2	0	9	2	3	0	NA
301	1068000	1068002	8	2	1	1	2	5	4	3	1	NA	1	2	2	2	2	3	2	3	1	2	2	2	2	2	2	2	2	0	NA	0	3	9	NA	0	0	0	9	9	9	3	2	0	9	2	3	0	NA
302	1069000	1069002	4	1	1	1	2	3	4	3	1	JAN	1	2	2	2	2	3	2	2	1	2	2	3	2	3	2	2	2	0	NA	0	3	9	NA	0	0	0	9	3	2	3	2	0	9	1	1	0	SEP
303	1156000	1156002	23	1	2	1	2	3	4	3	1	NA	3	2	9	2	2	3	2	3	2	9	3	3	3	3	3	2	2	0	NA	0	3	8	NA	0	0	0	9	9	9	3	2	0	9	2	3	0	NA
304	1442000	1442002	11	2	1	1	2	3	4	3	1	NA	1	2	2	2	2	3	2	3	2	2	3	3	3	3	3	2	2	0	NA	0	9	9	NA	0	0	0	9	9	9	9	2	0	9	2	3	0	NA
305	1073000	1073002	18	2	1	1	2	3	4	3	1	NA	1	2	2	2	2	3	2	3	2	2	3	3	3	3	3	2	2	0	NA	0	3	9	NA	0	0	0	9	9	9	3	2	0	9	2	3	0	NA
306	1418000	1418002	58	1	1	1	2	1	1	2	1	NA	3	2	2	2	2	2	2	2	2	2	2	3	3	3	3	2	2	0	NA	0	9	9	NA	0	0	0	9	9	9	9	2	0	9	2	3	0	NA
307	1423000	1423002	8	1	1	1	2	4	4	3	1	NA	1	2	2	2	2	3	2	3	1	2	2	3	2	3	2	2	2	0	NA	0	9	9	NA	0	0	0	9	9	9	9	2	0	9	2	3	0	NA
308	1422000	1422002	31	2	1	1	2	2	1	2	1	JAN	1	2	2	2	2	3	2	2	2	2	3	3	3	3	2	2	2	0	NA	0	3	9	NA	0	0	0	9	3	2	3	2	0	9	2	3	0	NA
309	1446000	1446002	27	2	1	1	2	3	4	3	9	NA	3	2	9	2	2	3	2	3	2	9	3	3	3	3	3	2	2	0	NA	0	3	8	NA	0	0	0	9	9	9	3	2	0	9	2	3	0	NA
310	1137000	1137002	11	1	1	1	2	3	4	3	1	NA	1	2	9	2	2	3	2	3	2	9	3	3	3	3	3	2	2	0	NA	0	3	8	NA	0	0	0	9	9	9	3	2	0	9	2	3	0	NA
311	1125000	1125004	21	2	1	1	2	5	6	2	1	NA	2	2	9	2	2	3	2	3	2	9	3	3	3	3	3	2	2	0	NA	0	9	8	NA	0	0	0	9	9	9	3	2	0	9	2	3	0	NA
312	1447000	1447002	19	2	2	1	2	5	4	3	1	NA	2	2	2	2	2	3	2	3	2	2	3	3	3	3	3	2	2	0	NA	0	3	8	NA	0	0	0	9	3	3	3	2	0	9	2	3	0	NA
313	1134000	1134001	22	1	1	1	2	5	1	2	1	JAN	2	2	2	2	2	2	1	1	2	2	3	3	3	3	2	1	2	0	NA	0	3	8	NA	0	0	0	9	3	2	3	2	0	9	2	3	0	NA
314	1142000	1142002	12	2	1	1	2	3	4	3	1	NA	1	2	2	2	2	3	2	3	2	2	3	3	3	2	2	2	2	0	NA	0	3	8	NA	0	0	0	9	3	3	3	2	0	9	2	3	0	NA
315	1129000	1129002	11	1	1	1	2	3	4	3	1	NA	1	2	2	2	2	3	2	3	2	2	3	3	3	3	3	2	2	0	NA	0	3	8	NA	0	0	0	9	3	2	3	2	0	9	2	3	0	NA
316	1450000	1450002	12	2	1	2	2	3	4	3	1	NA	1	2	2	2	2	3	2	3	2	2	3	3	3	3	3	3	2	0	NA	0	3	8	NA	0	0	0	9	9	9	3	2	0	9	2	3	0	NA
317	1451000	1451002	20	1	1	1	2	3	4	3	1	NA	2	2	9	2	2	3	2	3	2	9	3	3	3	3	3	2	2	0	NA	0	3	8	NA	0	0	0	9	9	9	3	2	0	9	2	3	0	NA
318	1452000	1452002	29	2	1	1	2	2	1	2	1	NA	2	2	2	2	2	3	2	3	2	9	3	3	3	3	3	2	2	0	NA	0	3	8	NA	0	0	0	9	9	9	3	2	0	9	2	3	0	NA
319	1424000	1424002	19	1	1	1	2	3	4	2	1	NA	4	2	2	2	2	2	2	2	2	2	3	3	3	3	3	2	2	0	NA	1	3	9	NA	0	0	0	9	9	9	9	2	0	9	2	3	0	NA
320	1429000	1429002	23	1	1	1	2	5	4	3	1	NA	1	2	2	2	2	3	2	3	2	9	3	3	3	3	3	2	2	0	NA	0	3	9	NA	0	0	0	9	9	9	3	2	0	9	2	3	0	NA
321	1116000	1116002	6	1	1	1	2	3	3	2	1	NA	1	1	2	2	2	3	2	3	1	2	2	2	2	2	2	1	2	0	NA	0	3	8	NA	0	0	0	9	9	9	3	2	0	9	2	2	0	NA
322	1110000	1110002	24	2	1	1	2	5	1	2	1	NA	3	2	2	2	2	3	3	3	2	2	3	3	3	3	3	2	2	0	NA	0	3	9	NA	0	0	0	9	9	9	9	2	0	9	2	3	0	NA
323	1106000	1106002	8	1	1	1	2	3	4	3	1	NA	1	2	9	2	2	3	2	3	1	2	2	3	2	3	2	2	2	0	NA	0	3	9	NA	0	0	0	9	9	9	3	2	0	9	2	3	0	NA
324	1079000	1079002	6	2	1	1	2	3	4	3	1	NA	1	2	9	2	2	3	2	3	1	2	2	3	2	3	2	2	2	0	NA	4	3	9	NA	0	0	0	9	9	9	3	2	0	9	2	3	0	NA
325	1096000	1096001	12	1	1	1	2	3	4	2	1	NA	1	1	2	2	2	2	2	2	2	2	3	3	3	3	3	1	2	0	NA	0	9	9	NA	0	0	0	9	9	9	9	2	0	9	2	9	0	NA
326	1104000	1104001	10	2	1	1	2	5	4	3	1	NA	1	1	2	2	2	3	2	3	1	2	2	3	2	3	2	1	2	0	NA	0	9	9	NA	0	0	0	9	9	9	3	2	0	9	2	3	0	NA
327	1443000	1443002	10	2	1	1	2	3	4	3	1	NA	1	2	9	2	2	3	2	3	1	2	2	3	2	3	2	2	2	0	NA	0	3	9	NA	0	0	0	9	9	9	3	2	0	9	2	3	0	NA
328	1119000	1119002	29	1	1	1	2	5	4	3	1	JAN	2	2	2	2	2	3	2	2	2	2	3	3	3	3	2	2	2	0	NA	0	3	9	NA	0	0	0	9	3	3	3	2	0	9	2	3	0	NA
329	1139000	1139003	4	2	1	1	2	2	4	3	1	NA	1	2	2	2	2	2	2	3	1	2	2	2	2	2	2	2	2	0	NA	0	3	8	NA	0	0	0	9	9	9	3	2	0	9	2	3	0	NA
330	1448000	1448002	4	1	1	1	2	3	4	3	1	NA	1	2	2	2	2	3	2	3	1	2	2	3	2	3	2	2	2	0	NA	0	9	9	NA	0	0	0	9	9	9	3	2	0	9	1	2	9	NA
331	1138000	1138003	17	2	1	1	2	5	4	3	1	NA	2	2	2	2	2	3	2	3	2	9	3	3	3	3	3	2	2	0	NA	0	3	8	NA	0	0	0	9	9	9	3	2	0	9	2	3	0	NA
332	1051000	1051003	20	2	1	1	2	3	4	3	1	NA	3	2	9	2	2	3	2	3	2	9	3	3	3	3	3	2	2	0	NA	0	3	9	NA	0	0	0	9	9	9	3	2	0	9	2	3	0	NA
333	1091000	1091003	20	2	1	1	2	5	4	2	1	NA	3	2	2	2	2	2	2	1	2	2	3	3	3	3	3	2	2	0	NA	0	9	9	NA	0	0	0	9	9	9	9	2	0	9	2	3	0	NA
334	1094000	1094002	21	1	1	1	2	3	4	3	1	NA	2	2	2	2	1	2	2	3	2	9	3	3	3	3	3	1	2	0	NA	0	3	9	NA	0	0	0	9	9	9	3	2	0	9	2	3	0	NA
335	1445000	1445002	10	2	1	1	2	3	4	3	1	NA	1	2	2	2	2	3	2	3	1	2	2	3	2	3	2	2	2	0	NA	0	3	9	NA	0	0	0	9	9	9	3	2	0	9	2	3	0	NA
336	1087000	1087002	4	2	1	1	2	3	4	2	2	NA	1	2	2	2	2	2	2	2	1	2	2	2	2	2	2	2	2	0	NA	0	3	9	NA	0	0	0	9	9	9	3	2	0	9	1	1	28	NOV
337	1123000	1123002	69	2	1	1	2	2	1	2	1	JAN	1	1	2	2	2	3	2	3	2	2	3	3	3	3	3	1	2	0	NA	0	3	9	8	0	0	0	9	3	3	3	2	0	9	2	3	0	NA
338	1118000	1118002	3	1	1	1	2	3	4	3	2	FEB	1	2	2	2	2	3	2	3	1	2	2	3	1	1	1	1	2	0	NA	0	3	9	NA	0	0	0	9	9	9	3	2	0	9	2	3	0	NA
339	1130000	1130002	22	2	1	1	2	7	4	3	1	NA	3	2	2	2	2	3	2	3	9	9	3	3	3	3	2	2	2	0	NA	0	3	9	NA	0	0	0	9	9	9	3	2	0	9	2	3	0	NA
340	1132000	1132002	32	2	1	1	2	2	1	2	1	NA	3	2	2	2	2	3	2	3	2	2	3	3	3	3	3	2	2	0	NA	0	3	9	8	0	0	0	9	9	9	3	2	0	9	2	3	0	NA
341	1047000	1047002	33	1	1	1	2	3	4	2	1	NA	1	1	1	1	1	1	2	3	2	2	3	3	3	3	3	1	2	0	NA	0	9	9	NA	0	0	0	9	9	9	9	2	0	9	2	3	0	NA
342	1428000	1428002	9	2	1	1	2	3	4	3	1	JAN	1	2	2	2	2	3	2	2	1	2	2	2	2	3	2	2	2	0	NA	0	3	9	NA	0	0	0	9	3	2	3	2	0	9	2	3	0	NA
343	1092000	1092002	18	2	1	1	2	3	4	3	1	NA	2	2	2	2	2	3	2	3	2	2	3	3	3	3	3	2	2	0	NA	0	3	9	NA	0	0	0	9	9	9	3	2	0	9	2	3	0	NA
344	1102000	1102002	6	2	1	1	2	5	4	3	1	NA	1	2	2	2	2	3	2	3	1	2	2	3	2	3	2	2	2	0	NA	0	3	9	NA	0	0	0	9	9	9	3	2	0	9	2	3	0	NA
345	1432000	1432002	11	2	1	1	2	3	4	3	1	NA	1	2	9	2	2	3	2	3	2	9	3	3	3	3	3	2	2	0	NA	0	3	9	NA	0	0	0	9	9	9	3	2	0	9	2	3	0	NA
346	1099000	1099002	6	2	1	1	2	5	4	3	1	JAN	1	2	2	2	2	3	2	2	1	2	2	2	2	2	2	2	2	0	NA	0	3	9	NA	0	0	0	9	3	3	3	2	0	9	2	3	0	NA
347	1083000	1083002	13	2	1	1	2	3	4	2	1	NA	1	2	2	2	2	2	2	2	2	2	3	3	3	2	3	2	2	0	NA	0	3	9	NA	0	0	0	9	9	9	9	2	0	9	2	3	0	NA
348	1097000	1097002	33	1	1	1	2	5	1	2	1	NA	3	2	2	2	2	3	2	3	2	2	3	3	3	3	3	2	2	0	NA	0	3	9	NA	0	0	0	9	9	9	3	2	0	9	2	3	0	NA
349	1430000	1430002	19	1	1	1	2	5	4	3	1	JAN	2	2	2	2	2	3	2	3	2	2	3	3	3	3	3	2	2	0	NA	0	3	9	NA	0	0	0	9	3	3	3	2	0	9	2	3	0	NA
350	1103000	1103002	5	2	1	1	2	3	4	3	1	JAN	1	1	2	2	2	3	2	3	1	2	2	3	2	3	2	1	2	0	NA	0	3	9	NA	0	0	0	9	3	2	3	2	0	9	1	2	15	JUL
351	1105000	1105002	8	1	1	1	2	3	4	3	1	NA	1	2	2	2	2	3	2	3	1	2	2	3	2	3	2	2	2	0	NA	0	3	9	NA	0	0	0	9	9	9	3	2	0	9	2	1	0	NA
352	1122000	1122002	10	2	1	1	2	5	4	3	1	NA	1	2	9	2	2	3	2	3	1	2	2	3	2	3	2	2	2	0	NA	0	3	9	NA	0	0	0	9	9	9	3	2	0	9	2	3	0	NA
353	1120000	1120002	33	2	1	1	2	2	1	2	1	NA	2	2	2	2	2	3	3	3	2	2	3	3	3	3	3	2	2	0	NA	0	9	9	NA	0	0	0	9	9	9	9	2	0	9	2	3	0	NA
354	1413000	1413002	53	2	1	1	2	3	1	2	1	JAN	1	1	1	2	1	2	2	3	2	9	3	3	3	3	3	1	2	0	NA	0	3	9	NA	0	0	0	9	9	9	3	2	0	9	2	3	0	NA
355	1111000	1111002	12	2	1	1	2	5	4	3	1	NA	1	2	9	2	2	3	2	3	2	9	3	3	3	3	3	2	2	0	NA	0	3	9	NA	0	0	0	9	9	9	3	2	0	9	2	3	0	NA
356	1435000	1435002	6	2	1	1	2	3	4	2	1	NA	1	2	2	2	2	3	2	3	1	2	2	2	2	2	2	2	2	0	NA	0	3	9	NA	0	0	0	9	9	9	9	2	0	9	2	3	0	NA
357	1425000	1425002	3	2	2	1	2	3	4	3	2	JAN	1	2	2	2	2	3	2	3	1	2	2	3	2	3	2	2	2	0	NA	0	3	9	NA	0	0	0	9	3	3	3	2	0	9	2	3	0	NA
358	1046000	1046002	26	2	1	1	2	2	1	2	1	NA	1	2	2	2	2	3	2	3	2	2	3	3	3	3	3	2	2	0	NA	0	9	9	NA	0	0	0	9	9	9	9	2	0	9	2	3	0	NA
359	1045000	1045002	10	2	1	1	2	5	4	2	1	NA	1	2	9	2	2	3	2	3	1	2	2	3	2	3	2	2	2	0	NA	0	3	9	NA	0	0	0	9	9	9	3	2	0	9	2	3	0	NA
360	1438000	1438003	8	2	1	1	2	3	4	3	1	NA	1	2	2	2	2	3	2	3	1	2	2	3	2	3	2	2	2	0	NA	0	3	9	NA	0	0	0	9	9	9	3	2	0	9	2	3	0	NA
361	1439000	1439002	16	1	1	2	2	3	4	3	1	JAN	2	1	2	2	2	3	2	3	2	2	3	3	3	3	3	1	2	0	NA	0	3	9	NA	0	0	0	9	3	2	3	2	0	9	2	3	0	NA
362	1109000	1109003	39	2	1	1	2	5	1	2	1	NA	2	2	2	2	2	3	2	3	2	2	3	3	3	3	3	2	2	0	NA	0	1	9	NA	0	0	0	9	9	9	3	2	0	9	2	3	0	NA
363	1113000	1113002	10	2	1	1	2	3	4	3	1	NA	1	2	9	2	2	3	2	3	1	2	2	3	2	3	2	2	2	0	NA	0	3	9	NA	0	0	0	9	9	9	3	9	0	9	2	3	0	NA
364	1049000	1049002	17	1	1	1	2	5	4	3	1	JAN	1	2	2	2	2	2	2	2	2	2	3	3	3	3	3	2	2	0	NA	0	3	9	NA	0	0	0	9	3	3	3	2	0	9	2	3	0	NA
365	1440000	1440002	78	1	1	1	2	4	1	2	1	NA	1	2	2	2	2	2	2	3	2	2	3	3	3	3	3	2	2	0	NA	0	9	9	NA	0	0	0	9	9	9	3	2	0	9	2	3	0	NA
366	1054000	1054002	7	1	1	1	2	3	4	3	1	AUG	1	2	2	2	2	3	2	3	1	2	2	2	2	2	2	2	1	5	JUN	2013	1	4	NA	0	994	2013	2	1	1	1	2	0	9	2	3	0	NA
367	1441000	1441002	1	2	1	1	2	3	4	3	2	NA	1	2	2	2	2	3	2	3	1	2	2	3	2	2	2	2	2	0	NA	0	3	9	NA	0	0	0	9	9	9	3	2	0	9	1	1	15	NOV
368	1050000	1050002	34	1	1	1	2	5	4	3	1	NA	3	2	2	2	1	2	2	3	2	9	3	3	3	3	3	1	2	0	NA	0	3	9	NA	0	0	0	9	9	9	3	2	0	9	2	3	0	NA
369	1115000	1115002	10	2	1	1	2	3	4	3	1	JAN	1	2	2	2	2	3	2	2	2	2	3	3	3	3	3	2	2	0	NA	0	3	9	NA	0	0	0	9	3	3	3	2	0	9	2	3	0	NA
370	1112000	1112002	10	1	1	1	2	3	4	3	1	NA	1	2	2	2	2	3	3	3	1	2	2	2	2	2	2	2	2	0	NA	0	3	9	NA	0	0	0	9	9	9	9	2	0	9	2	3	0	NA
371	1127000	1127002	9	1	1	1	2	3	4	3	1	NA	1	2	2	2	2	3	2	3	1	2	2	3	2	3	2	2	2	0	NA	0	3	9	NA	0	0	0	9	9	9	3	2	0	9	2	3	0	NA
372	1126000	1126004	13	2	1	1	2	3	4	3	1	NA	1	2	2	2	2	3	2	3	2	2	3	3	3	3	3	2	2	0	NA	0	3	9	NA	0	0	0	9	9	9	3	2	0	9	2	3	0	NA
373	1082000	1082002	12	1	1	1	2	3	4	3	1	NA	1	2	2	2	2	3	2	3	2	2	3	3	3	3	3	2	2	0	NA	0	3	9	NA	0	0	0	9	9	9	3	2	0	9	2	3	0	NA
374	1128000	1128002	22	2	1	1	2	3	4	3	1	NA	1	2	2	2	2	3	2	3	2	9	3	3	3	3	3	2	2	0	NA	0	3	9	NA	0	0	0	9	9	9	3	9	0	9	2	3	0	NA
375	1062000	1062002	26	2	1	2	2	3	4	2	1	NA	3	2	2	2	2	3	2	3	2	9	3	3	3	3	3	2	2	0	NA	0	3	9	NA	0	0	0	9	9	9	3	2	0	9	2	3	0	NA
376	1002000	1002003	9	2	1	1	2	3	4	3	1	NA	1	2	2	2	2	3	3	3	1	2	2	2	2	2	2	2	2	0	NA	0	3	9	NA	0	0	0	9	9	9	3	2	0	9	2	3	0	NA
377	1402000	1402003	11	1	1	1	2	3	4	3	1	NA	1	2	9	2	2	3	2	3	2	9	3	9	3	3	3	2	2	0	NA	0	3	9	NA	0	0	0	9	9	9	9	9	0	9	2	3	0	NA
378	1004000	1004003	27	1	1	1	2	7	4	2	1	NA	2	1	1	1	2	2	2	3	2	2	3	3	3	3	3	1	2	0	NA	0	3	9	NA	0	0	0	9	9	9	3	1	2011	1	2	3	0	NA
379	1005000	1005003	2	2	1	1	2	3	4	3	1	JAN	1	2	2	2	2	3	2	3	1	1	2	3	2	3	2	2	2	0	NA	0	3	9	NA	0	0	0	2	3	2	3	2	0	2	1	1	29	MAY
380	1003000	1003003	2	2	2	1	2	3	4	3	3	NA	1	2	2	2	2	3	2	3	1	1	2	3	3	3	2	2	2	0	NA	0	2	9	NA	0	0	0	9	3	3	3	2	0	9	2	3	0	NA
381	1405000	1450003	19	2	1	1	2	5	4	3	1	JAN	3	2	2	2	2	2	2	3	9	9	9	9	9	9	9	2	2	0	NA	0	2	9	NA	0	0	0	2	3	3	3	2	0	2	2	3	0	NA
382	1009000	1009003	41	2	1	1	2	3	6	2	1	NA	3	2	2	2	2	3	3	3	2	2	3	3	3	3	3	2	2	0	NA	0	3	8	NA	0	0	0	9	3	3	3	2	0	9	2	3	0	NA
383	1403000	1403003	5	1	1	1	2	3	4	3	1	NA	1	2	9	2	2	3	2	3	1	2	2	3	2	3	2	2	2	0	NA	0	9	9	NA	0	0	0	9	9	9	9	9	0	9	1	1	21	NA
384	1011000	1011003	5	1	1	1	2	3	4	3	1	JAN	1	2	2	2	2	2	2	3	1	1	2	2	2	3	2	2	2	0	NA	0	3	9	NA	0	0	0	2	3	3	3	2	0	2	2	3	0	NA
385	1012000	1012003	10	1	1	1	2	3	4	3	2	AUG	1	2	9	2	2	3	2	3	1	2	2	3	2	3	2	2	2	0	NA	0	9	9	NA	0	0	0	9	9	9	9	9	0	9	2	3	0	NA
386	1404000	1404003	14	2	1	1	2	3	4	2	1	NA	1	2	2	2	2	3	3	3	9	9	3	3	3	3	3	2	2	0	NA	0	3	3	NA	0	0	0	9	9	9	9	2	0	9	2	3	0	NA
387	1013000	1013003	13	1	1	1	2	3	4	2	1	NA	2	2	2	2	2	3	3	3	9	9	3	3	3	3	3	2	2	0	NA	0	9	9	NA	0	0	0	9	9	9	9	2	0	9	2	3	0	NA
388	1007000	1007003	13	2	1	1	2	3	4	2	1	JAN	2	2	2	2	2	3	2	2	9	9	9	9	9	9	9	2	2	0	NA	0	2	9	NA	0	0	0	2	3	3	3	2	0	2	2	3	0	NA
389	1006000	1006003	8	2	1	2	2	3	4	2	1	NA	1	2	2	2	2	3	3	3	1	2	2	2	2	2	2	2	2	0	NA	0	3	8	NA	0	0	0	9	9	9	3	2	0	9	2	3	0	NA
390	1407000	1407003	7	1	1	1	2	3	4	3	1	JAN	1	2	2	2	2	2	2	3	1	2	2	3	2	3	2	2	2	0	NA	0	3	9	NA	0	0	0	2	3	2	3	2	0	2	2	3	0	NA
391	1008000	1008003	28	1	1	1	2	3	4	3	1	NA	4	2	9	2	2	9	2	3	2	2	3	3	3	3	3	2	2	0	NA	0	9	9	NA	0	0	0	9	9	9	9	9	0	9	2	9	0	NA
392	1408000	1408003	1	1	1	1	2	3	4	3	1	NA	1	1	2	2	2	3	2	3	1	2	2	3	2	3	2	2	2	0	NA	0	9	9	NA	0	0	0	9	9	9	9	9	0	9	1	1	5	NA
393	1023000	1023003	18	1	1	1	2	3	4	3	1	NA	3	2	9	2	2	3	2	3	2	2	3	3	3	3	3	2	2	0	NA	0	9	9	NA	0	0	0	9	9	9	9	9	0	9	2	3	0	NA
394	1027000	1027003	20	1	1	1	2	3	4	2	1	NA	2	2	2	2	2	2	2	2	9	9	3	3	3	3	3	2	2	0	NA	0	9	9	NA	0	0	0	9	9	9	9	2	0	9	2	9	0	NA
395	1024000	1024003	7	2	1	1	2	3	4	2	1	NA	1	1	1	2	1	2	1	2	1	2	1	1	1	1	1	1	2	0	NA	0	3	8	NA	0	0	0	9	9	9	3	2	0	9	2	3	0	NA
396	1410000	1410003	15	2	1	1	2	3	4	3	1	JAN	1	2	2	2	2	2	2	2	9	9	9	9	9	9	9	2	2	0	NA	0	9	9	NA	0	0	0	9	9	9	9	2	0	2	2	2	0	NA
397	1029000	1029003	36	2	1	1	2	2	1	2	1	NA	1	2	9	2	2	3	2	3	2	9	3	3	3	3	3	2	2	0	NA	0	9	9	NA	0	0	0	9	9	9	9	9	0	9	2	3	0	NA
398	1028000	1028003	6	2	1	1	2	3	4	3	1	OCT	1	2	2	2	2	2	2	2	1	2	2	2	2	2	2	2	2	0	NA	0	9	9	NA	0	0	0	9	9	3	3	2	0	9	2	3	0	NA
399	1016000	1016003	24	2	1	1	2	5	4	2	1	NA	2	2	2	2	2	3	3	3	9	9	3	2	3	3	3	2	2	0	NA	0	9	9	NA	0	0	0	9	9	9	9	2	0	9	2	3	0	NA
400	1018000	1018003	19	2	1	1	2	3	4	2	1	NA	3	2	2	2	2	3	2	2	9	9	3	3	3	3	3	2	2	0	NA	0	9	9	NA	0	0	0	9	9	9	9	2	0	9	2	9	0	NA
401	1019000	1019003	21	2	1	1	2	5	4	3	1	JAN	2	2	2	2	2	3	2	3	9	9	9	9	9	9	9	2	2	0	NA	0	3	9	NA	0	0	0	2	3	3	3	2	0	2	2	3	0	NA
402	1022000	1022003	4	1	1	1	2	3	4	3	1	JAN	1	2	2	2	2	2	2	2	1	2	2	2	2	2	2	2	2	0	NA	0	3	9	NA	0	0	0	9	9	9	9	2	0	2	1	1	7	AUG
403	1017000	1017003	7	1	1	1	2	3	4	3	1	NA	1	2	2	2	2	3	2	3	1	2	2	3	2	3	2	2	2	0	NA	0	9	9	NA	0	0	0	9	9	9	9	9	0	9	2	3	0	NA
404	1025000	1025003	10	2	1	1	2	3	4	3	1	JAN	1	2	2	2	2	2	2	2	1	2	2	2	2	2	2	2	2	0	NA	0	9	9	NA	0	0	0	2	3	2	3	2	0	2	2	2	0	NA
405	1457000	1457002	10	1	2	2	2	5	4	3	1	NA	1	1	1	2	2	3	2	3	1	2	2	3	2	3	2	1	2	0	NA	0	3	8	NA	0	0	0	9	9	9	3	2	0	9	2	3	0	NA
406	1056000	1056004	28	2	1	1	2	5	4	3	1	NA	3	2	2	2	2	3	2	3	2	9	3	3	3	3	3	2	2	0	NA	0	3	9	NA	0	0	0	9	9	9	3	2	0	9	2	3	0	NA
407	1436000	1436003	30	1	1	1	2	3	1	2	1	JAN	2	2	2	2	2	3	2	3	2	2	3	3	3	3	3	2	2	0	NA	0	3	9	NA	0	0	0	9	3	3	3	2	0	9	2	3	0	NA
408	1053000	1053003	1	2	1	1	2	3	4	2	1	NA	1	2	2	1	1	2	2	3	1	2	2	2	2	2	2	1	2	0	NA	0	9	9	NA	0	0	0	9	9	9	9	2	0	9	1	1	28	AUG
409	1070000	1070003	30	1	1	1	2	5	4	3	1	NA	1	2	2	2	2	3	2	3	2	9	3	3	3	3	3	2	2	0	NA	0	3	9	NA	0	0	0	9	9	9	3	2	0	9	2	3	0	NA
410	1057000	1057003	33	2	1	1	2	5	7	2	1	NA	2	2	2	2	2	3	2	3	2	9	3	3	3	3	3	2	2	0	NA	0	3	9	NA	0	0	0	9	9	9	3	2	0	9	2	3	0	NA
411	1417000	1417002	7	1	1	1	2	3	4	2	1	NA	1	1	1	2	2	2	2	2	1	2	2	2	2	2	2	1	2	2	NA	0	1	9	NA	0	0	0	9	9	9	9	2	0	9	2	3	0	NA
412	1064000	1064003	15	2	1	1	2	3	4	3	1	JAN	2	2	2	2	2	3	2	2	2	9	9	9	9	9	9	2	2	0	NA	0	3	9	NA	0	0	0	9	3	2	3	2	0	9	2	3	0	NA
413	1059000	1059005	14	2	1	1	2	4	4	2	1	NA	1	2	2	2	2	3	2	3	2	2	3	3	3	3	3	2	2	0	NA	0	9	9	NA	0	0	0	9	9	9	9	2	0	9	2	9	0	NA
414	1100000	1100003	12	2	1	1	2	3	4	2	1	NA	1	2	2	2	2	2	2	2	2	2	3	3	3	3	3	2	2	0	NA	0	9	9	NA	0	0	0	9	9	9	9	2	0	9	2	2	0	NA
415	1147000	1147003	9	1	1	1	2	5	4	3	1	NA	1	2	2	2	2	3	2	3	1	2	2	3	2	3	2	2	2	0	NA	0	3	8	NA	0	0	0	9	9	9	3	2	0	9	2	3	0	NA
416	1060000	1060003	15	1	1	1	2	3	4	3	1	NA	2	2	2	2	2	3	2	3	2	2	3	3	3	3	3	2	2	0	NA	0	3	9	NA	0	0	0	9	9	9	3	2	0	9	2	3	0	NA
417	1146000	1146003	16	1	1	1	2	5	4	3	1	NA	2	2	9	2	2	3	2	3	2	9	3	3	3	3	3	2	2	0	NA	0	3	8	NA	0	0	0	9	9	9	3	2	0	9	2	3	0	NA
418	1416000	1416003	19	2	1	1	2	3	4	3	1	NA	1	2	2	2	2	3	2	3	2	2	3	3	3	3	3	2	2	2	NA	0	9	9	NA	0	0	0	9	9	9	9	2	0	9	2	3	0	NA
419	1149000	1149004	18	2	1	1	2	3	4	3	1	NA	1	2	2	2	2	3	2	3	2	2	3	3	3	3	3	2	2	0	NA	0	3	8	NA	0	0	0	9	9	9	3	2	0	9	2	3	0	NA
420	1154000	1154003	12	2	1	1	2	3	4	3	1	NA	1	2	9	2	2	3	2	3	9	9	9	3	9	3	9	2	2	0	NA	0	3	8	NA	0	0	0	9	9	9	3	2	0	9	2	3	0	NA
421	1153000	1153003	1	1	1	1	2	3	4	3	1	NA	1	2	2	2	2	3	2	3	1	2	2	2	2	2	2	2	2	0	NA	0	9	8	NA	0	0	0	9	9	9	3	2	0	9	2	3	0	NA
422	1136000	1136001	2	1	1	1	2	3	4	2	1	NA	1	2	2	1	2	3	2	3	1	2	2	2	2	2	2	1	2	0	NA	0	3	8	NA	0	0	0	9	9	9	3	2	0	9	2	3	0	NA
423	1066000	1066003	27	1	1	1	2	3	4	3	1	NA	3	2	9	2	2	3	2	3	2	9	3	3	3	3	3	2	2	0	NA	0	3	9	NA	0	0	0	9	9	9	3	2	0	9	2	3	0	NA
424	1143000	1143003	14	2	1	1	2	3	4	3	1	NA	2	2	2	2	2	3	2	3	2	2	3	3	3	3	2	2	2	0	NA	0	3	8	NA	0	0	0	9	3	3	3	2	0	9	2	3	0	NA
425	1074000	1074003	2	2	1	1	2	3	4	3	1	JAN	1	2	2	2	2	3	2	2	1	2	2	2	2	3	2	2	2	0	NA	0	3	9	NA	0	0	0	9	3	2	3	2	0	9	1	1	0	NA
426	1089000	1089003	7	2	1	1	2	3	4	3	1	NA	1	2	9	2	2	3	2	3	1	2	2	3	2	3	2	2	2	0	NA	0	3	9	NA	0	0	0	9	9	9	3	2	0	9	2	3	0	NA
427	1085000	1085004	26	1	1	1	2	5	4	3	1	NA	3	2	9	2	2	3	2	3	2	9	3	3	3	3	3	2	2	0	NA	0	3	9	NA	0	0	0	9	9	9	3	2	0	9	2	3	0	NA
428	1140000	1140003	20	1	1	1	2	3	4	3	2	DEC	2	2	9	2	2	3	2	3	2	9	3	3	3	3	3	2	2	0	NA	0	3	8	NA	0	0	0	9	9	9	3	2	0	9	2	3	0	NA
429	1065000	1065003	9	2	1	1	2	3	4	3	2	NA	1	2	2	2	2	3	2	3	1	2	2	3	2	3	2	2	2	0	NA	0	3	9	NA	0	0	0	9	9	9	3	2	0	9	2	3	0	NA
430	1042000	1042003	6	2	1	1	2	3	4	3	1	NA	1	2	2	2	2	3	2	3	1	2	2	3	2	3	3	2	2	0	NA	0	9	7	NA	0	0	0	9	9	9	9	2	0	9	2	3	0	NA
431	1454000	1454003	14	1	1	1	2	3	4	3	1	NA	2	2	2	2	2	3	2	3	2	9	3	3	3	3	3	2	2	0	NA	0	3	8	NA	0	0	0	9	9	9	3	2	0	9	2	3	0	NA
432	1434000	1434003	13	2	1	1	2	5	4	3	1	NA	1	2	2	2	2	3	2	3	2	2	3	3	3	3	3	2	2	0	NA	0	3	9	NA	0	0	0	9	9	9	3	2	0	9	2	3	0	NA
433	1151000	1151003	3	2	1	1	2	5	4	3	1	NA	1	1	2	2	2	3	2	3	1	2	2	2	2	2	2	1	2	0	NA	0	3	8	NA	0	0	0	9	3	2	3	2	0	9	2	3	0	NA
434	1067000	1067003	23	2	1	1	2	5	4	3	1	NA	2	2	2	2	2	3	2	3	2	2	3	3	3	3	3	2	2	0	NA	0	9	9	NA	0	0	0	9	9	9	9	2	NA	9	2	3	0	NA
435	1449000	1449003	20	2	1	1	2	3	4	3	1	NA	2	1	2	2	2	3	2	3	2	9	3	3	3	3	3	2	2	0	NA	0	3	8	NA	0	0	0	9	9	9	3	2	0	9	2	3	0	NA
436	1144000	1144003	8	1	1	1	2	3	4	3	1	NA	1	2	2	2	2	3	2	3	1	2	2	3	2	3	2	2	2	0	NA	0	3	8	NA	0	0	0	9	9	9	3	2	0	9	2	3	0	NA
437	1415000	1415004	17	2	1	1	2	3	4	3	1	NA	2	2	9	2	2	3	2	3	2	9	3	3	3	3	3	2	2	0	NA	0	3	9	NA	0	0	0	9	9	9	3	2	0	9	2	3	0	NA
438	1155000	1155003	20	1	1	1	2	3	3	2	1	NA	2	2	2	2	2	3	2	3	2	2	3	3	3	3	3	2	2	0	NA	0	3	8	NA	0	0	0	9	9	9	3	2	0	9	2	3	0	NA
439	1133000	1133001	1	2	9	9	2	3	4	3	3	MAR	1	1	1	2	2	3	2	3	1	2	2	3	2	3	2	1	2	0	NA	0	3	8	NA	0	0	0	9	9	9	9	2	0	9	2	3	0	NA
440	1152000	1152003	10	2	1	1	2	3	4	3	1	NA	1	2	2	2	2	3	2	3	1	2	2	3	2	3	2	2	2	0	NA	0	3	8	NA	0	0	0	9	9	9	3	2	0	9	2	3	0	NA
441	1135000	1135003	11	1	1	1	2	5	4	3	1	NA	1	2	2	2	2	3	2	3	2	2	3	3	3	3	3	2	2	0	NA	0	3	8	NA	0	0	0	9	9	9	3	2	0	9	2	3	0	NA
442	1150000	1150005	15	2	1	1	2	5	4	3	1	NA	1	2	9	2	2	3	2	3	2	9	3	3	3	3	3	2	2	0	NA	0	3	8	NA	0	0	0	9	9	9	3	2	0	9	2	3	0	NA
443	1030000	1030003	19	2	1	1	2	3	4	3	1	MAY	2	2	9	2	2	3	2	3	2	9	3	3	3	3	3	2	2	0	NA	0	9	9	NA	0	0	0	9	9	9	9	2	0	9	2	3	0	NA
444	1033000	1033003	12	1	2	1	2	5	4	2	2	SEP	2	2	2	2	2	2	2	2	2	2	3	3	3	3	3	2	2	0	NA	0	9	9	NA	0	0	0	9	9	9	9	2	0	9	2	3	0	NA
445	1032000	1032003	23	2	1	1	2	3	4	3	1	NA	3	2	9	2	2	3	2	3	2	9	3	3	3	3	3	2	2	0	NA	0	3	9	NA	0	0	0	9	9	9	3	9	0	9	2	3	0	NA
446	1411000	1411003	9	1	1	1	2	3	4	2	1	NA	1	2	2	2	2	2	2	2	1	2	2	2	2	2	2	2	2	0	NA	0	3	9	NA	0	0	0	9	9	9	3	2	0	9	2	3	0	NA
447	1036000	1036003	15	1	1	1	2	5	4	3	1	NA	2	2	9	2	2	3	2	3	2	9	3	3	3	3	3	2	2	0	NA	0	3	9	NA	0	0	0	9	9	9	9	2	0	9	2	3	0	NA
448	1412000	1412003	14	2	1	1	2	3	4	3	1	JAN	1	2	2	2	2	2	2	2	9	9	9	9	9	9	9	2	2	0	NA	0	3	9	NA	0	0	0	9	3	3	3	2	0	9	2	3	0	NA
449	1090000	1090003	15	2	1	1	2	5	4	3	1	NA	2	2	2	2	2	3	2	3	2	2	3	3	3	3	3	2	2	0	NA	0	9	8	NA	0	0	0	9	9	9	9	2	0	9	2	3	0	NA
450	1141000	1141004	7	1	1	1	2	3	4	3	2	MAR	1	2	2	2	2	3	2	3	1	2	2	3	2	3	2	2	2	0	NA	0	3	8	NA	0	0	0	9	9	9	9	2	0	9	2	3	0	NA
451	1456000	1456003	17	2	1	1	2	3	4	3	1	NA	2	2	2	2	2	3	2	2	2	2	3	3	3	3	2	2	2	0	NA	0	3	8	NA	0	0	0	9	3	3	3	2	0	9	2	3	0	NA
452	1437000	1437003	13	2	1	1	2	3	4	3	1	NA	1	2	2	2	2	3	2	3	2	2	3	3	3	3	2	2	2	0	NA	0	3	9	NA	0	0	0	9	9	9	3	2	0	9	2	3	0	NA
453	1076000	1076004	20	1	1	1	2	5	4	3	1	NA	2	2	9	2	2	3	2	3	2	9	3	3	3	3	3	2	2	0	NA	0	3	9	NA	0	0	0	9	9	9	3	2	0	9	2	3	0	NA
454	1075000	1075003	20	1	1	1	2	3	4	3	1	NA	3	2	2	2	2	3	2	3	2	9	2	3	3	3	3	2	2	0	NA	0	3	9	NA	0	0	0	9	9	9	3	2	0	9	2	3	0	NA
455	1072000	1072004	16	1	1	1	2	3	4	2	1	NA	2	2	2	2	2	2	2	2	2	2	3	3	3	3	3	2	2	0	NA	0	9	9	NA	0	0	0	9	9	9	9	2	0	9	2	3	0	NA
456	1157000	1157003	6	1	1	1	2	3	4	3	2	JAN	1	2	2	2	2	3	2	3	1	2	2	3	2	3	2	2	2	0	NA	0	2	8	NA	0	0	0	9	9	9	3	2	0	9	2	3	0	NA
457	1040000	1040003	5	2	1	1	2	5	4	3	1	NA	1	2	2	2	2	3	2	3	1	2	2	3	3	2	2	2	2	0	NA	0	3	9	NA	0	0	0	9	9	9	3	2	0	9	2	3	0	NA
458	1041000	1041003	9	1	1	1	2	3	4	3	1	NA	1	2	9	2	2	3	2	3	1	2	2	3	2	3	2	2	2	0	NA	0	3	9	NA	0	0	0	9	9	9	9	2	0	0	2	3	0	NA
459	1038000	1038003	18	2	1	1	2	5	4	2	1	NA	3	2	2	2	2	2	2	2	2	2	3	3	3	3	3	2	2	0	NA	0	3	9	NA	0	0	0	9	9	9	9	2	0	9	2	3	0	NA
460	1035000	1035003	13	1	1	1	2	3	4	2	1	NA	1	2	2	2	2	3	2	2	2	9	3	3	3	3	3	2	2	0	NA	0	9	9	NA	0	0	0	9	9	9	9	2	0	9	2	3	0	NA
461	1034000	1034004	10	2	1	1	2	5	4	3	1	JAN	1	2	2	2	2	2	2	2	1	2	2	2	2	2	2	2	2	0	NA	0	3	8	NA	0	0	0	9	9	9	9	2	0	2	2	2	0	NA
462	1058000	1058003	15	1	1	1	2	5	4	3	1	NA	2	2	2	2	2	3	2	3	2	9	3	3	3	3	3	2	2	0	NA	0	3	9	NA	0	0	0	9	9	9	3	2	0	9	2	3	0	NA
463	1052000	1052003	12	1	1	2	2	3	4	3	1	NA	1	2	2	2	2	3	2	3	2	9	3	3	3	3	3	2	2	9	NA	0	9	9	NA	0	0	0	9	9	9	3	2	0	9	2	3	0	NA
464	1044000	1044003	10	1	1	1	2	3	4	3	1	NA	1	1	1	2	2	2	2	2	1	2	2	2	2	2	2	1	2	0	NA	0	1	9	NA	0	0	0	9	9	9	9	1	2013	1	2	9	0	NA
465	1068000	1068003	29	1	1	1	2	3	4	3	1	NA	1	2	2	2	2	3	2	3	2	2	3	3	3	3	3	2	2	0	NA	0	3	9	NA	0	0	0	9	9	9	3	2	0	9	2	3	0	NA
466	1069000	1069003	1	2	1	1	2	3	4	3	1	JAN	1	2	2	2	2	3	2	2	1	2	2	3	2	3	2	2	2	0	NA	0	3	9	NA	0	0	0	9	3	2	3	2	0	9	1	1	0	NA
467	1156000	1156003	21	1	2	1	2	3	4	3	1	NA	4	2	9	2	2	3	2	3	2	9	3	3	3	3	3	2	2	0	NA	0	3	8	NA	0	0	0	9	9	9	3	2	0	9	2	3	0	NA
468	1442000	1442003	8	2	1	1	2	3	4	3	1	NA	1	2	2	2	2	3	2	3	1	2	2	3	2	2	2	2	2	0	NA	0	9	9	NA	0	0	0	9	9	9	9	2	0	9	2	3	0	NA
469	1073000	1073003	15	2	1	1	2	3	4	3	1	NA	1	2	2	2	2	3	2	3	2	2	3	3	3	3	3	2	2	0	NA	0	3	9	NA	0	0	0	9	9	9	3	2	0	9	2	3	0	NA
470	1418000	1418003	22	1	1	1	2	3	4	2	1	NA	3	2	2	2	2	2	2	2	2	2	2	3	3	3	3	2	2	0	NA	0	9	9	NA	0	0	0	9	9	9	9	2	0	9	2	3	0	NA
471	1423000	1423003	5	2	1	1	2	4	4	3	1	NA	1	2	2	2	2	3	2	3	1	2	2	3	2	3	2	2	2	0	NA	0	9	9	NA	0	0	0	9	9	9	9	2	0	9	1	2	0	NA
472	1422000	1422003	12	2	1	1	2	3	4	3	1	JAN	1	2	2	2	2	3	2	2	2	2	3	3	3	3	2	2	2	0	NA	0	3	9	NA	0	0	0	9	3	3	3	2	0	9	2	3	0	NA
473	1446000	1446003	22	1	1	1	2	3	4	3	9	NA	3	2	9	2	2	3	2	3	2	9	3	3	3	3	3	2	2	0	NA	0	3	8	NA	0	0	0	9	9	9	3	2	0	9	2	3	0	NA
474	1137000	1137003	3	2	1	1	2	3	4	3	1	NA	1	2	9	2	2	3	2	3	1	2	2	3	2	3	2	2	2	0	NA	0	3	8	NA	0	0	0	9	9	9	3	2	0	9	1	1	11	DEC
475	1125000	1125005	14	1	1	1	2	5	4	3	1	NA	1	2	9	2	2	3	2	3	2	9	3	3	3	3	3	2	2	0	NA	0	9	8	NA	0	0	0	9	9	9	3	2	0	9	2	3	0	NA
476	1447000	1447003	19	2	1	1	2	5	4	3	1	NA	2	2	2	2	2	3	2	3	2	2	3	3	3	3	3	2	2	0	NA	0	3	8	NA	0	0	0	9	3	3	3	2	0	9	2	3	0	NA
477	1134000	1134002	34	2	1	1	2	5	5	1	1	JAN	1	1	1	1	2	2	1	1	2	2	3	3	3	3	2	1	2	0	NA	0	3	8	NA	0	0	0	9	3	1	3	2	0	9	2	3	0	NA
478	1142000	1142001	9	1	1	1	2	3	4	3	1	NA	1	1	2	2	2	3	2	3	1	2	2	3	2	2	2	1	2	0	NA	0	3	8	NA	0	0	0	9	3	3	3	2	0	9	2	3	0	NA
479	1129000	1129003	8	2	1	1	2	3	4	3	1	NA	1	2	2	2	2	3	2	3	1	2	2	2	2	2	2	2	2	0	NA	0	3	8	NA	0	0	0	9	3	2	3	2	0	9	2	3	0	NA
480	1450000	1450003	10	2	1	2	2	3	4	3	1	NA	1	2	2	2	2	3	2	3	2	2	3	3	3	3	3	3	2	0	NA	0	3	8	NA	0	0	0	9	9	9	3	2	0	9	2	3	0	NA
481	1451000	1451003	14	2	1	1	2	3	4	3	1	NA	1	2	9	2	2	3	2	3	2	9	3	3	3	3	3	2	2	0	NA	0	3	8	NA	0	0	0	9	9	9	3	2	0	9	2	3	0	NA
482	1424000	1424002	1	1	1	1	2	3	4	2	1	NA	1	2	2	2	2	2	2	2	1	2	2	2	2	2	2	2	2	0	NA	0	3	9	NA	0	0	0	9	9	9	9	2	0	9	1	1	25	SEP
483	1429000	1429003	19	1	1	1	2	5	4	3	1	NA	2	2	2	2	2	3	2	3	2	9	3	3	3	3	3	2	2	0	NA	0	3	9	NA	0	0	0	9	9	9	3	2	0	9	2	3	0	NA
484	1116000	1116003	2	2	1	1	2	3	3	2	1	NA	1	2	2	2	2	3	2	3	1	2	2	2	2	2	2	2	2	0	NA	0	3	8	NA	0	0	0	9	9	9	3	2	0	9	2	2	0	NA
485	1110000	1110003	1	2	1	1	2	5	1	2	1	NA	1	2	2	2	2	3	3	3	1	2	2	2	2	2	2	2	2	0	NA	0	3	9	NA	0	0	0	9	9	9	9	2	0	9	1	1	30	OCT
486	1106000	1106003	2	1	1	1	2	3	4	3	1	NA	1	2	9	2	2	3	2	3	1	2	2	3	2	3	2	2	2	0	NA	0	3	9	NA	0	0	0	9	9	9	3	2	0	9	2	3	0	NA
487	1079000	1079003	2	1	1	1	2	3	4	3	1	NA	1	2	9	2	2	3	2	3	1	2	2	3	2	3	2	2	2	0	NA	0	3	9	NA	0	0	0	9	9	9	3	2	0	9	2	3	0	NA
488	1096000	1096002	8	2	1	1	2	3	4	2	1	NA	1	1	1	2	2	2	2	2	1	2	2	2	2	2	2	1	2	0	NA	0	9	9	NA	0	0	0	9	9	9	9	2	0	9	2	9	0	NA
489	1104000	1104003	6	1	1	1	2	5	4	3	1	NA	1	2	2	2	2	3	3	3	1	2	2	3	2	3	2	2	2	0	NA	0	9	9	NA	0	0	0	9	9	9	3	2	0	9	2	3	0	NA
490	1443000	1443003	2	2	1	1	2	3	4	3	1	NA	1	2	9	2	2	3	2	3	1	2	2	3	2	3	2	2	2	0	NA	0	3	9	NA	0	0	0	9	9	9	3	2	0	9	1	1	8	NOV
491	1119000	1119003	37	1	1	1	2	5	1	2	1	JAN	2	2	2	2	2	3	2	2	2	2	3	3	3	3	2	2	2	0	NA	0	3	9	NA	0	0	0	9	3	3	3	2	0	9	2	3	0	NA
492	1139000	1139001	1	1	1	1	2	3	4	3	1	NA	1	2	2	2	1	1	2	3	1	2	2	2	2	2	2	1	2	0	NA	0	3	8	NA	0	0	0	9	9	9	3	2	0	9	2	3	0	NA
493	1448000	1448003	2	2	1	1	2	3	4	3	1	NA	1	2	2	2	2	3	2	3	1	2	2	3	2	3	2	2	2	0	NA	0	9	9	NA	0	0	0	9	9	9	3	2	0	9	1	2	5	DEC
494	1138000	1138004	12	2	1	1	2	5	4	3	1	NA	1	2	2	2	2	3	2	3	2	9	3	3	3	3	3	2	2	0	NA	0	3	8	NA	0	0	0	9	9	9	3	2	0	9	2	3	0	NA
495	1051000	1051001	28	1	1	1	2	3	4	3	1	NA	3	1	2	2	2	3	2	3	2	9	3	3	3	3	3	1	2	0	NA	0	3	9	NA	0	0	0	9	9	9	3	2	0	9	2	3	0	NA
496	1091000	1091001	8	1	1	1	2	3	4	2	1	NA	1	1	1	2	2	2	1	1	1	2	2	2	2	2	2	1	1	13	NOV	2013	1	9	4	0	195	2013	1	1	2	2	2	0	9	2	3	0	NA
497	1094000	1094007	26	2	1	1	2	3	1	2	1	NA	3	2	2	2	2	3	2	3	2	9	3	3	3	3	3	2	2	0	NA	0	3	9	NA	0	0	0	9	9	9	3	2	0	9	2	3	0	NA
498	1445000	1445003	7	1	1	1	2	3	4	3	1	NA	1	2	2	2	2	3	2	3	1	2	2	3	2	3	2	2	2	0	NA	0	3	9	NA	0	0	0	9	9	9	3	2	0	9	2	3	0	NA
499	1123000	1123003	10	1	1	1	2	3	4	3	1	JAN	2	2	2	2	2	3	2	3	2	2	3	3	3	3	3	2	2	0	NA	0	3	9	8	0	0	0	9	3	3	3	2	0	9	2	3	0	NA
500	1132000	1132003	10	1	1	1	2	3	4	3	1	NA	1	2	2	2	2	3	2	3	1	2	2	3	2	2	2	2	2	0	NA	0	3	9	8	0	0	0	9	9	9	3	2	0	9	2	3	0	NA
501	1047000	1047003	10	2	1	1	2	3	4	2	1	NA	1	2	2	2	2	3	2	3	1	2	2	2	2	2	2	2	2	0	NA	0	9	9	NA	0	0	0	9	9	9	9	2	0	9	2	3	0	NA
502	1428000	1428003	7	2	1	1	2	3	4	3	1	JAN	1	2	2	2	2	3	2	2	1	2	2	2	2	3	2	2	2	0	NA	0	3	9	NA	0	0	0	9	3	2	3	2	0	9	2	3	0	NA
503	1092000	1092003	9	2	1	1	2	3	4	3	1	NA	1	2	2	2	2	3	2	3	1	2	2	2	2	3	2	2	2	0	NA	0	3	9	NA	0	0	0	9	9	9	3	2	0	9	2	3	0	NA
504	1102000	1102003	15	2	2	1	2	5	4	3	2	NA	1	2	2	2	2	3	2	3	2	9	2	3	3	3	3	2	2	0	NA	0	3	9	NA	0	0	0	9	9	9	3	2	0	9	2	3	0	NA
505	1432000	1432003	9	1	1	1	2	3	4	3	1	NA	1	2	9	2	2	3	2	3	1	2	2	3	2	3	2	2	2	0	NA	0	3	9	NA	0	0	0	9	9	9	3	2	0	9	2	3	0	NA
506	1099000	1099003	0	2	1	1	2	3	7	2	1	JAN	2	2	2	2	2	3	2	2	2	2	3	3	3	3	2	2	2	0	NA	0	3	9	NA	0	0	0	9	3	3	3	2	0	9	2	3	0	NA
507	1083000	1083003	10	2	1	1	2	3	4	2	1	NA	1	2	2	2	2	2	2	2	1	2	2	2	2	2	2	2	2	0	NA	0	3	9	NA	0	0	0	9	9	9	9	2	0	9	2	3	0	NA
508	1097000	1097003	4	1	1	1	2	3	4	3	1	NA	1	2	2	2	2	3	2	3	1	1	2	3	2	3	2	2	2	2	NA	0	3	9	NA	0	0	0	9	9	9	3	2	0	9	2	3	0	NA
509	1430000	1430003	9	1	1	1	2	3	4	3	1	JAN	1	2	2	2	2	3	2	3	1	1	2	2	2	3	2	2	2	0	NA	0	3	9	NA	0	0	0	9	3	3	3	2	0	9	2	3	0	NA
510	1103000	1103003	2	1	1	1	2	3	4	3	1	JAN	1	1	2	2	2	3	2	3	1	2	2	3	2	3	2	1	2	0	NA	0	3	9	NA	0	0	0	9	3	1	3	2	0	9	1	2	15	JUL
511	1105000	1105003	4	2	1	1	2	3	4	3	1	NA	1	2	2	2	2	3	2	3	1	2	2	3	2	3	2	2	2	0	NA	0	3	9	NA	0	0	0	9	9	9	3	2	0	9	1	1	20	NOV
512	1122000	1122003	11	2	1	1	2	5	4	3	1	NA	1	2	9	2	2	3	2	3	2	9	3	3	3	3	3	2	2	0	NA	0	3	9	NA	0	0	0	9	9	9	3	2	0	9	2	3	0	NA
513	1120000	1120003	5	2	1	1	2	3	4	2	1	NA	1	2	2	2	2	3	3	3	1	2	2	3	2	2	2	2	2	0	NA	0	9	9	NA	0	0	0	9	9	9	9	2	0	9	1	1	13	NOV
514	1413000	1413003	55	1	1	1	2	1	1	2	1	JAN	1	2	2	2	2	3	2	3	2	9	3	3	3	3	3	2	2	0	NA	0	3	9	NA	0	0	0	9	9	9	3	2	0	9	2	3	0	NA
515	1111000	1111003	18	1	1	1	2	3	4	3	1	NA	2	2	9	2	2	3	2	3	2	9	3	3	3	3	3	2	2	0	NA	0	3	9	NA	0	0	0	9	9	9	3	2	0	9	2	3	0	NA
516	1435000	1435003	4	2	1	1	2	3	4	2	1	NA	1	2	2	2	2	3	2	3	1	2	2	2	2	2	2	2	2	0	NA	0	3	9	NA	0	0	0	9	9	9	9	2	0	9	1	3	17	OCT
517	1425000	1425003	1	1	2	1	2	3	4	3	2	NOV	1	2	2	2	2	3	2	3	1	2	2	3	2	3	2	2	2	0	NA	0	3	9	NA	0	0	0	9	3	3	3	2	0	9	2	3	0	NA
518	1046000	1046003	13	2	1	1	2	3	4	3	1	NA	1	2	2	2	2	3	2	3	1	2	2	3	2	3	3	2	2	0	NA	0	9	9	NA	0	0	0	9	9	9	9	2	0	9	2	3	0	NA
519	1045000	1045003	7	1	1	1	2	5	4	2	1	NA	1	2	9	2	2	3	2	3	1	2	2	3	2	3	2	2	2	0	NA	0	3	9	NA	0	0	0	9	9	9	3	2	0	9	2	3	0	NA
520	1438000	1438001	2	1	1	1	2	3	4	3	1	NA	1	1	1	2	1	2	2	3	1	2	2	3	2	3	2	1	2	0	NA	0	3	9	NA	0	0	0	9	9	9	3	2	0	9	1	3	25	OCT
521	1439000	1439003	14	1	1	2	2	3	4	3	1	JAN	2	2	2	2	2	3	2	3	2	2	3	3	3	3	3	1	2	0	NA	0	3	9	NA	0	0	0	9	3	2	3	2	0	9	2	3	0	NA
522	1109000	1109004	17	1	1	1	2	5	4	3	1	NA	2	2	2	2	2	3	2	3	2	2	3	3	3	3	3	2	2	0	NA	0	9	9	NA	0	0	0	9	9	9	3	2	0	9	2	3	0	NA
523	1113000	1113003	3	1	1	1	2	3	4	3	1	NA	1	2	9	2	2	3	2	3	1	2	2	3	2	3	2	2	2	0	NA	0	3	9	NA	0	0	0	9	9	9	3	9	0	9	2	3	0	NA
524	1049000	1049002	4	2	1	1	2	5	4	3	1	JAN	1	1	2	2	2	2	2	2	1	2	2	2	2	2	2	1	2	0	NA	0	3	9	NA	0	0	0	9	3	3	3	2	0	9	2	3	0	NA
525	1054000	1054003	5	1	1	1	2	3	4	3	1	AUG	1	2	2	2	2	3	2	3	1	2	2	2	2	2	2	2	2	0	NA	0	3	9	NA	0	0	0	9	9	9	9	2	0	9	2	3	0	NA
526	1441000	1441003	4	1	1	1	2	3	4	3	2	NA	1	2	2	2	2	3	2	3	1	2	2	3	2	2	2	2	2	0	NA	0	3	9	NA	0	0	0	9	9	9	3	2	0	9	2	2	0	NA
527	1050000	1050003	22	2	1	1	2	3	4	3	1	NA	2	2	2	2	2	3	2	3	2	9	3	3	3	3	3	2	2	0	NA	0	3	9	NA	0	0	0	9	9	9	3	1	1996	2	2	3	0	NA
528	1115000	1115003	10	2	1	1	2	3	4	3	1	JAN	1	2	2	2	2	3	2	2	2	2	3	3	3	3	3	2	2	0	NA	0	3	9	NA	0	0	0	9	3	3	3	2	0	9	2	3	0	NA
529	1112000	1112003	25	1	1	1	2	5	4	3	1	NA	4	2	2	2	2	3	3	3	2	2	3	3	3	3	3	2	2	0	NA	0	3	9	NA	0	0	0	9	9	9	9	2	0	9	2	3	0	NA
530	1127000	1127003	6	1	1	1	2	3	4	3	1	NA	1	2	2	2	2	3	2	3	1	2	2	3	2	3	2	2	2	0	NA	0	3	9	NA	0	0	0	9	9	9	3	2	0	9	2	3	0	NA
531	1126000	1126003	10	2	1	1	2	3	4	3	1	NA	1	2	2	2	2	3	2	3	1	2	2	2	2	2	2	2	2	0	NA	0	3	9	NA	0	0	0	9	9	9	3	2	0	9	2	3	0	NA
532	1082000	1082003	8	2	1	1	2	3	4	3	1	NA	1	2	2	2	2	3	2	3	1	2	2	3	2	3	2	2	2	0	NA	0	3	9	NA	0	0	0	9	9	9	3	2	0	9	2	3	0	NA
533	1128000	1128003	8	1	1	1	2	3	4	3	1	NA	1	2	2	2	2	3	2	3	1	2	2	3	3	3	3	2	2	0	NA	0	3	9	NA	0	0	0	9	9	9	3	9	0	9	2	3	0	NA
534	1062000	1062003	22	1	1	2	2	3	4	3	1	NA	3	2	2	2	2	3	2	3	2	9	3	3	3	3	3	2	2	0	NA	0	3	9	NA	0	0	0	9	9	9	3	2	0	9	2	3	0	NA
535	1002000	1002004	4	2	1	1	2	3	4	3	1	NA	1	2	2	2	2	3	3	3	1	2	2	2	2	2	2	2	2	0	NA	0	3	9	NA	0	0	0	9	9	9	3	2	0	9	2	3	0	NA
536	1402000	1402004	3	1	1	1	2	3	4	3	1	NA	1	2	9	2	2	3	2	3	1	2	2	3	2	3	2	2	2	0	NA	0	3	9	NA	0	0	0	9	9	9	9	9	0	9	1	2	9	MAY
537	1004000	1004004	5	2	1	1	2	3	4	2	1	NA	1	2	2	2	2	2	2	3	1	2	2	2	2	2	2	2	2	0	NA	0	3	9	NA	0	0	0	9	9	9	3	2	0	9	1	1	22	MAY
538	1005000	1005004	2	2	1	1	2	3	4	3	1	JAN	1	2	2	2	2	3	2	3	1	1	2	3	2	3	2	2	2	0	NA	0	3	9	NA	0	0	0	2	3	2	3	2	0	2	1	1	29	MAY
539	1405000	1405004	17	1	1	1	2	3	4	3	1	JAN	2	1	2	2	2	2	2	3	9	9	9	9	9	9	9	1	2	0	NA	0	2	9	NA	0	0	0	2	3	3	3	2	0	2	2	3	0	NA
540	1009000	1009004	31	2	1	1	2	3	4	2	1	NA	3	2	2	2	2	3	3	3	2	2	3	3	3	3	3	2	2	0	NA	0	3	8	NA	0	0	0	9	3	3	3	1	2008	1	2	3	0	NA
541	1012000	1012004	14	2	1	1	2	3	4	3	2	JUL	1	2	9	2	2	3	2	3	2	2	3	3	3	3	3	2	2	0	NA	0	9	9	NA	0	0	0	9	9	9	9	9	0	9	2	3	0	NA
542	1404000	1404004	8	2	1	1	2	3	4	2	1	NA	1	2	2	2	2	3	3	3	1	1	2	2	2	2	2	2	2	0	NA	0	3	3	NA	0	0	0	9	9	9	9	2	0	9	2	3	0	NA
543	1013000	1013004	2	2	1	1	2	3	4	2	1	NA	2	2	2	2	2	3	3	3	1	1	2	2	2	2	2	2	2	0	NA	0	9	9	NA	0	0	0	9	9	9	9	2	0	9	2	3	0	NA
544	1006000	1006004	4	1	1	1	2	3	4	2	1	NA	1	2	2	2	2	3	3	3	1	2	2	2	2	2	2	2	2	0	NA	0	3	8	NA	0	0	0	9	9	9	3	2	0	9	2	3	0	NA
545	1407000	1407004	3	1	1	1	2	3	4	3	1	JAN	1	2	2	2	2	2	2	3	1	2	2	3	2	3	2	2	2	0	NA	0	3	9	NA	0	0	0	2	3	2	3	2	0	2	2	3	0	NA
546	1008000	1008004	23	1	1	1	2	3	4	3	1	NA	2	2	9	2	2	9	2	3	2	2	3	3	3	3	3	2	2	0	NA	0	9	9	NA	0	0	0	9	9	9	9	9	0	9	2	9	0	NA
547	1408000	1408004	19	1	1	2	2	3	4	3	1	NA	3	2	2	2	2	3	2	3	2	2	3	3	3	9	3	2	2	0	NA	0	9	9	NA	0	0	0	9	9	9	9	9	0	9	2	3	0	NA
548	1023000	1023004	28	1	1	1	2	3	4	3	1	NA	3	2	9	2	2	3	2	3	2	2	3	3	3	3	3	2	2	0	NA	0	9	9	NA	0	0	0	9	9	9	9	9	0	9	2	3	0	NA
549	1027000	1027004	16	2	1	1	2	3	4	2	1	NA	1	2	2	2	2	2	2	2	9	9	3	3	3	3	3	2	2	0	NA	0	9	9	NA	0	0	0	9	9	9	9	2	0	9	2	9	0	NA
550	1024000	1024004	2	2	1	1	2	3	4	2	1	NA	1	2	2	1	2	2	2	2	1	2	2	2	2	2	2	1	2	0	NA	0	3	8	NA	0	0	0	9	9	9	3	2	0	9	1	1	31	JUL
551	1410000	1410004	11	2	1	1	2	3	4	3	1	JAN	1	2	2	2	2	2	2	2	9	9	9	9	9	9	9	2	2	0	NA	0	9	9	NA	0	0	0	9	9	9	9	2	0	2	2	2	0	NA
552	1029000	1029004	6	1	1	1	2	3	4	3	1	NA	1	1	2	2	2	3	2	3	1	2	2	3	2	3	2	1	2	0	NA	0	9	9	NA	0	0	0	9	9	9	9	9	0	9	2	3	0	NA
553	1028000	1028004	1	2	1	1	2	3	4	3	1	OCT	1	2	2	2	2	2	2	2	1	9	2	2	2	2	2	2	2	0	NA	0	9	9	NA	0	0	0	9	9	3	3	2	0	9	2	3	0	NA
554	1018000	1018004	43	2	1	1	2	5	5	1	2	SEP	2	2	2	2	2	3	2	2	9	9	3	3	3	3	3	2	2	0	NA	0	9	9	NA	0	0	0	9	9	9	9	2	0	9	2	9	0	NA
555	1019000	1019004	28	2	1	1	2	2	1	2	1	JAN	4	2	2	2	2	3	2	3	9	9	9	9	9	9	9	2	2	0	NA	0	3	9	NA	0	0	0	2	3	3	3	2	0	2	2	3	0	NA
556	1017000	1017004	19	1	1	1	2	3	4	3	2	AUG	3	2	2	2	2	3	2	3	2	2	3	3	3	3	3	2	2	0	NA	0	9	9	NA	0	0	0	9	9	9	9	9	0	9	2	3	0	NA
557	1025000	1025004	3	1	1	1	2	5	4	3	1	JAN	1	2	2	2	2	2	2	2	1	2	2	2	2	2	2	2	2	0	NA	0	9	9	NA	0	0	0	2	3	2	3	2	0	2	1	1	7	AUG
558	1457000	1457005	67	2	2	2	2	5	5	1	1	NA	1	2	2	2	2	3	2	3	2	2	3	3	3	3	3	2	2	0	NA	0	3	8	NA	0	0	0	9	9	9	3	2	0	9	2	3	0	NA
559	1056000	1056005	21	2	1	1	2	5	4	3	1	NA	3	2	2	2	2	3	2	3	2	9	3	3	3	3	3	2	2	0	NA	0	3	9	NA	0	0	0	9	9	9	3	2	0	9	2	3	0	NA
560	1436000	1436004	9	2	1	1	2	5	4	3	1	JAN	1	2	2	2	2	3	2	3	1	2	2	2	2	2	2	2	2	0	NA	0	3	9	NA	0	0	0	9	3	3	3	2	0	9	2	3	0	NA
561	1070000	1070004	35	2	1	1	2	3	1	2	1	NA	3	2	2	2	2	3	2	3	2	9	3	3	3	3	3	2	2	0	NA	0	3	9	NA	0	0	0	9	9	9	3	2	0	9	2	3	0	NA
562	1057000	1057004	5	1	1	1	2	3	4	3	1	NA	1	2	2	2	2	3	2	3	1	2	2	3	2	3	2	2	2	0	NA	0	3	9	NA	0	0	0	9	9	9	3	2	0	9	2	3	0	NA
563	1417000	1417003	1	1	1	1	2	3	4	2	1	NA	1	1	1	2	2	2	1	2	1	2	2	2	2	2	2	1	2	0	NA	0	1	9	NA	0	0	0	9	9	9	9	2	0	9	1	1	10	JUL
564	1064000	1064004	22	1	1	1	2	3	4	3	1	JAN	1	2	2	2	2	3	2	2	2	9	9	9	9	9	9	2	2	0	NA	0	3	9	NA	0	0	0	9	3	2	3	2	0	9	2	3	0	NA
565	1059000	1059002	11	1	1	1	2	3	4	2	1	NA	1	1	1	2	2	3	2	3	2	2	3	3	3	3	3	1	2	0	NA	0	9	9	NA	0	0	0	9	9	9	9	2	0	9	2	9	0	NA
566	1100000	1100004	8	2	1	1	2	3	4	2	1	NA	1	2	2	2	2	2	2	2	1	2	2	2	2	2	2	2	2	0	NA	0	9	9	NA	0	0	0	9	9	9	9	2	0	9	2	2	0	NA
567	1147000	1147004	1	1	1	1	2	5	4	3	2	FEB	1	2	2	2	2	3	2	3	1	2	2	3	2	3	2	2	2	0	NA	0	3	8	NA	0	0	0	9	9	9	3	2	0	9	2	3	0	NA
568	1060000	1060004	11	2	1	1	2	5	4	3	1	NA	1	2	2	2	2	3	2	3	2	2	3	3	3	3	3	2	2	0	NA	0	3	9	NA	0	0	0	9	9	9	3	2	0	9	2	3	0	NA
569	1416000	1416004	10	2	1	2	2	3	4	3	1	NA	1	2	2	2	2	3	2	3	1	1	2	3	2	3	2	2	2	0	NA	0	9	9	NA	0	0	0	9	9	9	9	2	0	9	2	3	0	NA
570	1149000	1149005	10	1	1	1	2	3	4	3	1	NA	1	2	2	2	2	3	2	3	3	2	2	2	2	3	2	2	2	0	NA	0	3	8	NA	0	0	0	9	9	9	3	2	0	9	2	3	0	NA
571	1143000	1143004	21	1	1	1	2	5	4	4	1	NA	3	2	2	2	2	3	2	3	2	2	3	3	3	3	2	2	2	0	NA	0	3	8	NA	0	0	0	9	3	3	3	2	0	9	2	3	0	NA
572	1089000	1089004	5	2	1	1	2	3	4	3	1	NA	1	2	9	2	2	3	2	3	1	2	2	3	2	3	2	2	2	0	NA	1	3	9	NA	0	0	0	9	9	9	3	2	0	9	2	3	0	NA
573	1085000	1085005	29	1	1	1	2	5	4	3	1	NA	4	2	9	2	2	3	2	3	2	9	3	3	3	3	3	2	2	0	NA	1	3	9	NA	0	0	0	9	9	9	3	2	0	9	2	3	0	NA
574	1140000	1140004	12	2	1	1	2	3	4	3	1	NA	1	2	9	2	2	3	2	3	2	9	3	3	3	3	3	2	2	0	NA	0	3	8	NA	0	0	0	9	9	9	3	2	0	9	2	3	0	NA
575	1065000	1065004	1	1	1	1	2	3	4	3	2	NA	1	2	2	2	2	3	2	3	1	2	2	3	2	3	2	2	2	0	NA	0	3	9	NA	0	0	0	9	9	9	3	2	0	9	1	1	29	OCT
576	1042000	1042004	3	1	1	1	2	3	4	3	1	NA	1	2	2	2	2	3	2	3	1	2	2	3	2	3	3	2	2	0	NA	0	9	9	NA	0	0	0	9	9	9	9	2	0	9	1	1	23	NA
577	1434000	1434004	9	2	1	1	2	5	4	3	1	NA	1	2	2	2	2	3	2	3	1	2	2	2	2	2	2	2	2	0	NA	0	3	9	NA	0	0	0	9	9	9	3	2	0	9	2	3	0	NA
578	1067000	1067004	18	2	1	1	2	5	4	3	1	NA	3	2	2	2	2	3	2	3	2	2	3	3	3	3	3	2	2	0	NA	0	9	9	NA	0	0	0	9	9	9	9	2	0	9	2	3	0	NA
579	1449000	1449004	12	2	1	1	2	3	4	3	1	NA	1	2	2	2	2	3	2	3	2	9	3	3	3	3	3	2	2	0	NA	0	3	8	NA	0	0	0	9	9	9	3	2	0	9	2	3	0	NA
580	1144000	1144004	3	2	1	1	2	3	4	3	1	NA	1	2	2	2	2	3	2	3	1	2	2	3	2	3	2	2	2	0	NA	0	3	8	NA	0	0	0	9	9	9	3	2	0	9	2	3	0	NA
581	1415000	1415005	14	1	1	1	2	5	4	3	1	NA	2	2	9	2	2	3	2	3	2	9	3	3	3	3	3	2	2	0	NA	0	3	9	NA	0	0	0	9	9	9	3	2	0	9	2	3	0	NA
582	1155000	1155004	17	2	1	1	2	3	4	3	1	NA	1	2	2	2	2	3	2	3	2	2	3	3	3	3	3	2	2	0	NA	0	3	8	NA	0	0	0	9	9	9	3	2	0	9	2	3	0	NA
583	1152000	1152004	3	1	1	1	2	3	4	3	1	NA	1	2	2	2	2	3	2	3	1	2	2	3	2	3	2	2	2	0	NA	0	3	8	NA	0	0	0	9	9	9	3	2	0	9	1	1	8	JAN
584	1135000	1135004	8	1	1	1	2	5	4	3	1	NA	1	2	2	2	2	3	2	3	1	2	2	3	2	3	2	2	2	0	NA	0	3	8	NA	0	0	0	9	9	9	3	2	0	9	2	3	0	NA
585	1150000	1150006	14	2	1	1	2	3	4	3	1	NA	1	2	9	2	2	3	2	3	2	9	3	3	3	3	3	2	2	0	NA	0	3	8	NA	0	0	0	9	9	9	3	2	0	9	2	3	0	NA
586	1030000	1030004	14	1	1	1	2	3	4	3	1	MAY	1	2	9	2	2	3	2	3	2	9	3	3	3	3	3	1	2	0	NA	0	9	9	NA	0	0	0	9	9	9	9	2	0	9	2	3	0	NA
587	1033000	1033004	31	1	2	2	2	5	1	2	1	NA	1	2	2	2	2	2	2	2	2	2	3	3	3	3	3	2	2	0	NA	0	9	9	NA	0	0	0	9	9	9	9	2	0	9	2	3	0	NA
588	1412000	1412004	12	1	1	1	2	3	4	3	1	JAN	1	2	2	2	2	2	2	2	9	9	9	9	9	9	9	2	2	0	NA	0	3	9	NA	0	0	0	9	3	3	3	2	0	9	2	3	0	NA
589	1090000	1090004	5	2	2	2	2	5	4	3	1	NA	1	2	2	2	2	3	2	3	1	2	2	2	2	2	2	2	2	0	NA	0	9	8	NA	0	0	0	9	9	9	9	2	0	9	1	2	23	NA
590	1141000	1141003	3	1	1	1	2	3	4	3	2	MAR	1	2	2	1	2	3	2	3	1	2	2	3	1	1	2	1	2	0	NA	0	3	8	NA	0	0	0	9	9	9	9	2	0	9	2	3	0	NA
591	1456000	1456004	11	1	1	1	2	3	4	3	1	NA	1	2	2	2	2	3	2	2	2	2	3	3	3	3	2	2	2	0	NA	0	3	8	NA	0	0	0	9	3	3	3	2	0	9	2	3	0	NA
592	1437000	1437004	8	2	1	1	2	3	4	3	1	NA	1	2	2	2	2	3	2	3	1	2	2	2	2	3	2	2	2	0	NA	0	3	9	NA	0	0	0	9	9	9	3	2	0	9	2	3	0	NA
593	1076000	1076005	11	1	1	1	2	3	4	3	1	NA	1	2	9	2	2	3	2	3	2	9	3	3	3	3	3	2	2	0	NA	0	3	9	NA	0	0	0	9	9	9	3	2	0	9	2	3	0	NA
594	1075000	1075004	18	1	1	1	2	3	4	3	1	NA	3	2	2	2	2	3	2	3	2	9	2	3	3	3	3	2	2	0	NA	0	3	9	NA	0	0	0	9	9	9	3	2	0	9	2	3	0	NA
595	1072000	1072005	12	2	1	1	2	3	4	2	1	NA	1	2	2	2	2	2	2	2	2	2	3	3	3	3	3	2	2	0	NA	0	9	9	NA	0	0	0	9	9	9	9	2	0	9	2	3	0	NA
596	1157000	1157004	4	2	1	1	2	3	4	3	2	JAN	1	2	2	2	2	3	2	3	1	2	2	3	2	3	2	2	2	0	NA	0	2	8	NA	0	0	0	9	9	9	3	2	0	9	2	3	0	NA
597	1040000	1040004	4	2	1	1	2	5	4	3	1	NA	1	2	2	2	2	3	2	3	1	2	2	3	2	2	2	2	2	0	NA	0	3	9	NA	0	0	0	9	9	9	3	2	0	9	2	3	0	NA
598	1038000	1038004	6	1	1	1	2	4	4	2	1	NA	1	2	2	2	2	2	2	2	1	1	2	2	2	2	2	2	2	0	NA	0	3	9	NA	0	0	0	9	9	9	9	2	0	9	2	3	0	NA
599	1035000	1035004	3	2	1	1	2	3	4	2	1	NA	1	2	2	2	2	3	2	2	1	2	2	2	2	2	2	2	2	0	NA	0	9	9	NA	0	0	0	9	9	9	9	2	0	9	1	2	9	OCT
600	1034000	1034005	27	2	1	1	2	2	1	2	1	JAN	1	2	2	2	2	2	2	2	9	9	2	9	9	9	9	2	2	0	NA	0	3	8	NA	0	0	0	9	9	9	9	2	0	2	2	2	0	NA
601	1044000	1044004	7	1	1	1	2	5	4	3	1	NA	1	2	2	2	2	2	2	2	2	2	2	2	2	2	2	2	2	0	NA	0	9	9	NA	0	0	0	9	9	9	9	2	0	9	2	9	0	NA
602	1069000	1069004	12	2	1	1	2	3	4	3	1	JAN	1	2	2	2	2	3	2	2	2	2	3	3	3	3	3	2	2	0	NA	0	3	9	NA	0	0	0	9	3	2	3	2	0	9	2	3	25	SEP
603	1156000	1156004	18	1	1	1	2	3	4	3	1	NA	3	2	9	2	2	3	2	3	2	9	3	3	3	3	3	2	2	0	NA	0	3	8	NA	0	0	0	9	9	9	3	2	0	9	2	3	0	NA
604	1442000	1442004	3	2	1	1	2	3	4	3	1	NA	1	2	2	2	2	3	2	3	1	2	2	3	2	2	2	2	2	0	NA	0	9	9	NA	0	0	0	9	9	9	9	2	0	9	1	2	0	NA
605	1073000	1073004	8	2	1	1	2	3	4	3	1	NA	1	2	2	2	2	3	2	3	1	2	2	3	2	3	3	2	2	0	NA	0	3	9	NA	0	0	0	9	9	9	3	2	0	9	2	3	0	NA
606	1418000	1418004	21	2	1	1	2	3	1	2	1	NA	3	2	2	2	2	2	2	2	2	2	2	3	3	3	3	2	2	0	NA	0	9	9	NA	0	0	0	9	9	9	9	2	0	9	2	3	0	NA
607	1422000	1422004	9	1	1	1	2	3	4	3	1	JAN	1	2	2	2	2	3	2	2	1	2	2	2	2	3	2	2	2	0	NA	0	3	9	NA	0	0	0	9	3	3	3	2	0	9	2	3	0	NA
608	1446000	1446004	5	2	1	1	2	5	4	3	9	NA	1	2	9	2	2	3	2	3	1	2	2	3	2	3	3	2	2	0	NA	0	3	8	NA	0	0	0	9	9	9	3	2	0	9	1	9	4	DEC
609	1125000	1125006	14	1	1	1	2	5	4	3	1	NA	1	2	9	2	2	3	2	3	2	9	3	3	3	3	3	2	2	0	NA	0	9	8	NA	0	0	0	9	9	9	3	2	0	9	2	3	0	NA
610	1447000	1447004	15	2	1	1	2	5	4	3	1	NA	2	2	2	2	2	3	2	3	2	2	3	3	3	3	3	2	2	0	NA	0	3	8	NA	0	0	0	9	3	3	3	2	0	9	2	3	0	NA
611	1134000	1134004	14	1	1	1	2	5	4	3	1	JAN	1	2	2	2	2	2	2	3	2	2	3	3	3	3	2	2	2	0	NA	0	3	8	NA	0	0	0	9	3	3	3	2	0	9	2	3	0	NA
612	1142000	1142004	7	1	1	1	2	3	4	3	1	NA	1	2	2	2	2	3	2	3	1	2	2	3	2	2	2	2	2	0	NA	0	3	8	NA	0	0	0	9	3	1	3	2	0	9	2	3	0	NA
613	1129000	1129004	1	2	1	1	2	3	4	3	1	NA	1	2	2	2	2	3	2	3	1	2	2	2	2	2	2	2	2	0	NA	0	3	8	NA	0	0	0	9	3	2	3	2	0	9	2	3	0	NA
614	1450000	1450004	3	2	1	2	2	3	4	3	1	NA	1	2	2	2	2	3	2	3	1	2	2	2	2	2	2	3	2	0	NA	0	3	8	NA	0	0	0	9	9	9	3	2	0	9	1	1	12	DEC
615	1451000	1451004	8	2	1	1	2	3	4	3	1	NA	1	2	9	2	2	3	2	3	1	2	2	9	2	3	2	2	2	0	NA	0	3	8	NA	0	0	0	9	9	9	3	2	0	9	2	3	0	NA
616	1429000	1429004	4	1	1	1	2	3	4	3	1	NA	1	2	2	2	2	3	2	3	1	2	2	3	2	3	2	2	2	0	NA	0	3	9	NA	0	0	0	9	9	9	3	2	0	9	1	1	4	OCT
617	1096000	1096004	2	2	1	1	2	3	4	2	1	NA	1	2	2	2	2	2	2	2	1	2	2	2	2	2	2	2	2	0	NA	0	9	9	NA	0	0	0	9	9	9	9	2	0	9	2	9	0	NA
618	1104000	1104004	7	2	1	1	2	5	4	3	1	NOV	1	2	2	2	2	3	3	3	1	2	2	3	2	3	2	2	2	0	NA	0	9	9	NA	0	0	0	9	9	9	3	2	0	9	2	3	0	NA
619	1119000	1119004	13	1	1	1	2	5	4	3	1	JAN	1	2	2	2	2	3	2	2	2	2	3	3	3	3	2	2	2	0	NA	0	3	9	NA	0	0	0	9	3	3	3	2	0	9	2	3	0	NA
620	1448000	1448004	17	2	9	9	2	5	4	3	9	JAN	1	2	2	2	2	3	2	3	2	9	9	3	3	3	3	2	2	0	NA	0	9	9	NA	0	0	0	9	9	9	9	2	0	9	2	3	0	JAN
621	1138000	1138005	1	1	1	1	2	3	4	3	1	NA	1	2	2	2	2	3	2	3	2	9	2	2	2	2	2	2	2	0	NA	0	3	8	NA	0	0	0	9	9	9	3	2	0	9	2	3	0	NA
622	1051000	1051004	10	1	1	1	2	5	4	3	1	NA	1	2	9	2	2	3	2	3	1	2	2	3	2	3	2	2	2	0	NA	0	3	9	NA	0	0	0	9	9	9	3	2	0	9	2	3	0	NA
623	1091000	1091004	1	1	1	1	2	3	4	2	1	NA	1	2	2	2	2	2	2	2	1	2	2	2	2	2	2	2	1	11	DEC	2013	1	9	4	0	209	2013	2	1	2	2	2	0	9	2	3	0	NA
624	1094000	1094006	22	2	1	2	2	5	3	2	1	NA	1	2	2	2	2	3	2	3	2	9	3	3	3	3	3	2	2	0	NA	0	3	9	NA	0	0	0	9	9	9	3	2	0	9	2	3	0	NA
625	1445000	1445004	2	1	1	1	2	3	4	3	1	NA	1	1	1	2	2	3	2	3	1	2	2	3	2	3	2	2	2	0	NA	0	3	9	NA	0	0	0	9	9	9	3	2	0	9	2	2	0	NA
626	1132000	1132004	6	1	1	1	2	3	4	3	1	NA	1	2	2	2	2	3	2	3	1	2	2	3	2	2	2	2	2	0	NA	0	3	9	8	0	0	0	9	9	9	3	2	0	9	2	3	0	NA
627	1047000	1047004	9	2	1	1	2	3	4	2	1	NA	1	2	2	2	2	3	2	3	1	2	2	2	2	2	2	2	2	0	NA	0	9	9	NA	0	0	0	9	9	9	9	2	0	9	2	3	0	NA
628	1428000	1428004	1	2	1	1	2	3	4	3	1	MAR	1	2	2	2	2	3	2	2	1	2	2	2	2	3	2	2	2	0	NA	0	3	9	NA	0	0	0	9	3	2	3	2	0	9	1	1	14	OCT
629	1092000	1092004	6	2	1	1	2	3	4	3	1	NA	1	2	2	2	2	3	2	3	1	2	2	2	2	3	2	2	2	0	NA	0	3	9	NA	0	0	0	9	9	9	3	2	0	9	2	3	0	NA
630	1432000	1432004	5	2	1	1	2	3	4	3	1	NA	1	2	9	2	2	3	2	3	1	2	2	3	2	3	2	2	2	0	NA	0	3	9	NA	0	0	0	9	9	9	3	2	0	9	2	3	0	NA
631	1083000	1083004	3	1	1	1	2	3	4	2	1	NA	1	2	2	2	2	2	2	2	1	2	2	2	2	2	2	2	2	0	NA	0	3	9	NA	0	0	0	9	9	9	9	2	0	9	1	1	2	OCT
632	1430000	1430004	6	1	1	1	2	3	4	3	1	JAN	1	2	2	2	2	3	2	3	1	1	2	2	2	3	2	2	2	0	NA	0	3	9	NA	0	0	0	9	3	3	3	2	0	9	2	3	0	NA
633	1105000	1105004	1	2	1	1	2	3	4	3	1	NA	1	2	2	2	2	3	2	3	1	2	2	3	2	3	2	2	2	0	NA	0	3	9	NA	0	0	0	9	9	9	3	2	0	9	1	1	20	NOV
634	1122000	1122004	13	1	1	1	2	3	4	3	1	NA	1	2	9	2	2	3	2	3	2	9	3	3	3	3	3	2	2	0	NA	0	3	9	NA	0	0	0	9	9	9	3	2	0	9	2	3	0	NA
635	1413000	1413004	35	1	1	1	2	5	1	2	1	JAN	3	2	2	2	1	2	2	3	2	9	3	3	3	3	3	1	2	0	NA	0	3	9	NA	0	0	0	9	9	9	3	2	0	9	2	3	0	NA
636	1111000	1111004	24	1	1	1	2	3	4	3	1	NA	3	2	9	2	2	3	2	3	2	9	3	3	3	3	3	2	2	0	NA	0	3	9	NA	0	0	0	9	9	9	3	2	0	9	2	3	0	NA
637	1435000	1425004	1	1	1	1	2	3	4	2	1	NA	1	2	2	2	2	3	2	3	1	2	2	2	2	2	2	2	2	0	NA	0	3	9	NA	0	0	0	9	9	9	9	2	0	9	1	3	17	OCT
638	1046000	1046004	3	1	1	1	2	3	4	3	1	NA	1	2	2	2	1	1	2	3	1	2	2	3	2	3	3	1	2	0	NA	0	9	9	NA	0	0	0	9	9	9	9	2	0	9	2	3	0	NA
639	1438000	1438004	6	1	1	1	2	3	4	3	1	NA	1	2	2	2	2	3	2	3	1	2	2	3	2	3	2	2	2	0	NA	0	3	9	NA	0	0	0	9	9	9	3	2	0	9	2	3	0	NA
640	1439000	1439004	9	2	1	2	2	3	4	3	1	JAN	1	2	2	2	2	3	2	3	1	2	2	3	2	3	2	2	2	0	NA	0	3	9	NA	0	0	0	9	3	3	3	2	0	9	2	3	0	NA
641	1109000	1109005	12	2	1	1	2	5	4	3	1	NA	1	2	2	2	2	3	2	3	2	2	3	3	3	3	3	2	2	0	NA	0	9	9	NA	0	0	0	9	9	9	3	2	0	9	2	3	0	NA
642	1113000	1113004	1	2	1	1	2	3	4	3	1	NA	1	2	9	2	2	3	2	3	1	2	2	3	2	3	2	2	2	0	NA	0	3	9	NA	0	0	0	9	9	9	3	9	0	9	2	3	0	NA
643	1049000	1049004	4	2	1	1	2	5	4	3	1	JAN	1	2	2	2	2	2	2	2	1	2	2	2	2	2	2	2	2	0	NA	0	3	9	NA	0	0	0	9	3	3	3	2	0	9	2	3	0	NA
644	1441000	1441004	8	2	1	1	2	3	4	3	1	NA	1	2	2	2	2	3	2	3	1	2	2	3	2	2	2	2	2	0	NA	0	3	9	NA	0	0	0	9	9	9	3	2	0	9	2	2	0	NA
645	1050000	1050004	45	1	1	1	2	5	4	3	1	NA	3	2	2	2	2	3	2	3	2	9	3	3	3	3	3	2	2	0	NA	0	3	9	NA	0	0	0	9	9	9	3	2	0	9	2	3	0	NA
646	1115000	1115001	2	2	1	1	2	3	4	3	1	JAN	1	2	2	2	2	3	1	2	1	1	2	2	1	1	1	1	2	0	NA	0	3	9	NA	0	0	0	9	3	3	3	2	0	9	2	3	0	NA
647	1127000	1127004	3	2	1	1	2	3	4	3	1	NA	1	2	2	2	2	3	2	3	1	2	2	3	2	3	2	2	2	0	NA	0	3	9	NA	0	0	0	9	9	9	3	2	0	9	1	1	20	NOV
648	1126000	1126001	6	1	1	1	2	3	4	3	1	NA	1	2	2	2	2	3	2	3	1	2	2	2	2	2	2	1	2	0	NA	0	3	9	NA	0	0	0	9	9	9	3	2	0	9	2	3	0	NA
649	1128000	1128004	7	1	1	1	2	3	4	3	1	NA	1	2	2	2	2	3	2	3	1	2	2	3	2	3	2	2	2	0	NA	0	3	9	NA	0	0	0	9	9	9	3	9	0	9	2	3	0	NA
650	1062000	1062004	16	1	1	2	2	3	4	3	1	NA	2	2	2	2	2	3	2	3	2	9	3	3	3	3	3	2	2	0	NA	0	3	9	NA	0	0	0	9	9	9	3	2	0	9	2	3	0	NA
651	1002000	1002005	3	2	1	1	2	3	4	3	1	NA	1	2	2	2	2	3	3	3	1	2	2	2	2	2	2	2	2	0	NA	0	3	9	NA	0	0	0	9	9	9	3	2	0	9	2	3	0	NA
652	1004000	1004005	21	2	1	1	2	7	1	2	1	NA	3	1	1	2	2	2	2	3	2	2	3	3	3	3	3	1	2	0	NA	0	3	9	NA	0	0	0	9	9	9	3	2	0	9	2	3	0	NA
653	1405000	1405005	5	2	1	1	2	3	4	3	1	JAN	9	2	2	2	2	2	2	3	1	1	2	3	2	3	2	2	2	0	NA	0	2	9	NA	0	0	0	2	3	3	3	2	0	2	2	3	0	NA
654	1009000	1009005	22	2	1	1	2	5	4	2	1	NA	3	2	2	2	2	3	3	3	2	2	3	3	3	3	3	2	2	0	NA	0	3	8	NA	0	0	0	9	3	3	3	2	0	9	2	3	0	NA
655	1404000	1404005	4	1	1	1	2	3	4	2	1	NA	1	2	2	2	2	3	3	3	1	1	2	2	2	2	2	2	2	0	NA	0	3	3	NA	0	0	0	9	9	9	9	1	2010	2	1	1	19	JUN
656	1013000	1013005	12	1	1	1	2	3	4	2	2	AUG	2	2	2	2	2	3	3	3	9	9	3	3	3	3	3	2	2	0	NA	0	9	9	NA	0	0	0	9	9	9	9	2	0	9	2	3	0	NA
657	1007000	1007005	6	2	1	1	2	5	4	2	1	JAN	1	2	2	2	2	2	2	2	1	1	2	2	2	2	2	2	2	0	NA	0	2	9	NA	0	0	0	2	3	3	3	2	0	2	2	3	0	NA
658	1008000	1008005	34	1	1	1	2	3	4	3	1	NA	3	2	9	2	2	9	2	3	2	2	3	3	3	3	3	2	2	0	NA	0	9	9	NA	0	0	0	9	9	9	9	9	0	9	2	9	0	NA
659	1023000	1023005	8	2	1	1	2	3	4	3	1	NA	1	2	9	2	2	3	2	3	1	2	2	3	2	3	2	2	2	0	NA	0	9	9	NA	0	0	0	9	9	9	9	9	0	9	2	3	0	NA
660	1027000	1027005	5	1	1	1	2	3	4	2	1	NA	1	2	2	2	2	2	2	2	1	2	2	2	2	2	2	2	2	0	NA	0	9	9	NA	0	0	0	9	9	9	9	2	0	9	2	9	0	NA
661	1410000	1410005	10	1	1	1	2	3	4	3	1	JAN	1	2	2	2	2	2	2	2	1	2	2	2	2	2	2	2	2	0	NA	0	9	9	NA	0	0	0	9	9	9	9	2	0	2	2	2	0	NA
662	1029000	1029005	8	1	1	1	2	3	4	3	1	NA	1	2	9	2	2	3	2	3	1	2	2	3	2	3	2	2	2	0	NA	0	9	9	NA	0	0	0	9	9	9	9	9	0	9	2	3	0	NA
663	1018000	1018005	13	2	1	1	2	5	4	2	2	SEP	1	1	2	2	2	3	2	2	9	9	3	3	3	3	3	2	2	0	NA	0	9	9	NA	0	0	0	9	9	9	9	2	0	9	2	9	0	NA
664	1019000	1019005	4	2	1	1	2	3	4	3	1	JAN	1	2	2	2	2	3	2	3	1	2	2	2	2	3	3	2	2	0	NA	0	3	9	NA	0	0	0	2	3	3	3	2	0	2	1	1	17	JUL
665	1017000	1017005	4	1	1	1	2	3	4	3	1	NA	1	2	2	2	2	3	2	3	1	2	2	3	2	3	2	2	2	0	NA	1	9	9	NA	0	0	0	9	9	9	9	9	0	9	2	3	0	NA
666	1025000	1025005	1	2	1	1	2	5	4	3	1	MAY	1	2	2	2	2	2	2	2	1	2	2	2	2	2	2	2	2	0	NA	0	9	9	NA	0	0	0	2	3	2	3	2	0	2	1	1	24	JUL
667	1457000	1457003	8	2	2	2	2	5	4	3	1	NA	1	1	1	2	2	3	2	3	1	2	2	2	2	3	2	1	2	0	NA	0	3	8	NA	0	0	0	9	9	9	3	2	0	9	2	3	0	NA
668	1056000	1056006	7	1	1	1	2	5	4	3	1	NA	1	2	2	2	2	3	2	3	1	2	2	3	2	3	2	2	2	0	NA	0	3	9	NA	0	0	0	9	9	9	3	2	0	9	2	3	0	NA
669	1436000	1436005	13	2	1	1	2	5	4	3	1	JAN	1	2	2	2	2	3	2	3	2	2	3	3	3	3	3	2	2	0	NA	0	3	9	NA	0	0	0	9	3	3	3	2	0	9	2	3	0	NA
670	1070000	1070005	39	1	1	1	2	5	1	2	1	NA	3	2	2	2	2	3	2	3	2	9	3	3	3	3	3	2	2	0	NA	0	3	9	NA	0	0	0	9	9	9	3	2	0	9	2	3	0	NA
671	1057000	1057005	3	1	1	1	2	3	4	3	2	NOV	1	2	2	2	2	3	2	3	1	2	2	3	2	3	2	2	2	0	NA	0	3	9	NA	0	0	0	9	9	9	3	2	0	9	2	3	0	NA
672	1417000	1417007	41	2	1	1	2	3	4	2	1	NA	2	2	2	2	2	2	2	2	2	2	3	3	3	3	3	2	2	0	NA	0	1	9	NA	0	0	0	9	9	9	9	2	0	9	2	3	0	NA
673	1064000	1064005	12	2	1	1	2	3	4	3	1	JAN	1	2	2	2	2	3	2	2	2	9	9	9	9	9	9	2	2	0	NA	0	3	9	NA	0	0	0	9	3	2	3	2	0	9	2	3	0	NA
674	1059000	1059006	17	1	1	1	2	3	4	2	1	NA	1	2	2	2	2	3	2	3	2	2	3	3	3	3	3	2	2	0	NA	0	9	9	NA	0	0	0	9	9	9	9	2	0	9	2	9	0	NA
675	1100000	1100005	4	1	1	1	2	3	4	2	1	NA	1	2	2	2	2	2	2	2	1	2	2	2	2	2	2	2	2	0	NA	0	9	9	NA	0	0	0	9	9	9	9	2	0	9	1	1	9	OCT
676	1147000	1147005	21	1	1	1	2	5	4	3	1	NA	1	2	2	2	2	3	2	3	2	9	3	3	3	3	3	2	2	0	NA	0	3	8	NA	0	0	0	9	9	9	3	2	0	9	2	3	0	NA
677	1060000	1060005	3	1	1	1	2	3	4	3	1	NA	1	2	2	2	2	3	2	3	1	2	2	3	2	3	2	2	2	0	NA	0	3	9	NA	0	0	0	9	9	9	3	2	0	9	1	1	4	SEP
678	1149000	1149006	27	2	1	1	2	3	4	3	1	NA	1	2	2	2	2	3	2	3	2	2	3	3	3	3	3	2	2	0	NA	0	3	8	NA	0	0	0	9	9	9	3	2	0	9	2	3	0	NA
679	1089000	1089005	17	2	1	1	2	3	4	3	1	NA	2	2	9	2	2	3	2	3	2	9	3	3	3	3	3	2	2	0	NA	0	3	9	NA	0	0	0	9	9	9	3	2	0	9	2	3	0	NA
680	1085000	1085001	12	1	1	1	2	3	4	3	1	NA	1	2	9	1	2	3	2	3	2	9	3	3	3	3	3	1	2	0	NA	0	3	9	NA	0	0	0	9	9	9	3	1	2003	2	2	3	0	NA
681	1067000	1067005	13	2	1	1	2	5	4	3	1	NA	1	2	2	2	2	3	2	3	2	2	3	3	3	3	3	2	2	0	NA	0	9	9	NA	0	0	0	9	9	9	9	2	0	9	2	3	0	NA
682	1449000	1449005	3	2	1	1	2	5	4	3	2	FEB	1	2	2	2	2	3	2	3	1	2	2	3	2	2	2	2	2	0	NA	0	3	8	NA	0	0	0	9	9	9	3	2	0	9	2	2	0	NA
683	1144000	1144005	1	1	1	1	2	3	4	3	1	NA	1	2	2	2	2	3	2	3	1	2	2	3	2	3	2	2	2	0	NA	0	3	8	NA	0	0	0	9	9	9	3	2	0	9	2	3	0	NA
684	1415000	1415001	2	2	1	1	2	5	4	3	1	NA	1	1	2	2	2	3	1	1	1	2	2	3	2	3	2	1	2	0	NA	0	3	9	NA	0	0	0	9	9	9	3	2	0	9	1	1	6	SEP
685	1155000	1155005	13	1	1	1	2	3	4	3	1	NA	1	2	2	2	2	3	2	3	2	2	3	3	3	3	3	2	2	0	NA	0	3	8	NA	0	0	0	9	9	9	3	2	0	9	2	3	0	NA
686	1152000	1152005	2	1	1	1	2	3	4	3	1	NA	1	2	2	2	2	3	2	3	1	2	2	3	2	3	2	2	2	0	NA	0	3	8	NA	0	0	0	9	9	9	3	2	0	9	1	1	8	JAN
687	1135000	1135005	11	1	1	1	2	5	4	3	1	NA	1	2	2	2	2	3	2	3	2	2	3	3	3	3	3	2	2	0	NA	0	3	8	NA	0	0	0	9	9	9	3	2	0	9	2	3	0	NA
688	1150000	1150007	10	2	1	1	2	3	4	3	1	NA	1	2	9	2	2	3	2	3	1	2	2	3	2	3	2	2	2	0	NA	0	3	8	NA	0	0	0	9	9	9	3	2	0	9	2	3	0	NA
689	1030000	1030005	9	1	1	1	2	3	4	3	1	MAY	1	2	9	2	2	3	2	3	1	2	2	2	2	3	2	9	2	0	NA	0	9	9	NA	0	0	0	9	9	9	9	2	0	9	2	3	0	NA
690	1412000	1412005	8	1	1	1	2	3	4	3	1	JAN	1	2	2	2	2	2	2	2	1	2	2	2	2	2	2	2	2	0	NA	0	3	9	NA	0	0	0	9	3	3	3	2	0	9	2	3	0	NA
691	1090000	1090005	2	2	1	1	2	5	4	3	1	NA	1	2	2	2	2	3	2	3	1	2	2	2	2	2	2	2	2	0	NA	0	2	8	NA	0	0	0	9	9	9	9	2	0	9	1	1	23	NA
692	1141000	1141005	1	1	1	1	2	3	4	3	2	MAR	1	2	2	2	2	3	2	3	1	2	2	3	2	3	2	2	2	0	NA	0	3	8	NA	0	0	0	9	9	9	9	2	0	9	2	3	0	NA
693	1456000	1456005	7	2	1	1	2	3	4	3	1	NA	1	2	2	2	2	3	2	2	1	2	2	3	2	3	2	2	2	0	NA	0	3	8	NA	0	0	0	9	3	3	3	2	0	9	2	3	0	NA
694	1437000	1437005	6	1	1	1	2	3	4	3	1	NA	1	2	2	2	2	3	2	3	1	2	2	2	2	3	2	2	2	0	NA	0	3	9	NA	0	0	0	9	9	9	3	2	0	9	2	3	0	NA
695	1076000	1076001	9	1	1	1	2	3	4	3	1	NA	1	2	9	2	1	2	2	3	1	2	2	3	2	3	2	1	2	0	NA	0	3	9	NA	0	0	0	9	9	9	3	2	0	9	2	3	0	NA
696	1075000	1075005	18	1	1	1	2	5	4	3	1	NA	3	2	2	2	2	3	2	3	2	9	2	3	3	3	3	2	2	0	NA	0	3	9	NA	0	0	0	9	9	9	3	2	0	9	2	3	0	NA
697	1072000	1072001	7	2	1	1	2	3	4	2	1	NA	1	1	2	2	2	2	2	2	1	2	2	2	2	2	2	1	2	0	NA	0	9	9	NA	0	0	0	9	9	9	9	2	0	9	2	3	0	NA
698	1157000	1157005	22	2	1	1	2	3	6	2	2	JAN	1	2	2	2	2	3	2	3	5	9	3	3	3	3	3	2	2	0	NA	0	2	8	NA	0	0	0	9	9	9	3	1	2013	9	2	3	0	NA
699	1040000	1040005	1	1	1	1	2	5	4	3	1	NA	1	2	2	2	2	3	2	3	1	2	2	3	2	2	2	2	2	0	NA	0	3	9	NA	0	0	0	9	9	9	3	2	0	9	2	3	0	NA
700	1038000	1038005	1	1	1	1	2	4	4	2	1	NA	1	2	2	2	2	2	2	2	1	2	2	2	2	2	2	2	2	0	NA	0	3	9	NA	0	0	0	9	9	9	9	2	0	9	1	1	14	AUG
701	1035000	1035005	1	2	1	1	2	3	4	2	1	NA	1	2	2	2	2	3	2	2	1	2	2	2	2	2	2	2	2	0	NA	0	9	9	NA	0	0	0	9	9	9	9	2	0	9	1	2	9	OCT
702	1034000	1034002	8	1	1	1	2	5	4	3	1	JAN	1	2	2	2	2	2	1	1	1	2	2	2	2	2	2	1	2	0	NA	0	3	8	NA	0	0	0	9	9	9	9	2	0	2	2	2	0	NA
703	1156000	1156005	81	2	1	1	2	4	1	2	2	JAN	1	2	9	2	2	3	2	3	2	9	3	3	3	3	3	2	2	0	NA	0	3	8	NA	0	0	0	9	9	9	3	2	0	9	2	3	0	NA
704	1442000	1442005	13	2	1	1	2	5	4	3	2	NOV	1	2	2	2	2	3	2	3	2	2	3	3	3	3	3	2	2	0	NA	0	9	9	NA	0	0	0	9	9	9	9	2	0	9	2	3	0	NA
705	1073000	1073005	6	1	1	1	2	3	4	3	1	NA	1	2	2	2	2	3	2	3	1	2	2	3	2	3	3	2	2	0	NA	0	3	9	NA	0	0	0	9	9	9	3	2	0	9	2	3	0	NA
706	1418000	1418005	20	1	1	1	2	3	4	2	1	NA	3	2	2	2	2	2	2	2	2	2	2	3	3	3	3	2	2	0	NA	0	9	9	NA	0	0	0	9	9	9	9	2	0	9	2	3	0	NA
707	1422000	1422005	2	1	1	1	2	3	4	3	1	JAN	1	2	2	2	2	3	2	2	1	2	2	2	2	3	2	2	2	0	NA	0	3	9	NA	0	0	0	9	3	3	3	2	0	9	2	3	0	NA
708	1446000	1446004	2	2	9	9	2	5	4	3	9	NA	1	2	9	2	2	3	2	3	1	2	2	3	2	3	3	2	2	0	NA	0	3	8	NA	0	0	0	9	9	9	3	2	0	9	1	9	4	DEC
709	1125000	1125002	24	1	1	1	2	5	6	2	1	NA	2	1	1	1	1	1	1	1	2	9	3	3	3	3	3	1	2	0	NA	0	9	8	NA	0	0	0	9	9	9	3	2	0	9	2	3	0	NA
710	1447000	1447005	5	1	1	1	2	5	4	3	1	NA	1	2	2	2	2	3	2	3	1	2	2	2	2	2	2	2	2	0	NA	0	3	8	NA	0	0	0	9	3	3	3	2	0	9	1	1	5	DEC
711	1134000	1134003	10	1	1	1	2	5	4	3	1	JAN	1	2	1	2	2	2	2	3	1	2	2	3	2	2	2	1	2	0	NA	0	3	8	NA	0	0	0	9	3	1	3	2	0	9	2	3	0	NA
712	1142000	1142005	3	1	2	1	2	3	4	3	2	MAR	1	2	2	2	2	3	2	3	1	2	2	3	2	2	2	2	2	0	NA	0	3	8	NA	0	0	0	9	3	2	3	2	0	9	2	3	0	NA
713	1096000	1096005	1	2	1	1	2	3	4	2	1	NA	1	2	2	2	2	2	2	2	1	2	2	2	2	2	2	2	2	0	NA	0	9	9	NA	0	0	0	9	9	9	9	2	0	9	2	9	0	NA
714	1104000	1104005	9	2	1	1	2	5	4	3	1	NA	1	2	2	2	2	3	2	3	1	2	2	3	2	3	2	2	2	0	NA	0	1	9	NA	0	0	0	9	9	9	3	2	0	9	2	3	0	NA
715	1119000	1119005	16	1	1	1	2	5	4	3	1	JAN	1	2	2	2	2	3	2	2	2	2	3	3	3	3	2	2	2	0	NA	0	3	9	NA	0	0	0	9	3	3	3	2	0	9	2	3	0	NA
716	1138000	1138006	22	1	1	1	2	5	4	3	1	NA	1	2	2	2	2	3	2	3	2	9	3	3	3	3	3	2	2	0	NA	0	3	8	NA	0	0	0	9	9	9	3	2	0	9	2	3	0	NA
717	1094000	1094003	4	2	1	2	2	5	4	3	1	NA	1	2	2	2	2	3	2	3	1	2	2	2	2	3	2	2	2	0	NA	0	3	9	NA	0	0	0	9	9	9	3	2	0	9	2	3	0	NA
718	1132000	1132005	1	2	1	1	2	3	4	3	1	NA	1	2	2	2	2	3	2	3	1	2	2	3	2	2	2	2	2	0	NA	0	3	9	8	0	0	0	9	9	9	3	2	0	9	1	1	4	NA
719	1047000	1047005	10	1	1	1	2	3	4	2	1	NA	1	2	2	2	2	3	2	3	1	2	2	2	2	2	2	2	2	0	NA	0	9	9	NA	0	0	0	9	9	9	9	2	0	9	2	3	0	NA
720	1430000	1430005	2	1	1	1	2	3	4	3	1	JAN	1	2	2	2	2	3	2	3	1	2	2	2	2	3	2	2	2	2	NA	0	3	9	NA	0	0	0	9	3	3	3	2	0	9	2	3	0	NA
721	1122000	1122005	3	2	1	1	2	5	4	3	1	NA	1	2	9	2	2	3	2	3	1	2	2	3	2	3	2	2	2	0	NA	0	3	9	NA	0	0	0	9	9	9	3	2	0	9	2	3	0	NA
722	1413000	1413005	27	2	1	1	2	5	1	2	1	JAN	1	2	2	2	2	3	2	3	2	9	3	3	3	3	3	1	2	0	NA	0	3	9	NA	0	0	0	9	9	9	3	2	0	9	2	3	0	NA
723	1046000	1046005	5	9	9	9	2	9	9	9	9	NA	9	9	9	9	9	9	9	9	9	9	9	9	9	9	9	9	9	0	NA	0	9	9	NA	0	0	0	9	9	9	9	9	0	9	2	9	0	NA
724	1439000	1439005	27	2	2	1	2	6	7	2	2	NOV	1	2	2	2	2	3	2	3	2	2	3	3	3	3	3	2	2	0	NA	0	3	9	NA	0	0	0	9	3	2	3	2	0	9	2	3	0	NA
725	1109000	1109006	6	1	1	1	2	5	4	3	1	NA	1	2	2	2	2	3	2	3	1	2	2	2	2	2	2	2	2	0	NA	0	9	9	NA	0	0	0	9	9	9	3	2	0	9	2	3	0	NA
726	1049000	1049005	36	2	1	1	2	3	1	1	1	JAN	1	2	2	2	2	2	2	2	2	2	3	3	3	3	3	2	2	0	NA	0	3	9	NA	0	0	0	9	3	1	3	1	2007	2	2	3	0	NA
727	1441000	1441005	11	1	1	1	2	3	4	3	1	NA	1	2	2	2	2	3	2	3	2	2	2	3	3	3	3	2	2	0	NA	0	3	9	NA	0	0	0	9	9	9	3	2	0	9	2	2	0	NA
728	1050000	1050005	3	1	1	1	2	5	4	3	1	NA	1	1	2	2	1	2	2	3	1	2	2	3	2	2	2	1	2	0	NA	0	3	9	NA	0	0	0	9	9	9	3	2	0	9	1	1	28	AUG
729	1062000	1062005	19	2	1	2	2	3	4	3	1	NA	3	2	2	2	2	3	2	3	2	9	3	3	3	3	3	2	2	0	NA	0	3	9	NA	0	0	0	9	9	9	3	2	0	9	2	3	0	NA
730	1004000	1004006	43	1	1	1	2	4	4	2	1	NA	1	2	2	2	2	2	2	3	2	2	3	3	3	3	3	2	2	0	NA	0	3	9	NA	0	0	0	9	9	9	3	2	0	9	2	3	0	NA
731	1009000	1009006	20	2	1	1	2	5	4	2	1	NA	2	2	2	2	2	3	3	3	2	2	3	3	3	3	3	2	2	0	NA	0	3	8	NA	0	0	0	9	3	3	3	2	0	9	2	3	0	NA
732	1404000	1404006	3	2	1	1	2	5	4	2	1	NA	1	2	2	2	2	3	3	3	1	1	2	2	2	2	2	2	2	0	NA	0	3	3	NA	0	0	0	9	9	9	9	2	0	9	1	1	4	JUN
733	1007000	1007006	6	1	1	1	2	5	4	2	1	JAN	1	2	2	2	2	2	2	2	1	1	2	2	2	2	2	2	2	0	NA	0	2	9	NA	0	0	0	2	3	3	3	2	0	2	2	3	0	NA
734	1008000	1008006	21	2	1	1	2	3	4	3	1	NA	3	2	9	2	2	9	2	3	2	2	3	3	3	3	3	2	2	0	NA	0	9	9	NA	0	0	0	9	9	9	9	9	0	9	2	9	0	NA
735	1027000	1027006	8	2	1	1	2	3	4	2	1	NA	1	2	2	2	2	2	2	2	1	2	2	2	2	2	2	2	2	0	NA	0	9	9	NA	0	0	0	9	9	9	9	2	0	9	2	9	0	NA
736	1410000	1410006	5	1	1	1	2	3	4	3	1	JAN	1	2	2	2	2	2	2	2	1	2	2	2	2	2	2	2	2	0	NA	0	9	9	NA	0	0	0	9	9	9	9	2	0	2	1	9	24	JUL
737	1029000	1029006	3	2	1	1	2	3	4	3	1	NA	1	2	9	2	2	3	2	3	1	2	2	3	2	3	2	2	2	0	NA	0	9	9	NA	0	0	0	9	9	9	9	9	0	9	2	3	0	NA
738	1018000	1018006	7	2	1	1	2	5	4	2	2	SEP	1	2	2	2	2	3	2	2	1	2	2	2	2	2	2	2	2	0	NA	0	9	9	NA	0	0	0	9	9	9	9	2	0	9	2	9	0	NA
739	1457000	1457006	19	1	1	1	2	3	4	3	1	NA	2	2	2	2	2	3	2	3	2	2	3	3	3	3	3	2	2	0	NA	0	3	8	NA	0	0	0	9	9	9	3	2	0	9	2	3	0	NA
740	1056000	1056007	7	1	1	1	2	5	4	3	1	NA	1	2	2	2	2	3	2	3	1	2	2	3	2	3	2	2	2	0	NA	0	3	9	NA	0	0	0	9	9	9	3	2	0	9	2	3	0	NA
741	1070000	1070006	45	1	1	1	2	3	1	2	1	NA	3	2	2	2	2	3	2	3	2	9	3	3	3	3	3	2	2	0	NA	0	3	9	NA	0	0	0	9	9	9	3	2	NA	9	2	3	0	NA
742	1057000	1057006	6	1	1	1	2	3	4	3	2	NOV	1	2	2	2	2	3	2	3	1	2	2	3	2	3	2	2	2	0	NA	0	3	9	NA	0	0	0	9	9	9	3	2	0	9	2	3	0	NA
743	1417000	1417008	27	2	1	1	2	3	1	2	1	NA	2	2	2	2	2	2	2	2	2	2	3	3	3	3	3	2	2	0	NA	0	9	9	NA	0	0	0	9	9	9	9	2	0	9	2	3	0	NA
744	1059000	1059003	14	1	1	1	2	4	4	2	1	NA	1	1	1	2	2	3	2	3	2	2	3	3	3	3	3	1	2	0	NA	0	9	9	NA	0	0	0	9	9	9	9	2	0	9	2	9	0	NA
745	1060000	1060006	27	2	1	1	2	5	1	2	1	NA	4	2	2	2	2	3	2	3	2	2	3	3	3	3	3	2	2	0	NA	0	3	9	NA	0	0	0	9	9	9	3	2	0	9	2	3	0	NA
746	1149000	1149001	1	2	1	1	2	3	4	2	1	NA	1	2	2	2	2	3	2	3	2	2	2	3	3	3	2	2	2	0	NA	0	3	8	NA	0	0	0	9	9	9	3	2	0	9	2	3	0	NA
747	1085000	1085006	12	1	1	1	2	3	4	3	1	NA	1	2	9	2	2	3	2	3	2	9	3	3	3	3	3	2	2	0	NA	0	3	9	NA	0	0	0	9	9	9	3	2	0	9	2	3	0	NA
748	1067000	1067006	10	1	1	1	2	5	4	3	1	NA	1	2	2	2	2	3	2	3	1	2	2	3	2	3	2	2	2	0	NA	0	9	9	NA	0	0	0	9	9	9	9	2	0	9	2	3	0	NA
749	1415000	1415006	6	1	1	1	2	5	4	3	1	NA	1	2	9	2	2	3	2	3	1	2	2	3	2	3	2	2	2	0	NA	0	3	9	NA	0	0	0	9	9	9	3	2	0	9	2	3	0	NA
750	1155000	1155006	11	2	1	1	2	3	4	3	1	NA	1	2	2	2	2	3	2	3	2	2	3	3	3	3	3	2	2	0	NA	0	3	8	NA	0	0	0	9	9	9	3	2	0	9	2	3	0	NA
751	1150000	1150008	7	2	1	1	2	3	4	3	1	NA	1	2	9	2	2	3	2	3	1	2	2	3	2	3	2	2	2	0	NA	0	3	8	NA	0	0	0	9	9	9	3	2	0	9	2	3	0	NA
752	1412000	1412006	11	2	1	1	2	5	4	3	1	JAN	1	2	2	2	2	2	2	2	9	9	9	9	9	9	9	2	2	0	NA	0	3	9	NA	0	0	0	9	3	3	3	2	0	9	2	3	0	NA
753	1090000	1090006	20	1	1	1	2	5	4	3	1	NA	3	2	2	2	2	3	2	3	2	9	3	3	3	3	3	2	2	0	NA	0	9	8	NA	0	0	0	9	9	9	9	2	0	9	2	3	0	NA
754	1456000	1456006	41	1	1	1	2	1	1	2	1	NA	1	2	2	2	2	3	2	3	2	2	3	3	3	3	2	2	2	0	NA	0	3	8	NA	0	0	0	9	3	3	3	2	0	9	2	3	0	NA
755	1437000	1437006	1	2	1	1	2	3	4	3	1	NA	1	2	2	2	2	3	2	3	1	2	2	2	2	3	2	2	2	0	NA	0	3	9	NA	0	0	0	9	9	9	3	2	0	9	1	1	24	OCT
756	1076000	1076006	16	1	1	1	2	5	4	3	2	DEC	1	2	9	2	2	3	2	3	2	9	3	3	3	3	3	2	2	0	NA	0	3	9	NA	0	0	0	9	9	9	3	2	0	9	2	3	0	NA
757	1075000	1075006	10	1	1	1	2	5	4	3	1	NA	1	2	2	2	2	3	2	3	1	2	2	3	2	3	2	2	2	0	NA	0	3	9	NA	0	0	0	9	9	9	3	2	0	9	2	3	0	NA
758	1034000	1034006	4	2	1	1	2	5	4	3	1	JAN	1	2	2	2	2	2	2	2	1	2	2	2	2	2	2	2	2	0	NA	0	3	8	NA	0	0	0	9	9	9	9	2	0	2	2	2	0	NA
759	1073000	1073006	20	2	1	1	2	5	4	3	1	NA	3	2	2	2	2	3	2	3	2	2	3	3	3	3	3	2	2	0	NA	0	3	9	NA	0	0	0	9	9	9	3	2	0	9	2	3	0	NA
760	1418000	1418006	6	1	1	1	2	5	4	2	1	NA	1	2	2	2	2	2	2	2	1	2	2	2	2	2	2	2	2	0	NA	0	9	9	NA	0	0	0	9	9	9	9	2	0	9	2	3	0	NA
761	1422000	1422006	15	1	1	1	2	3	4	3	1	JAN	1	2	2	2	2	3	2	2	2	2	3	3	3	3	2	2	2	0	NA	0	3	9	NA	0	0	0	9	3	3	3	2	0	9	2	3	0	NA
762	1125000	1125007	3	2	1	1	2	5	4	3	1	NA	1	2	9	2	2	3	2	3	1	2	2	3	2	3	2	2	2	0	NA	0	9	8	NA	0	0	0	9	9	9	3	2	0	9	2	3	0	NA
763	1104000	1104006	36	2	1	1	2	5	1	2	2	DEC	2	2	2	2	2	3	2	3	2	2	3	3	3	3	3	2	2	0	NA	0	9	9	NA	0	0	0	9	9	9	3	2	0	9	2	3	0	NA
764	1119000	1119006	8	1	1	1	2	5	4	3	1	JAN	1	2	2	2	2	3	2	2	1	2	2	2	2	2	2	2	2	0	NA	0	3	9	NA	0	0	0	9	3	2	3	2	0	9	2	3	0	NA
765	1138000	1138007	25	2	1	1	2	5	6	2	1	NA	2	2	2	2	2	3	2	3	2	9	3	3	3	3	3	2	2	0	NA	0	3	8	NA	0	0	0	9	9	9	3	2	0	9	2	3	0	NA
766	1094000	1094004	2	2	1	1	2	5	4	3	1	NA	1	1	2	2	2	3	2	3	1	2	2	2	2	3	2	1	2	0	NA	0	3	9	NA	0	0	0	9	9	9	3	2	0	9	2	3	0	NA
767	1047000	1047006	23	1	1	1	2	3	4	2	1	NA	1	2	2	2	2	3	2	3	2	2	3	3	3	3	3	2	2	0	NA	0	2	9	NA	0	0	0	9	9	9	9	2	0	9	2	3	0	NA
768	1430000	1430001	13	2	1	1	2	5	4	3	1	JAN	1	1	2	2	2	3	2	3	2	2	3	3	3	3	3	1	2	0	NA	0	3	9	NA	0	0	0	9	3	3	3	2	0	9	2	3	0	NA
769	1122000	1122006	17	2	1	1	2	3	6	2	1	NA	1	2	9	2	2	3	2	3	2	9	3	3	3	3	3	2	2	0	NA	0	3	9	NA	0	0	0	9	9	9	3	2	0	9	2	3	0	NA
770	1413000	1413006	5	1	1	1	2	5	4	3	1	JAN	1	2	2	2	2	3	2	3	1	NA	2	2	3	1	2	2	2	0	NA	0	3	9	NA	0	0	0	9	9	9	3	2	0	9	2	3	0	NA
771	1109000	1109001	10	1	1	1	2	5	4	3	1	NA	1	2	2	2	2	3	2	3	1	1	2	2	1	2	1	1	2	0	NA	0	9	9	NA	0	0	0	9	9	9	3	2	0	9	2	3	0	NA
772	1049000	1049003	2	2	1	1	2	5	4	3	1	JAN	1	2	2	1	2	2	2	2	1	2	2	2	2	2	2	1	2	0	NA	3	3	9	NA	0	0	0	9	3	3	3	2	0	9	2	3	0	NA
773	1062000	1062006	26	2	1	2	2	5	3	2	1	NA	3	2	2	2	2	3	2	3	2	9	3	3	3	3	3	2	2	0	NA	0	3	9	NA	0	0	0	9	9	9	3	2	0	9	2	3	0	NA
774	1004000	1004007	70	2	1	1	2	4	1	2	1	NA	1	2	2	2	2	2	2	3	2	2	3	3	3	3	3	2	2	0	NA	0	3	9	NA	0	0	0	9	9	9	3	2	0	9	2	3	0	NA
775	1009000	1009007	16	1	1	1	2	5	4	3	1	NA	2	2	2	2	2	3	3	3	2	2	3	3	3	3	3	2	2	0	NA	0	3	8	NA	0	0	0	9	3	3	3	2	0	9	2	3	0	NA
776	1404000	1404007	17	2	1	1	2	5	4	2	2	JUL	3	2	2	2	2	3	3	3	9	9	3	3	3	3	3	2	2	0	NA	0	3	3	NA	0	0	0	9	9	9	9	2	0	9	2	3	0	NA
777	1007000	1007007	22	1	1	1	2	3	4	2	1	JAN	3	2	2	2	2	2	2	2	9	9	9	9	9	9	9	2	2	0	NA	0	2	9	NA	0	0	0	2	3	2	3	2	0	2	2	3	0	NA
778	1008000	1008007	6	1	1	1	2	3	4	3	1	NA	1	2	9	2	2	9	2	3	1	2	2	3	2	3	2	2	2	0	NA	0	9	9	NA	0	0	0	9	9	9	9	9	0	9	2	9	0	NA
779	1410000	1410007	2	2	1	1	2	3	4	3	1	JUN	1	2	2	2	2	2	2	2	1	2	2	2	2	2	2	2	2	0	NA	0	9	9	NA	0	0	0	9	9	9	9	2	0	2	1	1	24	JUL
780	1018000	1018007	12	2	1	1	2	5	4	2	2	SEP	1	2	2	2	2	3	2	2	9	9	3	3	3	3	3	2	2	0	NA	0	9	9	NA	0	0	0	9	9	9	9	2	0	9	2	9	0	NA
781	1056000	1056001	1	1	1	1	2	5	4	3	1	NA	1	1	2	2	2	3	2	3	1	2	2	3	2	3	2	1	2	0	NA	0	3	9	NA	0	0	0	9	9	9	3	2	0	9	1	1	2	NA
782	1070000	1070007	23	1	1	1	2	5	4	3	1	NA	3	2	2	2	2	3	2	3	2	9	3	3	3	3	3	2	2	0	NA	0	3	9	NA	0	0	0	9	9	9	3	2	0	9	2	3	0	NA
783	1417000	1417004	27	2	1	1	2	3	4	2	1	NA	2	1	2	2	2	2	1	2	2	2	3	3	3	3	3	1	2	0	NA	0	9	9	NA	0	0	0	9	9	9	9	2	0	9	2	3	0	NA
784	1059000	1059007	2	1	1	1	2	4	4	2	2	OCT	1	2	2	2	2	3	2	3	1	2	2	2	2	2	2	2	2	0	NA	0	9	9	NA	0	0	0	9	9	9	9	2	0	9	2	9	0	NA
785	1085000	1085007	6	2	1	1	2	5	4	3	1	NA	1	2	9	2	2	3	2	3	1	2	2	3	2	3	2	2	2	0	NA	0	3	9	NA	0	0	0	9	9	9	3	2	0	9	2	3	0	NA
786	1067000	1067007	2	2	1	1	2	5	4	3	1	NA	1	2	2	2	2	3	2	3	1	2	2	3	2	3	2	2	2	0	NA	0	9	9	NA	0	0	0	9	9	9	9	2	0	9	2	3	18	SEP
787	1155000	1155007	7	2	1	1	2	3	4	3	1	NA	1	2	2	2	2	3	2	3	2	2	3	3	3	3	3	2	2	0	NA	0	3	8	NA	0	0	0	9	9	9	3	2	0	9	2	3	0	NA
788	1150000	1150009	3	1	1	1	2	3	4	3	1	NA	1	2	9	2	2	3	2	3	1	2	2	3	2	3	2	2	2	0	NA	0	3	8	NA	0	0	0	9	9	9	3	2	0	9	2	3	0	NA
789	1456000	1456007	21	1	1	1	2	3	4	3	1	NA	3	2	2	2	2	3	2	3	2	9	3	3	3	3	2	2	1	4	MAR	2014	1	5	NA	ND	47	2014	9	9	2	2	2	0	9	2	3	0	NA
790	1437000	1437007	1	1	1	1	2	3	4	3	1	NA	1	2	2	2	2	3	2	3	1	2	2	2	2	3	2	2	2	0	NA	0	3	9	NA	0	0	0	9	9	9	3	2	0	9	1	1	25	OCT
791	1076000	1076007	5	2	1	1	2	3	4	3	1	NA	1	2	9	2	2	3	2	3	1	2	2	3	2	3	2	2	2	0	NA	0	3	9	NA	0	0	0	9	9	9	3	2	0	9	2	3	0	NA
792	1075000	1075007	7	2	1	1	2	5	4	3	1	NA	1	2	2	2	2	3	2	3	1	9	2	3	2	3	2	2	2	0	NA	0	3	9	NA	0	0	0	9	9	9	3	2	0	9	2	3	0	NA
793	1034000	1034009	12	1	1	1	2	3	4	3	1	JAN	1	2	2	2	2	2	2	2	9	2	9	9	9	9	9	2	2	0	NA	0	3	8	NA	0	0	0	9	9	9	9	2	0	2	2	2	0	NA
794	1418000	1418007	7	1	1	1	2	5	4	2	1	NA	1	2	2	2	2	2	2	2	1	2	2	2	2	2	2	2	2	0	NA	0	9	9	NA	0	0	0	9	9	9	9	2	0	9	2	3	0	NA
795	1422000	1422007	16	2	1	1	2	5	4	3	1	JAN	1	2	2	2	2	3	2	2	2	2	3	3	3	3	2	2	2	0	NA	0	3	9	NA	0	0	0	9	3	3	3	2	0	9	2	3	0	NA
796	1125000	1125008	1	1	1	1	2	5	4	3	1	NA	1	2	9	2	2	3	2	3	1	2	2	3	2	3	2	2	2	0	NA	0	9	8	NA	0	0	0	9	9	9	3	2	0	9	2	3	0	NA
797	1104000	1104007	18	2	1	1	2	5	4	3	2	DEC	1	2	2	2	2	3	2	3	2	2	3	3	3	3	3	2	2	0	NA	0	9	9	NA	0	0	0	9	9	9	3	2	0	9	2	3	0	NA
798	1119000	1119007	12	2	1	1	2	5	4	3	1	JAN	1	2	2	2	2	3	2	2	2	2	3	3	3	3	2	2	2	0	NA	0	3	9	NA	0	0	0	9	3	3	3	2	0	9	2	3	0	NA
799	1138000	1138001	33	1	1	1	2	6	1	2	1	NA	1	1	2	2	1	2	2	3	2	9	3	3	3	3	3	1	2	0	NA	0	3	8	NA	0	0	0	9	9	9	3	2	0	9	2	3	0	NA
800	1094000	1094005	18	2	2	1	2	5	4	3	2	NA	2	1	2	2	2	3	2	3	2	9	2	3	3	3	3	1	2	0	NA	0	3	9	NA	0	0	0	9	9	9	3	2	0	9	2	3	0	NA
801	1122000	1122007	1	1	2	2	2	5	4	3	2	NA	1	2	9	2	2	3	2	3	1	2	2	3	2	3	2	2	2	0	NA	0	3	9	NA	0	0	0	9	9	9	3	2	0	9	2	3	0	NA
802	1413000	1413007	1	2	1	1	2	5	4	3	1	JAN	1	2	2	2	2	3	2	3	1	2	2	2	1	1	2	2	2	0	NA	0	3	9	NA	0	0	0	9	9	9	3	2	0	9	2	3	0	NA
803	1109000	1109007	13	2	1	1	2	5	4	3	1	NA	1	2	2	2	2	3	2	3	2	2	3	3	3	1	3	2	2	0	NA	0	9	9	NA	0	0	0	9	9	9	3	2	0	9	2	3	0	NA
804	1049000	1049007	14	1	1	1	2	5	4	3	1	JAN	1	2	2	2	2	2	2	2	2	2	3	3	3	3	3	2	2	0	NA	0	3	9	NA	0	0	0	9	3	1	3	2	0	9	2	3	0	NA
805	1062000	1062007	6	1	1	1	2	5	4	3	1	NA	1	2	2	2	2	3	2	3	1	2	2	3	2	3	2	2	2	0	NA	0	3	9	NA	0	0	0	9	9	9	3	2	0	9	2	3	0	NA
806	1004000	1004008	73	1	1	1	2	4	1	2	1	NA	1	2	2	2	2	2	2	3	2	2	3	3	3	3	3	2	2	0	NA	0	3	9	NA	0	0	0	9	9	9	3	2	0	9	2	3	0	NA
807	1009000	1009008	14	1	1	1	2	5	4	3	1	NA	1	2	2	2	2	3	3	3	2	2	3	3	3	3	3	2	2	0	NA	0	3	8	NA	0	0	0	9	3	3	3	2	0	9	2	3	0	NA
808	1007000	1007008	2	1	1	1	2	5	4	3	1	JAN	1	1	1	1	1	2	2	2	1	1	2	2	2	2	2	2	2	0	NA	0	9	9	NA	0	0	0	2	3	3	3	2	0	2	1	1	5	JUN
809	1008000	1008008	14	1	1	1	2	3	4	3	1	NA	1	2	9	2	2	9	2	3	2	2	3	3	3	3	3	2	2	0	NA	0	9	9	NA	0	0	0	9	9	9	9	9	0	9	2	9	0	NA
810	1410000	1410008	1	1	1	1	2	5	4	3	1	JAN	1	2	2	2	2	2	2	2	1	2	2	2	2	2	2	2	2	0	NA	0	9	9	NA	0	0	0	9	9	9	9	2	0	2	1	9	24	JUL
811	1070000	1070008	20	1	1	1	2	5	4	3	1	NA	3	2	2	2	2	3	2	3	2	9	3	3	3	3	3	2	2	0	NA	0	3	9	NA	0	0	0	9	9	9	3	2	0	9	2	3	0	NA
812	1417000	1417009	1	2	1	1	2	5	4	2	1	NA	1	2	2	2	2	2	2	1	1	2	2	2	2	2	2	2	2	0	NA	0	9	9	NA	0	0	0	9	9	9	9	2	0	9	2	3	0	NA
813	1085000	1085008	5	1	1	1	2	5	4	3	1	NA	1	2	9	2	2	3	2	3	1	2	2	3	2	3	2	2	2	0	NA	0	3	9	NA	0	0	0	9	9	9	3	2	0	9	1	1	2	OCT
814	1437000	1437008	3	2	1	1	2	3	4	3	1	NA	1	2	2	2	2	3	2	3	1	2	2	2	2	3	2	2	2	0	NA	0	3	9	NA	0	0	0	9	9	9	3	2	0	9	1	1	25	OCT
815	1075000	1075008	3	1	1	1	2	5	4	3	1	NA	1	2	2	2	2	3	2	3	1	2	2	3	2	3	2	2	2	0	NA	0	3	9	NA	0	0	0	9	9	9	3	2	0	9	1	1	11	DEC
816	1034000	1034008	10	1	1	1	2	3	4	3	1	JAN	1	2	2	2	2	2	2	2	1	2	2	2	2	2	2	2	2	0	NA	0	3	8	NA	0	0	0	9	9	9	9	2	0	2	2	2	0	NA
817	1418000	1418008	14	1	1	1	2	5	4	2	1	NA	1	2	2	2	2	2	2	2	2	2	2	3	3	3	3	2	2	0	NA	0	9	9	NA	0	0	0	9	9	9	9	2	0	9	2	3	0	NA
818	1125000	1125001	2	2	1	1	2	5	4	3	2	NA	1	1	2	2	2	3	2	3	1	2	2	3	2	3	2	1	2	0	NA	0	9	8	NA	0	0	0	9	9	9	3	2	0	9	2	3	0	NA
819	1138000	1138008	18	1	1	1	2	6	4	3	2	NA	1	2	2	2	2	3	2	3	2	9	3	3	3	9	3	2	2	0	NA	0	3	8	NA	0	0	0	9	9	9	3	2	0	9	2	3	0	NA
820	1049000	1049008	18	2	1	1	2	3	4	3	1	JA	1	2	2	2	2	2	2	2	2	2	3	3	3	3	3	2	2	0	NA	0	3	9	NA	0	0	0	9	3	3	3	2	0	9	2	3	0	NA
821	1062000	1062008	35	1	1	1	2	5	4	3	1	NA	3	2	2	2	2	3	2	3	2	9	3	3	3	3	3	2	2	0	NA	0	3	9	NA	0	0	0	9	9	9	3	2	0	9	2	3	0	NA
822	1009000	1009009	5	1	1	1	2	5	4	3	1	NA	1	2	2	2	2	3	3	3	1	2	2	2	2	2	2	2	2	0	NA	0	3	8	NA	0	0	0	9	3	3	3	2	0	9	2	3	0	NA
823	1007000	1007009	3	1	1	1	2	5	4	3	1	JAN	1	2	2	2	2	2	2	2	1	1	2	2	2	2	2	2	2	0	NA	0	2	9	NA	0	0	0	2	3	3	3	2	0	2	1	1	5	JUN
824	1008000	1008009	4	1	1	1	2	3	4	3	1	NA	1	2	9	2	2	9	2	3	1	2	2	3	2	3	2	2	2	0	NA	0	9	9	NA	0	0	0	9	9	9	9	9	0	9	1	9	0	NA
825	1070000	1070009	15	2	1	1	2	5	4	3	1	NA	2	2	2	2	2	3	2	3	2	9	3	3	3	3	3	2	2	0	NA	0	3	9	NA	0	0	0	9	9	9	3	2	0	9	2	3	0	NA
826	1417000	1417005	2	2	1	1	2	5	4	2	1	NA	1	1	1	1	1	2	1	2	1	2	2	2	2	2	2	1	2	0	NA	0	9	9	NA	0	0	0	9	9	9	9	2	0	9	2	3	0	NA
827	1085000	1085009	23	2	1	1	2	5	4	3	1	NA	2	2	9	2	2	3	2	3	2	9	3	3	3	3	3	2	2	0	NA	0	3	9	NA	0	0	0	9	9	9	3	2	0	9	2	3	0	NA
828	1437000	1437009	33	1	1	1	2	3	1	2	1	NA	2	2	2	2	2	3	2	3	2	2	3	3	3	3	3	2	2	0	NA	0	3	9	NA	0	0	0	9	9	9	3	2	0	9	2	3	0	NA
829	1075000	1075009	8	2	1	1	2	5	4	3	1	NA	1	2	2	2	2	3	2	3	1	2	2	3	2	3	2	2	2	0	NA	0	3	9	NA	0	0	0	9	9	9	3	2	0	9	2	3	0	NA
830	1034000	1034003	35	1	1	1	2	1	1	2	1	JAN	3	2	2	2	1	1	2	2	9	9	9	9	9	9	9	1	2	0	NA	0	3	8	NA	0	0	0	9	9	9	9	2	0	2	2	2	0	NA
831	1418000	1418009	4	2	1	1	2	5	4	2	1	NA	1	2	2	2	2	2	2	2	1	2	2	2	2	2	2	2	2	0	NA	0	9	9	NA	0	0	0	9	9	9	9	2	0	9	1	1	27	SEP
832	1009000	1009010	3	1	1	1	2	5	4	3	1	NA	1	2	2	2	2	3	3	3	1	2	2	2	2	2	2	2	2	0	NA	0	3	8	NA	0	0	0	9	3	3	3	2	0	9	2	3	0	NA
833	1007000	1007010	26	2	1	1	2	3	7	2	1	JAN	2	2	2	2	2	2	2	2	9	9	9	9	9	9	9	2	2	0	NA	0	2	9	NA	0	0	0	2	3	2	3	2	0	2	2	3	0	NA
834	1070000	1070010	14	1	1	1	2	5	4	3	1	NA	1	2	2	2	2	3	2	3	2	9	3	3	3	3	3	2	2	0	NA	0	3	9	NA	0	0	0	9	9	9	3	2	0	9	2	3	0	NA
835	1417000	1417010	4	2	1	1	2	5	4	2	1	NA	1	2	2	2	2	2	2	2	1	2	2	2	2	2	2	2	2	0	NA	0	9	9	NA	0	0	0	9	9	9	9	2	0	9	2	3	0	NA
836	1075000	1079010	24	2	1	1	2	3	1	2	1	NA	2	2	2	2	2	3	2	3	2	9	2	3	3	3	3	2	2	0	NA	0	2	9	NA	0	0	0	9	9	9	3	2	0	9	2	3	0	NA
837	1034000	1034007	7	2	1	1	2	3	4	3	1	JAN	1	2	2	2	2	2	2	2	1	2	2	2	2	2	2	2	2	0	NA	0	3	8	NA	0	0	0	9	9	9	9	2	0	2	2	2	0	NA
838	1418000	1418010	2	2	1	1	2	5	4	2	1	NA	1	2	2	2	2	2	2	2	1	2	2	2	2	2	2	2	2	0	NA	0	9	9	NA	0	0	0	9	9	9	9	2	0	9	1	1	27	SEP
[truncated: 35 more columns]
