# Supplementary material for: Effect of patient-delivered household contact tracing and prevention for tuberculosis: A household cluster-randomised trial in Malawi
Source: PLoS One. 2022 Sep 8;17(9):e0269219. doi: 10.1371/journal.pone.0269219 (PMC9455850; doi:10.1371/journal.pone.0269219)
Supplement: S1 Dataset — (ZIP) [file pone.0269219.s002.zip › S1_Publishing data set_2/_Data/final_nine_month.csv]

	id	group	p05age	contact_sex	wealth_quintile	hiv	p01apatid	iptrx	tbtype	serial	id	ipt9comp2	arm2	age2	sex	wealth_quintile	smear	hiv2
63	1002000	Control_soc	4	Female	e_Poorest	b_HIV-positive	1002004	0	Smr -ve, Culture +ve	1	1002000	0	0	36	0	0	1	1
105	1002000	Control_soc	3	Female	e_Poorest	b_HIV-positive	1002005	0	Smr -ve, Culture +ve	2	1002000	0	0	36	0	0	1	1
4	1003000	Control_soc	3	Female	c_Average	a_HIV-negative	1003002	0	Smr -ve, Culture +ve	3	1003000	0	0	25	1	2	1	0
30	1003000	Control_soc	2	Female	c_Average	a_HIV-negative	1003003	0	Smr -ve, Culture +ve	4	1003000	0	0	25	1	2	1	0
65	1004000	Intervention_pacts	5	Female	a_Least poor	b_HIV-positive	1004004	1	Smr -ve, Culture +ve	5	1004000	1	1	31	0	4	1	1
29	1005000	Intervention_pacts	2	Female	e_Poorest	a_HIV-negative	1005003	1	Smr +ve, Culture +ve	6	1005000	1	1	24	1	0	0	0
66	1005000	Intervention_pacts	2	Female	e_Poorest	a_HIV-negative	1005004	1	Smr +ve, Culture +ve	7	1005000	1	1	24	1	0	0	0
68	1006000	Control_soc	4	Male	c_Average	a_HIV-negative	1006004	0	Smr +ve, Culture +ve	8	1006000	0	0	41	1	2	0	0
155	1007000	Control_soc	2	Male	b_Less poor than average	a_HIV-negative	1007008	1	Smr +ve, Culture +ve	9	1007000	1	0	57	0	3	0	0
162	1007000	Control_soc	3	Male	b_Less poor than average	a_HIV-negative	1007009	1	Smr +ve, Culture +ve	10	1007000	1	0	57	0	3	0	0
163	1008000	Intervention_pacts	4	Male	b_Less poor than average	b_HIV-positive	1008009	1	Smr -ve, Culture +ve	11	1008000	0	1	64	0	3	0	1
161	1009000	Intervention_pacts	5	Male	d_Poorer than average	b_HIV-positive	1009009	0	Smr +ve, Culture +ve	12	1009000	0	1	69	0	1	1	1
166	1009000	Intervention_pacts	3	Male	d_Poorer than average	b_HIV-positive	1009010	0	Smr +ve, Culture +ve	13	1009000	0	1	69	0	1	1	1
32	1011000	Intervention_pacts	5	Male	a_Least poor	a_HIV-negative	1011003	0	Smr +ve, Culture +ve	14	1011000	0	1	24	1	4	1	0
5	1012000	Control_soc	1	Female	d_Poorer than average	a_HIV-negative	1012002	1	Smr +ve, Culture +ve	15	1012000	1	0	38	0	1	1	0
67	1013000	Control_soc	2	Female	d_Poorer than average	a_HIV-negative	1013004	0	Smr +ve, Culture +ve	16	1013000	0	0	42	0	1	0	0
7	1016000	Intervention_pacts	5	Male	d_Poorer than average	a_HIV-negative	1016002	0	Smr -ve, Culture +ve	17	1016000	0	1	28	1	1	0	0
110	1017000	Intervention_pacts	4	Male	e_Poorest	b_HIV-positive	1017005	0	Smr -ve, Culture +ve	18	1017000	0	1	48	1	0	1	1
1	1018000	Control_soc	2	Male	e_Poorest	b_HIV-positive	1018001	1	Smr -ve, Culture +ve	19	1018000	1	0	33	0	0	1	1
109	1019000	Control_soc	4	Female	a_Least poor	b_HIV-positive	1019005	1	Smr -ve, Culture +ve	20	1019000	1	0	25	1	4	0	1
2	1021000	Control_soc	4	Male	c_Average	a_HIV-negative	1021001	0	Smr +ve, Culture +ve	21	1021000	0	0	23	0	2	1	0
8	1022000	Control_soc	1	Male	b_Less poor than average	b_HIV-positive	1022002	1	Smr +ve, Culture +ve	22	1022000	1	0	25	1	3	1	1
34	1022000	Control_soc	4	Male	b_Less poor than average	b_HIV-positive	1022003	1	Smr +ve, Culture +ve	23	1022000	1	0	25	1	3	1	1
70	1024000	Intervention_pacts	2	Female	a_Least poor	a_HIV-negative	1024004	1	Smr -ve, Culture +ve	24	1024000	1	1	43	1	4	1	0
72	1025000	Control_soc	3	Male	e_Poorest	a_HIV-negative	1025004	1	Smr -ve, Culture +ve	25	1025000	1	0	45	0	0	0	0
111	1025000	Control_soc	1	Female	e_Poorest	a_HIV-negative	1025005	1	Smr -ve, Culture +ve	26	1025000	1	0	45	0	0	0	0
108	1027000	Intervention_pacts	5	Male	e_Poorest	b_HIV-positive	1027005	0	Smr +ve, Culture +ve	27	1027000	0	1	51	1	0	0	1
71	1028000	Control_soc	1	Female	e_Poorest	b_HIV-positive	1028004	0	Smr -ve, Culture +ve	28	1028000	0	0	29	1	0	1	1
137	1029000	Intervention_pacts	3	Female	e_Poorest	b_HIV-positive	1029006	0	Smr +ve, Culture +ve	29	1029000	0	1	43	1	0	0	1
140	1034000	Control_soc	4	Female	b_Less poor than average	b_HIV-positive	1034006	0	Smr -ve, Culture +ve	30	1034000	0	0	35	0	3	0	1
85	1035000	Intervention_pacts	3	Female	d_Poorer than average	b_HIV-positive	1035004	1	Smr -ve, Culture +ve	31	1035000	1	1	35	1	1	0	1
123	1035000	Intervention_pacts	1	Female	d_Poorer than average	b_HIV-positive	1035005	1	Smr -ve, Culture +ve	32	1035000	1	1	35	1	1	0	1
122	1038000	Control_soc	1	Male	a_Least poor	c_Unknown	1038005	1	Smr -ve, Culture +ve	33	1038000	1	0	44	1	4	0	NA
84	1040000	Intervention_pacts	4	Female	e_Poorest	c_Unknown	1040004	0	Smr -ve, Culture +ve	34	1040000	0	1	39	1	0	0	NA
121	1040000	Intervention_pacts	1	Male	e_Poorest	c_Unknown	1040005	0	Smr -ve, Culture +ve	35	1040000	0	1	39	1	0	0	NA
78	1042000	Intervention_pacts	3	Male	c_Average	a_HIV-negative	1042004	1	Smr +ve, Culture +ve	36	1042000	1	1	25	1	2	0	0
										37	1042000	0	1	25	1	2	0	0
57	1046000	Intervention_pacts	1	Female	e_Poorest	a_HIV-negative	1046003	0	Smr +ve, Culture +ve	38	1046000	0	1	26	1	0	1	0
100	1046000	Intervention_pacts	3	Male	e_Poorest	a_HIV-negative	1046004	0	Smr +ve, Culture +ve	39	1046000	0	1	26	1	0	1	0
133	1046000	Intervention_pacts	5	NA	e_Poorest	a_HIV-negative	1046005	NA	Smr +ve, Culture +ve		1046000	1	1	26	1	0	1	0
60	1049000	Control_soc	4	Female	e_Poorest	b_HIV-positive	1049002	0	Smr +ve, Culture +ve	40	1049000	0	0	36	1	0	1	1
102	1049000	Control_soc	4	Female	e_Poorest	b_HIV-positive	1049004	0	Smr +ve, Culture +ve	41	1049000	0	0	36	1	0	1	1
144	1049000	Control_soc	2	Female	e_Poorest	b_HIV-positive	1049003	0	Smr +ve, Culture +ve	42	1049000	0	0	36	1	0	1	1
134	1050000	Control_soc	3	Male	a_Least poor	b_HIV-positive	1050005	1	Smr -ve, Culture +ve	43	1050000	1	0	49	0	4	0	1
20	1052000	Intervention_pacts	3	Female	c_Average	b_HIV-positive	1052002	0	Smr +ve, Culture +ve	44	1052000	0	1	50	1	2	0	1
										45	1052000	0	1	50	1	2	0	1
9	1053000	Intervention_pacts	8	Female	c_Average	a_HIV-negative	1053002	0	Smr +ve, Culture +ve	46	1053000	0	1	36	1	2	0	0
35	1053000	Intervention_pacts	1	Female	c_Average	a_HIV-negative	1053003	1	Smr +ve, Culture +ve		1053000	1	1	36	1	2	0	0
61	1054000	Control_soc	5	Male	e_Poorest	b_HIV-positive	1054003	0	Smr +ve, Culture +ve	47	1054000	0	0	28	0	0	0	1
146	1056000	Control_soc	1	Male	b_Less poor than average	a_HIV-negative	1056001	1	Smr +ve, Culture +ve	48	1056000	0	0	28	1	3	0	0
73	1057000	Control_soc	5	Male	d_Poorer than average	c_Unknown	1057004	0	Smr +ve, Culture +ve	49	1057000	0	0	33	1	1	1	NA
112	1057000	Control_soc	3	Male	d_Poorer than average	c_Unknown	1057005	0	Smr +ve, Culture +ve	50	1057000	0	0	33	1	1	1	NA
147	1059000	Control_soc	2	Male	e_Poorest	b_HIV-positive	1059007	0	Smr -ve, Culture +ve	51	1059000	0	0	44	0	0	0	1
114	1060000	Intervention_pacts	3	Male	a_Least poor	a_HIV-negative	1060005	1	Smr +ve, Culture +ve	52	1060000	1	1	63	0	4	0	0
13	1063000	Intervention_pacts	2	Male	b_Less poor than average	b_HIV-positive	1063002	1	Smr +ve, Culture +ve	53	1063000	1	1	37	1	3	0	1
77	1065000	Intervention_pacts	1	Male	e_Poorest	b_HIV-positive	1065004	1	Smr +ve, Culture +ve	54	1065000	1	1	34	1	0	1	1
148	1067000	Control_soc	2	Female	d_Poorer than average	c_Unknown	1067007	0	Smr -ve, Culture +ve	55	1067000	1	0	48	1	1	1	NA
21	1069000	Intervention_pacts	4	Male	c_Average	c_Unknown	1069002	1	Smr -ve, Culture +ve	56	1069000	1	1	33	1	2	0	NA
40	1069000	Intervention_pacts	1	Female	c_Average	c_Unknown	1069003	1	Smr -ve, Culture +ve	57	1069000	1	1	33	1	2	0	NA
19	1071000	Control_soc	3	Female	a_Least poor	a_HIV-negative	1071002	1	Smr -ve, Culture +ve	58	1071000	1	0	28	1	4	0	0
37	1074000	Intervention_pacts	2	Female	b_Less poor than average	b_HIV-positive	1074003	1	Smr +ve, Culture +ve	59	1074000	1	1	41	1	3	0	1
159	1075000	Control_soc	3	Male	a_Least poor	a_HIV-negative	1075008	1	Smr +ve, Culture +ve	60	1075000	0	0	68	0	4	0	0
151	1076000	Control_soc	5	Female	c_Average	a_HIV-negative	1076007	0	Smr -ve, Culture +ve	61	1076000	0	0	33	1	2	0	0
47	1079000	Control_soc	2	Male	d_Poorer than average	a_HIV-negative	1079003	0	Smr +ve, Culture +ve	62	1079000	0	0	28	0	1	1	0
97	1083000	Intervention_pacts	3	Male	c_Average	b_HIV-positive	1083004	1	Smr -ve, Culture +ve	63	1083000	1	1	44	1	2	0	1
										64	1085000	1	1	26	0	1	1	1
24	1087000	Intervention_pacts	4	Female	b_Less poor than average	b_HIV-positive	1087002	1	Smr -ve, Culture +ve	65	1087000	0	1	41	0	3	1	1
76	1089000	Control_soc	5	Female	e_Poorest	b_HIV-positive	1089004	0	Smr -ve, Culture +ve	66	1089000	0	0	47	1	0	0	1
81	1090000	Intervention_pacts	5	Female	NA	b_HIV-positive	1090004	1	Smr +ve, Culture +ve	67	1090000	0	1	49	1	2	1	1
119	1090000	Intervention_pacts	2	Female	NA	b_HIV-positive	1090005	1	Smr +ve, Culture +ve	68	1090000	1	1	49	1	2	1	1
93	1091000	Intervention_pacts	1	Male	d_Poorer than average	b_HIV-positive	1091004	0	Smr -ve, Culture +ve	69	1091000	0	1	30	1	1	0	1
129	1094000	Control_soc	4	Female	d_Poorer than average	b_HIV-positive	1094003	0	Smr +ve, Culture +ve	70	1094000	0	0	44	1	1	1	1
142	1094000	Control_soc	2	Female	d_Poorer than average	b_HIV-positive	1094004	0	Smr +ve, Culture +ve	71	1094000	0	0	44	1	1	1	1
11	1095000	Intervention_pacts	2	Female	a_Least poor	b_HIV-positive	1095002	1	Smr -ve, Culture +ve	72	1095000	1	1	41	0	4	0	1
91	1096000	Control_soc	2	Female	d_Poorer than average	a_HIV-negative	1096004	0	Smr +ve, Culture +ve	73	1096000	0	0	38	1	1	0	0
128	1096000	Control_soc	1	Female	d_Poorer than average	a_HIV-negative	1096005	0	Smr +ve, Culture +ve	74	1096000	0	0	38	1	1	0	0
51	1097000	Intervention_pacts	4	Male	a_Least poor	b_HIV-positive	1097003	0	Smr -ve, Culture +ve	75	1097000	0	1	26	0	4	0	1
113	1100000	Intervention_pacts	4	Male	d_Poorer than average	b_HIV-positive	1100005	1	Smr -ve, Culture +ve	76	1100000	0	1	45	0	1	0	1
26	1103000	Intervention_pacts	5	Female	b_Less poor than average	b_HIV-positive	1103002	1	Smr +ve, Culture +ve	77	1103000	0	1	26	0	3	1	1
52	1103000	Intervention_pacts	2	Male	b_Less poor than average	b_HIV-positive	1103003	1	Smr +ve, Culture +ve	78	1103000	0	1	26	0	3	1	1
53	1105000	Control_soc	4	Female	e_Poorest	c_Unknown	1105003	1	Smr +ve, Culture +ve	79	1105000	1	0	27	1	0	1	NA
98	1105000	Control_soc	1	Female	e_Poorest	c_Unknown	1105004	1	Smr +ve, Culture +ve	80	1105000	1	0	27	1	0	1	NA
46	1106000	Control_soc	2	Male	c_Average	b_HIV-positive	1106003	0	Smr -ve, Culture +ve	81	1106000	0	0	34	1	2	0	1
45	1110000	Intervention_pacts	1	Female	d_Poorer than average	b_HIV-positive	1110003	1	Smr -ve, Culture +ve	82	1110000	1	1	73	0	1	0	1
59	1113000	Control_soc	3	Male	d_Poorer than average	b_HIV-positive	1113003	0	Smr +ve, Culture +ve	83	1113000	0	0	41	1	1	0	1
101	1113000	Control_soc	1	Female	d_Poorer than average	b_HIV-positive	1113004	0	Smr +ve, Culture +ve	84	1113000	0	0	41	1	1	0	1
103	1115000	Control_soc	2	Female	d_Poorer than average	b_HIV-positive	1115001	0	Smr -ve, Culture +ve	85	1115000	0	0	35	1	1	0	1
44	1116000	Intervention_pacts	2	Female	c_Average	b_HIV-positive	1116003	0	Smr +ve, Culture +ve	86	1116000	0	1	39	1	2	0	1
25	1118000	Control_soc	3	Male	b_Less poor than average	c_Unknown	1118002	0	Smr +ve, Culture +ve	87	1118000	0	0	28	1	3	1	NA
54	1120000	Intervention_pacts	5	Female	a_Least poor	a_HIV-negative	1120003	1	Smr +ve, Culture +ve	88	1120000	1	1	40	1	4	1	0
132	1122000	Intervention_pacts	3	Female	e_Poorest	a_HIV-negative	1122005	0	Smr -ve, Culture +ve	89	1122000	0	1	56	0	0	0	0
153	1122000	Intervention_pacts	1	Male	e_Poorest	a_HIV-negative	1122007	0	Smr -ve, Culture +ve	90	1122000	0	1	56	0	0	0	0
141	1125000	Intervention_pacts	3	Female	e_Poorest	b_HIV-positive	1125007	0	Smr +ve, Culture +ve	91	1125000	0	1	26	0	0	1	1
152	1125000	Intervention_pacts	1	Male	e_Poorest	b_HIV-positive	1125008	0	Smr +ve, Culture +ve	92	1125000	0	1	26	0	0	1	1
160	1125000	Intervention_pacts	2	Female	e_Poorest	b_HIV-positive	1125001	0	Smr +ve, Culture +ve	93	1125000	0	1	26	0	0	1	1
104	1127000	Intervention_pacts	3	Female	d_Poorer than average	b_HIV-positive	1127004	1	Smr +ve, Culture +ve	94	1127000	1	1	25	1	1	1	1
88	1129000	Control_soc	1	Female	b_Less poor than average	b_HIV-positive	1129004	0	Smr -ve, Culture +ve	95	1129000	0	0	32	0	3	1	1
130	1132000	Intervention_pacts	1	Female	c_Average	b_HIV-positive	1132005	1	Smr -ve, Culture +ve	96	1132000	1	1	32	1	2	0	1
15	1133000	Control_soc	4	Male	d_Poorer than average	b_HIV-positive	1133003	1	Smr +ve, Culture +ve	97	1133000	0	0	36	1	1	1	1
39	1133000	Control_soc	1	Female	d_Poorer than average	b_HIV-positive	1133001	0	Smr +ve, Culture +ve	98	1133000	1	0	36	1	1	1	1
16	1135000	Intervention_pacts	4	Female	d_Poorer than average	b_HIV-positive	1135002	0	Smr -ve, Culture +ve	99	1135000	0	1	52	1	1	0	1
										100	1135000	0	1	52	1	1	0	1
										101	1135000	0	1	52	1	1	0	1
36	1136000	Intervention_pacts	2	Male	b_Less poor than average	b_HIV-positive	1136001	0	Smr -ve, Culture +ve	102	1136000	0	1	21	0	3	1	1
42	1137000	Control_soc	3	Female	b_Less poor than average	a_HIV-negative	1137003	1	Smr +ve, Culture +ve	103	1137000	1	0	28	1	3	0	0
92	1138000	Intervention_pacts	1	Male	a_Least poor	c_Unknown	1138005	0	Smr -ve, Culture +ve	104	1138000	0	1	25	0	4	0	NA
22	1139000	Control_soc	4	Female	e_Poorest	c_Unknown	1139003	0	Smr +ve, Culture +ve	105	1139000	0	0	43	1	0	0	NA
49	1139000	Control_soc	1	Male	e_Poorest	c_Unknown	1139001	0	Smr +ve, Culture +ve	106	1139000	0	0	43	1	0	0	NA
82	1141000	Intervention_pacts	3	Male	e_Poorest	b_HIV-positive	1141003	0	Smr -ve, Culture +ve	107	1141000	0	1	28	1	0	0	1
120	1141000	Intervention_pacts	1	Male	e_Poorest	b_HIV-positive	1141005	0	Smr -ve, Culture +ve	108	1141000	0	1	28	1	0	0	1
127	1142000	Control_soc	3	Male	b_Less poor than average	b_HIV-positive	1142005	0	Smr +ve, Culture +ve	109	1142000	0	0	33	0	3	0	1
79	1144000	Intervention_pacts	3	Female	c_Average	a_HIV-negative	1144004	0	Smr -ve, Culture +ve	110	1144000	0	1	29	1	2	0	0
116	1144000	Intervention_pacts	1	Male	c_Average	a_HIV-negative	1144005	0	Smr -ve, Culture +ve	111	1144000	0	1	29	1	2	0	0
75	1147000	Control_soc	1	Male	d_Poorer than average	b_HIV-positive	1147004	0	Smr -ve, Culture +ve	112	1147000	0	0	65	1	1	0	1
14	1148000	Control_soc	5	Female	b_Less poor than average	a_HIV-negative	1148002	0	Smr -ve, Culture +ve	113	1148000	0	0	25	1	3	0	0
138	1149000	Intervention_pacts	1	Female	d_Poorer than average	c_Unknown	1149001	0	Smr -ve, Culture +ve	114	1149000	0	1	37	0	1	0	NA
										115	1149000	0	1	37	0	1	0	NA
149	1150000	Intervention_pacts	3	Male	e_Poorest	a_HIV-negative	1150009	0	Smr -ve, Culture +ve	116	1150000	0	1	37	0	0	0	0
										117	1150000	0	1	37	0	0	0	0
38	1151000	Control_soc	3	Female	c_Average	a_HIV-negative	1151003	0	Smr +ve, Culture +ve	118	1151000	0	0	54	1	2	1	0
80	1152000	Control_soc	3	Male	c_Average	b_HIV-positive	1152004	1	Smr -ve, Culture +ve	119	1152000	1	0	36	1	2	0	1
118	1152000	Control_soc	2	Male	c_Average	b_HIV-positive	1152005	1	Smr -ve, Culture +ve	120	1152000	1	0	36	1	2	0	1
10	1153000	Control_soc	3	Male	d_Poorer than average	a_HIV-negative	1153001	0	Smr +ve, Culture +ve	121	1153000	0	0	34	1	1	1	0
										122	1153000	0	0	34	1	1	1	0
83	1157000	Control_soc	4	Female	e_Poorest	b_HIV-positive	1157004	0	Smr -ve, Culture +ve	123	1157000	0	0	53	1	0	0	1
3	1401000	Intervention_pacts	4	Male	b_Less poor than average	a_HIV-negative	1401002	1	Smr +ve, Culture +ve	124	1401000	1	1	52	1	3	1	0
64	1402000	Control_soc	3	Male	d_Poorer than average	b_HIV-positive	1402004	1	Smr +ve, Culture +ve	125	1402000	0	0	35	1	1	1	1
31	1403000	Control_soc	5	Male	d_Poorer than average	b_HIV-positive	1403003	1	Smr +ve, Culture +ve	126	1403000	1	0	36	1	1	1	1
107	1404000	Intervention_pacts	4	Male	b_Less poor than average	a_HIV-negative	1404005	1	Smr +ve, Culture +ve	127	1404000	1	1	32	0	3	1	0
135	1404000	Intervention_pacts	3	Female	b_Less poor than average	a_HIV-negative	1404006	1	Smr +ve, Culture +ve	128	1404000	1	1	32	0	3	1	0
106	1405000	Intervention_pacts	5	Female	c_Average	c_Unknown	1405005	0	Smr -ve, Culture +ve	129	1405000	0	1	25	1	2	0	NA
69	1407000	Control_soc	3	Male	d_Poorer than average	b_HIV-positive	1407004	0	Smr +ve, Culture +ve	130	1407000	0	0	56	1	1	0	1
33	1408000	Control_soc	1	Male	c_Average	b_HIV-positive	1408003	1	Smr -ve, Culture +ve	131	1408000	1	0	37	1	2	0	1
6	1409000	Intervention_pacts	2	Male	a_Least poor	b_HIV-positive	1409002	1	Smr +ve, Culture +ve	132	1409000	1	1	35	0	4	0	1
136	1410000	Intervention_pacts	5	Male	d_Poorer than average	a_HIV-negative	1410006	1	Smr -ve, Culture +ve	133	1410000	1	1	48	0	1	1	0
145	1410000	Intervention_pacts	2	Female	d_Poorer than average	a_HIV-negative	1410007	1	Smr -ve, Culture +ve	134	1410000	1	1	48	0	1	1	0
156	1410000	Intervention_pacts	1	Male	d_Poorer than average	a_HIV-negative	1410008	1	Smr -ve, Culture +ve	135	1410000	1	1	48	0	1	1	0
143	1413000	Control_soc	5	Male	b_Less poor than average	b_HIV-positive	1413006	0	Smr +ve, Culture +ve	136	1413000	0	0	53	1	3	1	1
154	1413000	Control_soc	1	Female	b_Less poor than average	b_HIV-positive	1413007	0	Smr +ve, Culture +ve	137	1413000	0	0	53	1	3	1	1
18	1414000	Control_soc	1	Male	c_Average	a_HIV-negative	1414002	1	Smr +ve, Culture +ve	138	1414000	1	0	18	1	2	0	0
117	1415000	Intervention_pacts	2	Female	a_Least poor	b_HIV-positive	1415001	1	Smr -ve, Culture +ve	139	1415000	1	1	48	1	4	0	1
74	1417000	Control_soc	1	Male	e_Poorest	b_HIV-positive	1417003	1	Smr +ve, Culture +ve	140	1417000	0	0	65	1	0	0	1
157	1417000	Control_soc	1	Female	e_Poorest	b_HIV-positive	1417009	0	Smr +ve, Culture +ve	141	1417000	0	0	65	1	0	0	1
164	1417000	Control_soc	2	Female	e_Poorest	b_HIV-positive	1417005	0	Smr +ve, Culture +ve	142	1417000	0	0	65	1	0	0	1
167	1417000	Control_soc	4	Female	e_Poorest	b_HIV-positive	1417010	0	Smr +ve, Culture +ve	143	1417000	0	0	65	1	0	0	1
165	1418000	Intervention_pacts	4	Female	e_Poorest	b_HIV-positive	1418009	1	Smr +ve, Culture +ve	144	1418000	0	1	54	1	0	1	1
168	1418000	Intervention_pacts	2	Female	e_Poorest	b_HIV-positive	1418010	1	Smr +ve, Culture +ve	145	1418000	1	1	54	1	0	1	1
124	1422000	Control_soc	2	Male	e_Poorest	b_HIV-positive	1422005	0	Smr +ve, Culture +ve	146	1422000	0	0	31	1	0	1	1
41	1423000	Control_soc	5	Female	b_Less poor than average	a_HIV-negative	1423003	1	Smr +ve, Culture +ve	147	1423000	1	0	27	0	3	1	0
43	1424000	Intervention_pacts	1	Male	a_Least poor	b_HIV-positive	1424002	1	Smr +ve, Culture +ve	148	1424000	1	1	34	1	4	0	1
										149	1424000	1	1	34	1	4	0	1
27	1425000	Control_soc	3	Female	e_Poorest	a_HIV-negative	1425002	0	Smr +ve, Culture +ve	150	1425000	0	0	37	1	0	1	0
56	1425000	Control_soc	1	Male	e_Poorest	a_HIV-negative	1425003	0	Smr +ve, Culture +ve	151	1425000	0	0	37	1	0	1	0
95	1428000	Control_soc	1	Female	e_Poorest	b_HIV-positive	1428004	1	Smr +ve, Culture +ve	152	1428000	0	0	31	0	0	1	1
90	1429000	Intervention_pacts	4	Male	c_Average	b_HIV-positive	1429004	1	Smr +ve, Culture +ve	153	1429000	1	1	25	1	2	1	1
131	1430000	Control_soc	2	Male	c_Average	b_HIV-positive	1430005	0	Smr +ve, Culture +ve	154	1430000	0	0	33	1	2	0	1
										155	1430000	0	0	33	1	2	0	1
96	1432000	Control_soc	5	Female	c_Average	b_HIV-positive	1432004	0	Smr +ve, Culture +ve	156	1432000	0	0	33	0	2	1	1
55	1435000	Intervention_pacts	4	Female	c_Average	a_HIV-negative	1435003	1	Smr +ve, Culture +ve	157	1435000	1	1	33	1	2	0	0
99	1435000	Intervention_pacts	1	Male	c_Average	a_HIV-negative	1425004	1	Smr +ve, Culture +ve	158	1435000	1	1	33	1	2	0	0
139	1437000	Control_soc	1	Female	e_Poorest	a_HIV-negative	1437006	1	Smr +ve, Culture +ve	159	1437000	0	0	38	0	0	1	0
150	1437000	Control_soc	1	Male	e_Poorest	a_HIV-negative	1437007	1	Smr +ve, Culture +ve	160	1437000	1	0	38	0	0	1	0
158	1437000	Control_soc	3	Female	e_Poorest	a_HIV-negative	1437008	1	Smr +ve, Culture +ve	161	1437000	0	0	38	0	0	1	0
58	1438000	Intervention_pacts	2	Male	a_Least poor	b_HIV-positive	1438001	1	Smr +ve, Culture +ve	162	1438000	1	1	35	1	4	0	1
28	1441000	Intervention_pacts	1	Female	c_Average	b_HIV-positive	1441002	1	Smr +ve, Culture +ve	163	1441000	1	1	43	1	2	0	1
62	1441000	Intervention_pacts	4	Male	c_Average	b_HIV-positive	1441003	0	Smr +ve, Culture +ve	164	1441000	0	1	43	1	2	0	1
86	1442000	Control_soc	3	Female	e_Poorest	a_HIV-negative	1442004	1	Smr +ve, Culture +ve	165	1442000	1	0	29	1	0	1	0
48	1443000	Intervention_pacts	2	Female	b_Less poor than average	b_HIV-positive	1443003	1	Smr +ve, Culture +ve	166	1443000	1	1	38	0	3	0	1
94	1445000	Intervention_pacts	2	Male	c_Average	a_HIV-negative	1445004	0	Smr +ve, Culture +ve	167	1445000	0	1	32	0	2	1	0
87	1446000	Intervention_pacts	5	Female	b_Less poor than average	b_HIV-positive	1446004	1	Smr +ve, Culture +ve	168	1446000	0	1	41	1	3	1	1
125	1446000	Intervention_pacts	2	Female	b_Less poor than average	b_HIV-positive	1446004	1	Smr +ve, Culture +ve	169	1446000	0	1	41	1	3	1	1
126	1447000	Control_soc	5	Male	d_Poorer than average	b_HIV-positive	1447005	1	Smr -ve, Culture +ve	170	1447000	1	0	72	0	1	0	1
23	1448000	Control_soc	4	Male	e_Poorest	a_HIV-negative	1448002	1	Smr +ve, Culture +ve	171	1448000	1	0	23	0	0	0	0
50	1448000	Control_soc	2	Female	e_Poorest	a_HIV-negative	1448003	1	Smr +ve, Culture +ve	172	1448000	1	0	23	0	0	0	0
12	1449000	Control_soc	4	Male	d_Poorer than average	a_HIV-negative	1449002	1	Smr +ve, Culture +ve	173	1449000	1	0	45	0	1	0	0
115	1449000	Control_soc	3	Female	d_Poorer than average	a_HIV-negative	1449005	0	Smr +ve, Culture +ve	174	1449000	0	0	45	0	1	0	0
89	1450000	Intervention_pacts	3	Female	d_Poorer than average	b_HIV-positive	1450004	1	Smr +ve, Culture +ve	175	1450000	1	1	51	0	1	0	1
17	1456000	Control_soc	3	Male	e_Poorest	a_HIV-negative	1456002	1	Smr +ve, Culture +ve	176	1456000	1	0	40	0	0	0	0
										177	1156000	NA	1	50	0	3	NA	1
										178	1045000	NA	0	65	0	NA	1	0
										179	1099000	NA	0	20	0	2	0	1
										180	1033000	NA	1	27	1	2	0	1
										181	1420000	NA	1	NA	1	NA	1	0
										182	1154000	NA	0	36	0	1	0	1
										183	1039000	NA	0	40	1	1	1	0
										184	1041000	NA	1	29	1	2	0	NA
										185	1114000	NA	1	33	0	3	0	1
										186	1412000	NA	0	45	1	2	0	0
										187	1051000	NA	1	54	1	4	1	1
										188	1043000	NA	0	48	0	4	1	1
										189	1086000	NA	0	22	0	2	1	1
										190	1064000	NA	1	38	0	3	0	NA
										191	1055000	NA	1	NA	1	NA	1	1
										192	1047000	NA	1	38	1	0	1	0
										193	1451000	NA	0	40	1	1	0	NA
										194	1109000	NA	1	39	1	3	0	1
										195	1032000	NA	1	79	1	3	1	1
										196	1111000	NA	0	68	1	0	1	1
										197	1044000	NA	0	40	1	0	1	1
										198	1001000	NA	1	NA	1	NA	0	1
										199	1048000	NA	0	31	1	4	1	1
										200	1112000	NA	0	33	1	4	0	1
										201	1452000	NA	1	30	0	4	0	0
										202	1068000	NA	0	65	1	0	1	0
										203	1072000	NA	0	44	0	4	1	0
										204	1080000	NA	0	31	0	3	0	1
										205	1427000	NA	1	22	1	2	1	0
										206	1146000	NA	1	67	0	4	1	1
										207	1440000	NA	0	71	1	3	0	1
										208	1061000	NA	0	NA	1	NA	0	0
										209	1084000	NA	0	37	1	4	1	1
										210	1457000	NA	1	35	1	4	NA	0
										211	1119000	NA	1	28	1	0	0	1
										212	1036000	NA	0	43	1	3	0	1
										213	1066000	NA	1	56	1	2	0	NA
										214	1455000	NA	1	37	1	3	0	1
										215	1416000	NA	1	33	0	1	1	1
										216	1058000	NA	1	51	1	1	0	0
										217	1134000	NA	0	37	1	2	0	NA
										218	1436000	NA	0	74	0	0	0	1
										219	1155000	NA	1	40	1	1	0	1
										220	1130000	NA	1	31	1	4	0	1
										221	1037000	NA	1	NA	1	NA	0	NA
										222	1140000	NA	1	40	1	1	1	0
										223	1010000	NA	0	NA	1	NA	0	1
										224	1406000	NA	1	30	0	3	0	1
										225	1023000	NA	1	61	1	4	0	0
										226	1014000	NA	0	27	0	2	1	1
										227	1088000	NA	0	27	1	3	1	0
										228	1145000	NA	1	80	0	2	1	1
										229	1444000	NA	0	27	1	2	1	1
										230	1026000	NA	1	NA	1	NA	1	1
										231	1434000	NA	0	68	0	4	0	1
										232	1104000	NA	1	36	0	2	0	0
										233	1078000	NA	1	NA	1	NA	1	0
										234	1108000	NA	1	51	1	3	0	1
										235	1124000	NA	0	NA	1	NA	0	NA
										236	1081000	NA	0	NA	0	NA	1	0
										237	1439000	NA	1	46	1	3	0	0
										238	1070000	NA	1	35	1	4	0	0
										239	1453000	NA	1	28	1	4	0	0
										240	1419000	NA	0	41	1	1	1	0
										241	1107000	NA	1	NA	0	NA	0	1
										242	1030000	NA	0	18	1	0	0	1
										243	1431000	NA	1	23	1	4	0	0
										244	1102000	NA	0	40	1	2	0	1
										245	1128000	NA	0	38	1	4	1	1
										246	1098000	NA	0	33	0	4	1	0
										247	1421000	NA	1	NA	0	NA	0	0
										248	1126000	NA	0	46	1	1	0	0
										249	1121000	NA	1	NA	0	NA	0	0
										250	1411000	NA	0	32	1	3	1	1
										251	1082000	NA	1	33	0	4	0	1
										252	1077000	NA	1	22	0	4	1	1
										253	1020000	NA	1	NA	1	NA	1	0
										254	1143000	NA	0	43	0	4	0	1
										255	1131000	NA	0	42	1	4	0	1
										256	1426000	NA	1	24	1	3	0	0
										257	1031000	NA	0	NA	1	NA	0	1
										258	1433000	NA	1	53	0	3	0	1
										259	1092000	NA	0	32	1	3	1	1
										260	1101000	NA	0	77	1	2	1	1
										261	1093000	NA	1	27	0	3	0	1
										262	1117000	NA	0	NA	1	NA	0	1
										263	1454000	NA	0	41	0	4	NA	1
										264	1073000	NA	1	36	1	0	0	1
										265	1123000	NA	0	70	1	2	0	0
										266	1062000	NA	0	44	1	1	0	1
