# Supplementary material for: Effect of patient-delivered household contact tracing and prevention for tuberculosis: A household cluster-randomised trial in Malawi
Source: PLoS One. 2022 Sep 8;17(9):e0269219. doi: 10.1371/journal.pone.0269219 (PMC9455850; doi:10.1371/journal.pone.0269219)
Supplement: S1 Dataset — (ZIP) [file pone.0269219.s002.zip › S1_Publishing data set_2/_Data/household.csv]

	id	hh_size	hh_children	hh_u5	head_age	head_sex	hh_prevtb	hb15hsal	elect	fridge	bed	car	hb11educ	hb31sput	hb31xray	hb31symp	head_educ	salaried	symptoms3m	xray3m	sput3m	any_screen3m	wealth	wealth_quintile	group	tbtype
1	1401000	3	1	1	52	Female	Yes	0	1	0	1	0	8	1	2	1	2	0	1	0	1	1	2.625	b_Less poor than average	PACTS	Smr +ve, Culture +ve
2	1002000	6	4	2	36	Male	No	1	0	0	1	0	9	2	2	2	2	1	NA	0	0	0	1.84	e_Poorest	SOC	Smr -ve, Culture +ve
3	1402000	5	3	1	35	Male	No	0	0	0	1	0	11	2	2	1	3	0	1	0	0	0	2.055	d_Poorer than average	SOC	Smr +ve, Culture +ve
4	1004000	8	1	1	31	Female	Yes	3	1	1	1	0	19	2	2	1	5	3	1	0	0	0	3.024	a_Least poor	PACTS	Smr -ve, Culture +ve
5	1005000	5	3	2	24	Female	No	0	0	0	1	0	9	9	9	1	2	0	1	NA	NA	0	1.849	e_Poorest	PACTS	Smr +ve, Culture +ve
6	1007000	11	6	2	57	Male	Yes	1	1	1	1	0	11	2	2	2	3	1	NA	0	0	0	2.724	b_Less poor than average	SOC	Smr +ve, Culture +ve
7	1003000	4	2	2	25	Female	No	1	1	0	0	0	13	1	9	9	4	1	NA	NA	1	1	2.412	c_Average	SOC	Smr -ve, Culture +ve
8	1405000	6	1	1	25	Male	No	1	1	0	1	0	13	2	2	2	4	1	NA	0	0	0	2.367	c_Average	PACTS	Smr -ve, Culture +ve
9	1009000	10	3	2	69	Female	Yes	0	1	0	1	0	6	2	2	2	2	0	NA	0	0	0	2.024	d_Poorer than average	PACTS	Smr +ve, Culture +ve
10	1403000	4	2	1	36	Male	No	1	0	0	1	0	9	2	2	1	2	1	1	0	0	0	2.132	d_Poorer than average	SOC	Smr +ve, Culture +ve
11	1011000	4	2	1	24	Male	No	2	1	1	1	0	10	2	2	2	3	2	NA	0	0	0	3.082	a_Least poor	PACTS	Smr +ve, Culture +ve
12	1012000	5	4	1	38	Female	No	1	0	0	1	0	8	2	1	1	2	1	1	1	0	1	1.98	d_Poorer than average	SOC	Smr +ve, Culture +ve
13	1404000	8	3	2	32	Female	Yes	2	1	0	1	0	14	2	2	1	5	2	1	0	0	0	2.45	b_Less poor than average	PACTS	Smr +ve, Culture +ve
14	1014000	3	1	0	27	Female	No	1	0	0	0	0	10	2	2	2	3	1	NA	0	0	0	2.185	c_Average	SOC	Smr +ve, Culture +ve
15	1013000	6	3	1	42	Female	Yes	0	1	0	1	0	8	2	2	2	2	0	NA	0	0	0	2.089	d_Poorer than average	SOC	Smr +ve, Culture +ve
16	1406000	3	1	0	30	Male	No	1	0	0	1	0	11	2	2	1	3	1	1	0	0	0	2.447	b_Less poor than average	PACTS	Smr +ve, Culture +ve
17	1006000	5	3	1	41	Male	No	0	1	0	1	0	11	2	2	2	3	0	NA	0	0	0	2.365	c_Average	SOC	Smr +ve, Culture +ve
18	1407000	5	3	1	56	Male	No	1	0	0	1	0	9	2	2	2	2	1	NA	0	0	0	2.07	d_Poorer than average	SOC	Smr +ve, Culture +ve
19	1008000	10	3	1	64	Male	No	2	1	0	1	0	19	1	1	1	5	2	1	1	1	1	2.574	b_Less poor than average	PACTS	Smr -ve, Culture +ve
20	1408000	5	3	1	37	Male	No	0	1	0	1	0	8	2	2	2	2	0	NA	0	0	0	2.194	c_Average	SOC	Smr -ve, Culture +ve
21	1410000	9	6	3	48	Male	No	1	1	0	1	0	11	2	2	2	3	1	NA	0	0	0	2.133	d_Poorer than average	PACTS	Smr -ve, Culture +ve
22	1023000	6	1	0	61	Male	No	1	1	1	1	0	11	2	2	1	3	1	1	0	0	0	2.914	a_Least poor	PACTS	Smr -ve, Culture +ve
23	1027000	6	2	1	51	Male	No	0	0	0	1	0	8	2	2	2	2	0	NA	0	0	0	1.854	e_Poorest	PACTS	Smr +ve, Culture +ve
24	1024000	3	2	1	43	Male	No	0	1	1	1	0	13	2	2	2	4	0	NA	0	0	0	3.4	a_Least poor	PACTS	Smr -ve, Culture +ve
25	1409000	3	1	1	35	Male	No	1	1	1	1	0	9	2	2	2	2	1	NA	0	0	0	3.119	a_Least poor	PACTS	Smr +ve, Culture +ve
26	1016000	4	1	1	28	Male	No	1	0	0	1	0	8	2	2	2	2	1	NA	0	0	0	2.092	d_Poorer than average	PACTS	Smr -ve, Culture +ve
27	1018000	7	2	1	33	Female	Yes	0	0	0	1	0	11	2	2	2	3	0	NA	0	0	0	1.817	e_Poorest	SOC	Smr -ve, Culture +ve
28	1019000	6	1	1	25	Male	No	1	1	1	1	0	20	2	2	2	5	1	NA	0	0	0	3.036	a_Least poor	SOC	Smr -ve, Culture +ve
29	1022000	4	2	2	25	Male	No	0	1	0	1	0	11	2	1	2	3	0	NA	1	0	1	2.447	b_Less poor than average	SOC	Smr +ve, Culture +ve
30	1017000	6	4	1	48	Male	No	0	0	0	1	0	9	1	2	1	2	0	1	0	1	1	1.839	e_Poorest	PACTS	Smr -ve, Culture +ve
31	1021000	2	1	1	23	Female	Yes	0	0	0	0	0	6	2	2	2	2	0	NA	0	0	0	2.179	c_Average	SOC	Smr +ve, Culture +ve
32	1025000	6	3	2	45	Female	No	0	0	0	1	0	5	2	2	2	1	0	NA	0	0	0	1.673	e_Poorest	SOC	Smr -ve, Culture +ve
33	1029000	7	5	1	43	Male	No	1	0	0	0	0	13	2	2	1	4	1	1	0	0	0	1.832	e_Poorest	PACTS	Smr +ve, Culture +ve
34	1028000	5	3	1	29	Male	No	0	0	0	0	0	8	2	2	2	2	0	NA	0	0	0	1.627	e_Poorest	SOC	Smr -ve, Culture +ve
35	1030000	5	2	0	18	Female	No	0	0	0	0	0	13	2	2	2	4	0	NA	0	0	0	1.874	e_Poorest	SOC	Smr -ve, Culture +ve
36	1045000	4	2	0	65	Male	No	1	NA	0	1	0	6	2	2	1	2	1	1	0	0	0	NA	NA	SOC	Smr +ve, Culture +ve
37	1043000	2	0	0	48	Female	No	1	1	0	1	0	13	2	2	2	4	1	NA	0	0	0	3.194	a_Least poor	SOC	Smr -ve, Culture +ve
38	1417000	11	5	4	65	Female	Yes	0	0	0	1	0	1	1	2	1	0	0	1	0	1	1	1.452	e_Poorest	SOC	Smr +ve, Culture +ve
39	1064000	6	2	0	38	Female	No	2	1	1	1	0	2	2	2	2	1	2	NA	0	0	0	2.558	b_Less poor than average	PACTS	Smr -ve, Culture +ve
40	1059000	8	4	1	44	Female	No	1	0	0	1	0	6	2	2	2	2	1	NA	0	0	0	1.716	e_Poorest	SOC	Smr -ve, Culture +ve
41	1066000	4	0	0	56	Female	Yes	0	0	0	1	0	11	1	1	2	3	0	NA	1	1	1	2.322	c_Average	PACTS	Smr -ve, Culture +ve
42	1065000	5	3	1	34	Female	No	1	0	0	0	0	8	2	1	2	2	1	NA	1	0	1	1.713	e_Poorest	PACTS	Smr +ve, Culture +ve
43	1416000	5	2	0	33	Female	No	2	0	0	1	0	9	2	2	2	2	2	NA	0	0	0	2.016	d_Poorer than average	PACTS	Smr +ve, Culture +ve
44	1042000	5	2	1	25	Female	No	1	1	0	1	0	11	2	9	1	3	1	1	NA	0	0	2.346	c_Average	PACTS	Smr +ve, Culture +ve
45	1067000	8	8	1	48	Female	No	3	1	0	1	0	7	2	2	2	2	3	NA	0	0	0	2.138	d_Poorer than average	SOC	Smr -ve, Culture +ve
46	1033000	5	2	0	27	Female	No	3	1	0	1	0	9	2	2	2	2	3	NA	0	0	0	2.327	c_Average	PACTS	Smr -ve, Culture +ve
47	1032000	3	0	0	79	Male	No	0	1	0	1	0	4	2	2	2	1	0	NA	0	0	0	2.609	b_Less poor than average	PACTS	Smr -ve, Culture +ve
48	1411000	4	1	0	32	Male	No	1	1	0	1	0	13	2	2	2	4	1	NA	0	0	0	2.694	b_Less poor than average	SOC	Smr -ve, Culture +ve
49	1036000	4	0	0	43	Male	No	2	1	0	1	0	9	2	2	2	2	2	NA	0	0	0	2.508	b_Less poor than average	SOC	Smr +ve, Culture +ve
50	1412000	7	4	0	45	Male	No	2	1	0	1	0	11	2	2	2	3	2	NA	0	0	0	2.279	c_Average	SOC	Smr -ve, Culture +ve
51	1041000	4	2	0	29	Female	No	1	1	0	1	0	9	2	2	2	2	1	NA	0	0	0	2.377	c_Average	PACTS	Smr +ve, Culture +ve
52	1038000	6	2	1	44	Female	No	0	1	1	1	1	14	2	2	2	5	0	NA	0	0	0	3.774	a_Least poor	SOC	Smr -ve, Culture +ve
53	1035000	6	4	2	35	Male	No	0	1	0	1	0	7	2	1	1	2	0	1	1	0	1	2.054	d_Poorer than average	PACTS	Smr -ve, Culture +ve
54	1034000	10	7	1	35	Male	No	1	1	1	1	0	13	2	2	2	4	1	NA	0	0	0	2.735	b_Less poor than average	SOC	Smr -ve, Culture +ve
55	1063000	3	1	1	37	Female	No	1	0	0	1	0	13	2	2	1	4	1	1	0	0	0	2.633	b_Less poor than average	PACTS	Smr +ve, Culture +ve
56	1415000	4	3	1	48	Female	Yes	0	1	1	1	0	9	2	2	1	2	0	1	0	0	0	2.929	a_Least poor	PACTS	Smr -ve, Culture +ve
57	1068000	4	1	0	65	Female	No	0	0	0	0	0	4	2	2	2	1	0	NA	0	0	0	1.818	e_Poorest	SOC	Smr +ve, Culture +ve
58	1138000	9	3	1	25	Female	No	3	1	1	1	1	11	2	2	2	3	3	NA	0	0	0	3.362	a_Least poor	PACTS	Smr -ve, Culture +ve
59	1145000	3	1	0	80	Female	No	0	1	0	0	0	4	2	2	2	1	0	NA	0	0	0	2.367	c_Average	PACTS	Smr +ve, Culture +ve
60	1147000	6	2	1	65	Female	Yes	0	0	0	1	0	6	2	2	2	2	0	NA	0	0	0	1.924	d_Poorer than average	SOC	Smr -ve, Culture +ve
61	1146000	4	0	0	67	Male	No	0	1	0	1	0	14	1	1	1	5	0	1	1	1	1	2.959	a_Least poor	PACTS	Smr -ve, Culture +ve
62	1143000	5	1	0	43	Female	Yes	2	1	1	1	0	15	2	2	2	5	2	NA	0	0	0	3.317	a_Least poor	SOC	Smr +ve, Culture +ve
63	1140000	5	1	0	40	Female	No	1	0	0	1	0	9	2	2	2	2	1	NA	0	0	0	1.99	d_Poorer than average	PACTS	Smr +ve, Culture +ve
64	1454000	4	2	0	41	Female	Yes	1	1	1	1	0	11	2	2	2	3	1	NA	0	0	0	3.106	a_Least poor	SOC	Smr +ve, Culture +ve
65	1449000	6	3	2	45	Female	No	1	1	0	1	0	4	2	2	2	1	1	NA	0	0	0	2.014	d_Poorer than average	SOC	Smr +ve, Culture +ve
66	1149000	7	2	1	37	Female	No	0	1	0	1	0	7	2	2	2	2	0	NA	0	0	0	1.966	d_Poorer than average	PACTS	Smr -ve, Culture +ve
67	1455000	3	1	0	37	Male	No	0	1	0	0	0	13	1	2	2	4	0	NA	0	1	1	2.605	b_Less poor than average	PACTS	Smr +ve, Culture +ve
68	1154000	4	3	0	36	Female	No	0	0	0	1	0	6	2	2	2	2	0	NA	0	0	0	2.071	d_Poorer than average	SOC	Smr +ve, Culture +ve
69	1153000	4	2	2	34	Male	No	0	1	0	0	0	7	2	2	2	2	0	NA	0	0	0	2.094	d_Poorer than average	SOC	Smr +ve, Culture +ve
70	1136000	3	1	1	21	Female	No	0	0	0	1	0	13	2	2	2	4	0	NA	0	0	0	2.492	b_Less poor than average	PACTS	Smr -ve, Culture +ve
71	1148000	3	1	1	25	Male	No	1	1	0	1	0	13	2	2	2	4	1	NA	0	0	0	2.853	b_Less poor than average	SOC	Smr -ve, Culture +ve
72	1144000	6	4	2	29	Female	No	1	1	0	1	0	13	1	2	2	4	1	NA	0	1	1	2.387	c_Average	PACTS	Smr -ve, Culture +ve
73	1151000	4	1	1	54	Female	No	2	1	0	1	0	3	2	2	2	1	2	NA	0	0	0	2.412	c_Average	SOC	Smr +ve, Culture +ve
74	1155000	8	3	0	40	Female	No	1	1	0	1	0	7	2	2	2	2	1	NA	0	0	0	1.976	d_Poorer than average	PACTS	Smr -ve, Culture +ve
75	1133000	4	2	2	36	Male	No	0	0	0	1	0	2	2	2	1	1	0	1	0	0	0	1.92	d_Poorer than average	SOC	Smr +ve, Culture +ve
76	1152000	6	3	2	36	Female	No	2	1	0	1	0	7	2	2	2	2	2	NA	0	0	0	2.181	c_Average	SOC	Smr -ve, Culture +ve
77	1135000	5	4	1	52	Female	No	0	0	0	1	0	10	1	2	2	3	0	NA	0	1	1	2.14	d_Poorer than average	PACTS	Smr -ve, Culture +ve
78	1150000	10	6	2	37	Male	Yes	0	1	0	1	0	1	2	2	2	0	0	NA	0	0	0	1.562	e_Poorest	PACTS	Smr -ve, Culture +ve
79	1141000	6	4	2	28	Female	No	1	0	0	0	0	8	2	2	2	2	1	NA	0	0	0	1.553	e_Poorest	PACTS	Smr -ve, Culture +ve
80	1456000	9	4	1	40	Female	No	2	0	0	1	0	8	1	2	1	2	2	1	0	1	1	1.723	e_Poorest	SOC	Smr +ve, Culture +ve
81	1157000	6	3	1	53	Male	Yes	1	0	0	0	0	11	2	2	2	3	1	NA	0	0	0	1.829	e_Poorest	SOC	Smr -ve, Culture +ve
82	1156000	6	0	0	50	Female	No	3	1	0	1	0	18	2	2	2	5	3	NA	0	0	0	2.765	b_Less poor than average	PACTS	Smr +ve, Culture +ve
83	1453000	2	0	0	28	Male	No	2	1	0	1	0	13	2	2	2	4	2	NA	0	0	0	3.155	a_Least poor	PACTS	Smr +ve, Culture +ve
84	1457000	6	3	0	35	Female	No	2	1	1	1	0	19	1	2	1	5	2	1	0	1	1	3.147	a_Least poor	PACTS	Smr +ve, Culture +ve
85	1431000	5	2	0	23	Male	No	2	1	1	1	0	13	2	2	2	4	2	NA	0	0	0	3.066	a_Least poor	PACTS	Smr -ve, Culture +ve
86	1069000	5	3	2	33	Male	No	1	1	0	1	0	11	2	2	1	3	1	1	0	0	0	2.386	c_Average	PACTS	Smr -ve, Culture +ve
87	1053000	4	2	1	36	Male	No	0	1	0	1	0	8	2	1	1	2	0	1	1	0	1	2.351	c_Average	PACTS	Smr +ve, Culture +ve
88	1070000	19	7	3	35	Female	No	2	1	1	1	0	2	2	2	2	1	2	NA	0	0	0	3.765	a_Least poor	PACTS	Smr +ve, Culture +ve
89	1057000	7	3	2	33	Female	No	0	1	0	1	0	9	2	2	2	2	0	NA	0	0	0	1.946	d_Poorer than average	SOC	Smr +ve, Culture +ve
90	1419000	3	1	0	41	Male	No	0	0	0	0	0	8	2	2	2	2	0	NA	0	0	0	2.043	d_Poorer than average	SOC	Smr +ve, Culture +ve
91	1071000	3	1	1	28	Female	No	1	1	0	1	0	13	2	2	1	4	1	1	0	0	0	2.868	a_Least poor	SOC	Smr -ve, Culture +ve
92	1076000	8	3	1	33	Male	No	1	1	0	1	0	13	2	2	2	4	1	NA	0	0	0	2.243	c_Average	SOC	Smr -ve, Culture +ve
93	1075000	11	4	1	68	Female	No	6	1	1	1	0	19	2	1	2	5	6	NA	1	0	1	3.386	a_Least poor	SOC	Smr +ve, Culture +ve
94	1072000	6	2	0	44	Male	Yes	1	1	1	1	0	13	2	2	2	4	1	NA	0	0	0	2.98	a_Least poor	SOC	Smr -ve, Culture +ve
95	1073000	7	4	0	36	Female	No	1	0	0	1	0	9	2	1	2	2	1	NA	1	0	1	1.742	e_Poorest	PACTS	Smr +ve, Culture +ve
96	1418000	11	5	2	54	Female	No	2	1	0	1	0	1	2	2	2	0	2	NA	0	0	0	1.799	e_Poorest	PACTS	Smr +ve, Culture +ve
97	1423000	4	2	1	27	Female	No	1	1	0	1	0	10	2	2	1	3	1	1	0	0	0	2.518	b_Less poor than average	SOC	Smr +ve, Culture +ve
98	1437000	10	6	3	38	Female	No	0	0	0	1	0	6	2	2	1	2	0	1	0	0	0	1.589	e_Poorest	SOC	Smr +ve, Culture +ve
99	1425000	4	2	2	37	Male	No	1	0	0	0	0	9	2	2	2	2	1	NA	0	0	0	1.89	e_Poorest	SOC	Smr +ve, Culture +ve
100	1438000	4	3	1	35	Female	No	0	1	1	1	0	13	1	2	1	4	0	1	0	1	1	3.166	a_Least poor	PACTS	Smr +ve, Culture +ve
101	1422000	8	5	1	31	Female	No	1	1	0	0	0	7	2	2	2	2	1	NA	0	0	0	1.684	e_Poorest	SOC	Smr +ve, Culture +ve
102	1080000	2	1	0	31	Female	No	0	0	0	1	0	13	2	2	2	4	0	NA	0	0	0	2.768	b_Less poor than average	SOC	Smr +ve, Culture +ve
103	1077000	2	0	0	22	Male	No	0	1	0	1	0	13	2	2	2	4	0	NA	0	0	0	3.003	a_Least poor	PACTS	Smr -ve, Culture +ve
104	1424000	4	1	1	34	Male	No	0	1	1	1	0	13	2	2	2	4	0	NA	0	0	0	3.161	a_Least poor	PACTS	Smr +ve, Culture +ve
105	1427000	2	0	0	22	Male	No	2	0	0	0	0	8	2	2	2	2	2	NA	0	0	0	2.296	c_Average	PACTS	Smr +ve, Culture +ve
106	1088000	2	0	0	27	Male	No	1	0	0	1	0	13	2	2	2	4	1	NA	0	0	0	2.809	b_Less poor than average	SOC	Smr +ve, Culture +ve
107	1095000	3	1	1	41	Male	No	1	1	1	1	1	19	2	2	1	5	1	1	0	0	0	4.306	a_Least poor	PACTS	Smr -ve, Culture +ve
108	1074000	4	2	1	41	Male	No	2	0	0	1	0	13	1	1	2	4	2	NA	1	1	1	2.52	b_Less poor than average	PACTS	Smr +ve, Culture +ve
109	1089000	6	3	1	47	Male	No	0	0	0	1	0	4	2	2	2	1	0	NA	0	0	0	1.683	e_Poorest	SOC	Smr -ve, Culture +ve
110	1085000	10	4	1	26	Male	No	2	0	0	1	0	13	1	2	1	4	2	1	0	1	1	1.953	d_Poorer than average	PACTS	Smr +ve, Culture +ve
111	1414000	3	1	1	18	Female	No	1	0	0	0	0	13	1	2	2	4	1	NA	0	1	1	2.291	c_Average	SOC	Smr +ve, Culture +ve
112	1051000	5	1	0	54	Female	No	1	1	1	1	0	9	2	2	2	2	1	NA	0	0	0	2.858	a_Least poor	PACTS	Smr -ve, Culture +ve
113	1047000	7	3	0	38	Male	No	0	0	0	0	0	4	2	1	1	1	0	1	1	0	1	1.293	e_Poorest	PACTS	Smr +ve, Culture +ve
114	1048000	2	0	0	31	Female	No	1	1	0	1	0	13	2	2	2	4	1	NA	0	0	0	3.109	a_Least poor	SOC	Smr +ve, Culture +ve
115	1413000	8	2	2	53	Female	No	2	1	1	1	0	4	2	2	2	1	2	NA	0	0	0	2.469	b_Less poor than average	SOC	Smr +ve, Culture +ve
116	1046000	6	3	2	26	Female	No	2	0	0	1	0	6	2	2	2	2	2	NA	0	0	0	1.851	e_Poorest	PACTS	Smr +ve, Culture +ve
117	1044000	4	2	0	40	Female	Yes	1	0	0	0	0	2	2	2	2	1	1	NA	0	0	0	1.754	e_Poorest	SOC	Smr +ve, Culture +ve
118	1056000	8	3	1	28	Female	No	2	1	1	1	0	13	2	2	2	4	2	NA	0	0	0	2.797	b_Less poor than average	SOC	Smr +ve, Culture +ve
119	1060000	6	2	1	63	Male	No	3	1	1	1	0	13	2	2	2	4	3	NA	0	0	0	3.197	a_Least poor	PACTS	Smr +ve, Culture +ve
120	1040000	6	4	2	39	Female	No	0	0	0	1	0	6	2	2	2	2	0	NA	0	0	0	1.794	e_Poorest	PACTS	Smr -ve, Culture +ve
121	1062000	9	1	0	44	Female	No	1	1	0	1	0	8	2	2	2	2	1	NA	0	0	0	1.962	d_Poorer than average	SOC	Smr -ve, Culture +ve
122	1120000	4	1	1	40	Male	No	1	1	1	1	0	13	2	2	1	4	1	1	0	0	0	3.252	a_Least poor	PACTS	Smr +ve, Culture +ve
123	1049000	9	3	3	36	Female	Yes	3	0	0	0	0	7	2	2	2	2	3	NA	0	0	0	1.517	e_Poorest	SOC	Smr +ve, Culture +ve
124	1054000	4	2	1	28	Male	Yes	1	0	0	0	0	3	2	2	2	1	1	NA	0	0	0	1.694	e_Poorest	SOC	Smr +ve, Culture +ve
125	1050000	6	1	1	49	Female	No	0	1	1	1	0	12	2	1	2	4	0	NA	1	0	1	2.944	a_Least poor	SOC	Smr -ve, Culture +ve
126	1058000	4	0	0	51	Female	No	2	0	0	0	0	9	2	2	2	2	2	NA	0	0	0	2.021	d_Poorer than average	PACTS	Smr -ve, Culture +ve
127	1052000	4	2	1	50	Female	Yes	2	1	0	1	0	2	2	2	2	1	2	NA	0	0	0	2.392	c_Average	PACTS	Smr +ve, Culture +ve
128	1127000	5	3	1	25	Female	No	1	1	0	1	0	5	2	2	1	1	1	1	0	0	0	2.044	d_Poorer than average	PACTS	Smr +ve, Culture +ve
129	1126000	5	3	0	46	Male	No	0	0	0	1	0	11	2	2	2	3	0	NA	0	0	0	2.11	d_Poorer than average	SOC	Smr -ve, Culture +ve
130	1082000	4	2	0	33	Male	No	2	1	1	1	0	19	2	2	2	5	2	NA	0	0	0	3.429	a_Least poor	PACTS	Smr -ve, Culture +ve
131	1039000	3	3	0	40	Male	No	1	0	0	0	0	7	2	2	2	2	1	NA	0	0	0	2.099	d_Poorer than average	SOC	Smr +ve, Culture +ve
132	1428000	5	3	1	31	Female	No	1	0	0	0	0	7	2	2	2	2	1	NA	0	0	0	1.698	e_Poorest	SOC	Smr +ve, Culture +ve
133	1092000	5	2	0	32	Female	No	0	1	1	1	0	8	2	2	2	2	0	NA	0	0	0	2.687	b_Less poor than average	SOC	Smr +ve, Culture +ve
134	1090000	6	3	2	49	Female	No	6	1	0	0	NA	9	2	2	1	2	6	1	0	0	0	NA	NA	PACTS	Smr +ve, Culture +ve
135	1426000	3	0	0	24	Male	No	1	1	0	1	0	13	2	2	2	4	1	NA	0	0	0	2.848	b_Less poor than average	PACTS	Smr +ve, Culture +ve
136	1434000	0	2	0	68	Female	No	1	1	1	1	0	13	2	2	2	4	1	NA	0	0	0	4.36	a_Least poor	SOC	Smr +ve, Culture +ve
137	1101000	3	1	0	77	Male	No	0	0	0	0	0	9	2	2	2	2	0	NA	0	0	0	2.223	c_Average	SOC	Smr +ve, Culture +ve
138	1448000	5	2	2	23	Female	No	1	0	0	1	0	3	2	2	2	1	1	NA	0	0	0	1.754	e_Poorest	SOC	Smr +ve, Culture +ve
139	1112000	4	1	0	33	Male	No	0	1	1	1	0	13	2	2	2	4	0	NA	0	0	0	3.156	a_Least poor	SOC	Smr -ve, Culture +ve
140	1122000	8	3	2	56	Female	No	1	0	0	1	0	1	2	2	2	0	1	NA	0	0	0	1.474	e_Poorest	PACTS	Smr -ve, Culture +ve
141	1445000	5	3	1	32	Female	No	1	1	0	1	0	6	2	2	2	2	1	NA	0	0	0	2.23	c_Average	PACTS	Smr +ve, Culture +ve
142	1444000	2	0	0	27	Male	No	1	0	0	0	0	10	2	2	2	3	1	NA	0	0	0	2.411	c_Average	SOC	Smr +ve, Culture +ve
143	1128000	5	3	0	38	Male	No	2	1	1	1	0	11	2	2	2	3	2	NA	0	0	0	2.99	a_Least poor	SOC	Smr -ve, Culture +ve
144	1123000	4	1	0	70	Male	No	1	1	0	1	0	3	2	2	2	1	1	NA	0	0	0	2.431	c_Average	SOC	Smr -ve, Culture +ve
145	1131000	2	0	0	42	Female	No	0	1	0	1	0	11	2	2	2	3	0	NA	0	0	0	2.952	a_Least poor	SOC	Smr -ve, Culture +ve
146	1118000	2	1	1	28	Female	No	0	0	0	1	0	6	2	2	2	2	0	NA	0	0	0	2.451	b_Less poor than average	SOC	Smr +ve, Culture +ve
147	1130000	2	0	0	31	Female	No	1	1	1	1	0	13	2	2	2	4	1	NA	0	0	0	3.627	a_Least poor	PACTS	Smr -ve, Culture +ve
148	1137000	4	2	1	28	Female	No	1	1	0	1	0	10	2	2	1	3	1	1	0	0	0	2.523	b_Less poor than average	SOC	Smr +ve, Culture +ve
149	1125000	9	5	3	26	Male	No	1	0	0	1	0	13	2	2	2	4	1	NA	0	0	0	1.894	e_Poorest	PACTS	Smr +ve, Culture +ve
150	1452000	3	0	0	30	Female	No	1	1	0	1	0	13	2	2	2	4	1	NA	0	0	0	2.878	a_Least poor	PACTS	Smr +ve, Culture +ve
151	1447000	6	1	1	72	Female	No	0	1	0	0	0	10	2	2	2	3	0	NA	0	0	0	2.143	d_Poorer than average	SOC	Smr -ve, Culture +ve
152	1134000	7	2	0	37	Male	No	3	1	0	1	0	11	1	2	2	3	3	NA	0	1	1	2.3	c_Average	SOC	Smr -ve, Culture +ve
153	1139000	4	2	2	43	Female	No	0	0	0	0	0	1	2	2	2	0	0	NA	0	0	0	1.557	e_Poorest	SOC	Smr +ve, Culture +ve
154	1142000	6	4	1	33	Female	No	1	1	0	1	0	14	2	2	2	5	1	NA	0	0	0	2.558	b_Less poor than average	SOC	Smr +ve, Culture +ve
155	1442000	6	3	1	29	Female	No	1	0	0	0	0	7	2	2	2	2	1	NA	0	0	0	1.558	e_Poorest	SOC	Smr +ve, Culture +ve
156	1429000	5	1	1	25	Female	No	1	0	0	1	0	12	2	2	1	4	1	1	0	0	0	2.217	c_Average	PACTS	Smr +ve, Culture +ve
157	1079000	4	2	1	28	Male	No	0	0	0	1	0	9	2	1	1	2	0	1	1	0	1	2.031	d_Poorer than average	SOC	Smr +ve, Culture +ve
158	1096000	6	4	2	38	Male	No	0	1	0	0	0	12	2	2	2	4	0	NA	0	0	0	2.124	d_Poorer than average	SOC	Smr +ve, Culture +ve
159	1091000	5	2	1	30	Male	No	1	0	0	1	0	9	1	1	1	2	1	1	1	1	1	1.94	d_Poorer than average	PACTS	Smr -ve, Culture +ve
160	1098000	2	0	0	33	Male	No	2	0	0	1	0	12	2	2	2	4	2	NA	0	0	0	2.9	a_Least poor	SOC	Smr +ve, Culture +ve
161	1100000	6	3	1	45	Male	Yes	0	1	0	1	0	8	2	2	1	2	0	1	0	0	0	2.104	d_Poorer than average	PACTS	Smr -ve, Culture +ve
162	1446000	6	2	2	41	Female	No	0	1	1	1	0	9	2	2	2	2	0	NA	0	0	0	2.602	b_Less poor than average	PACTS	Smr +ve, Culture +ve
163	1106000	4	2	1	34	Female	No	1	0	0	1	0	12	2	2	2	4	1	NA	0	0	0	2.424	c_Average	SOC	Smr -ve, Culture +ve
164	1443000	4	2	1	38	Female	No	1	1	0	1	0	11	2	2	1	3	1	1	0	0	0	2.573	b_Less poor than average	PACTS	Smr +ve, Culture +ve
165	1119000	8	3	0	28	Male	No	0	1	0	1	0	6	2	2	2	2	0	NA	0	0	0	1.855	e_Poorest	PACTS	Smr +ve, Culture +ve
166	1129000	5	3	1	32	Female	No	1	1	0	1	0	21	2	2	2	5	1	NA	0	0	0	2.683	b_Less poor than average	SOC	Smr -ve, Culture +ve
167	1450000	5	3	1	51	Female	No	0	1	0	1	0	2	2	2	1	1	0	1	0	0	0	2.113	d_Poorer than average	PACTS	Smr +ve, Culture +ve
168	1451000	5	2	0	40	Female	No	0	0	0	1	0	8	2	2	2	2	0	NA	0	0	0	1.929	d_Poorer than average	SOC	Smr +ve, Culture +ve
169	1433000	3	1	0	53	Female	Yes	1	0	0	1	0	12	2	2	2	4	1	NA	0	0	0	2.713	b_Less poor than average	PACTS	Smr -ve, Culture +ve
170	1084000	2	0	0	37	Male	No	2	1	0	1	0	11	2	2	2	3	2	NA	0	0	0	3.049	a_Least poor	SOC	Smr -ve, Culture +ve
171	1104000	7	4	0	36	Female	No	1	1	0	1	0	11	2	2	2	3	1	NA	0	0	0	2.173	c_Average	PACTS	Smr -ve, Culture +ve
172	1094000	8	2	2	44	Female	No	2	1	0	1	0	4	2	2	1	1	2	1	0	0	0	1.906	d_Poorer than average	SOC	Smr +ve, Culture +ve
173	1087000	3	1	1	41	Male	No	2	1	0	1	0	4	2	2	2	1	2	NA	0	0	0	2.541	b_Less poor than average	PACTS	Smr -ve, Culture +ve
174	1102000	3	0	0	40	Female	No	0	1	0	1	0	3	2	2	2	1	0	NA	0	0	0	2.414	c_Average	SOC	Smr -ve, Culture +ve
175	1086000	2	1	0	22	Female	No	1	0	0	0	0	8	2	2	2	2	1	NA	0	0	0	2.235	c_Average	SOC	Smr +ve, Culture +ve
176	1083000	5	3	1	44	Male	No	1	0	0	1	0	13	2	2	1	4	1	1	0	0	0	2.312	c_Average	PACTS	Smr -ve, Culture +ve
177	1103000	4	2	2	26	Female	Yes	1	1	0	0	0	14	2	1	1	5	1	1	1	0	1	2.568	b_Less poor than average	PACTS	Smr +ve, Culture +ve
178	1105000	5	3	2	27	Female	No	1	0	0	0	0	6	2	2	1	2	1	1	0	0	0	1.678	e_Poorest	SOC	Smr +ve, Culture +ve
179	1108000	2	0	0	51	Female	Yes	1	1	0	1	0	4	2	2	2	1	1	NA	0	0	0	2.756	b_Less poor than average	PACTS	Smr -ve, Culture +ve
180	1436000	6	2	0	74	Male	No	2	0	0	0	0	7	2	2	2	2	2	NA	0	0	0	1.844	e_Poorest	SOC	Smr -ve, Culture +ve
181	1110000	4	1	1	73	Male	No	0	0	0	1	0	3	2	2	2	1	0	NA	0	0	0	2.105	d_Poorer than average	PACTS	Smr -ve, Culture +ve
182	1093000	2	0	0	27	Female	No	0	0	0	1	0	11	2	2	2	3	0	NA	0	0	0	2.597	b_Less poor than average	PACTS	Smr -ve, Culture +ve
183	1111000	5	1	0	68	Female	No	0	0	0	0	0	4	2	2	2	1	0	NA	0	0	0	1.671	e_Poorest	SOC	Smr +ve, Culture +ve
184	1439000	6	2	0	46	Male	No	1	1	0	1	0	13	2	2	2	4	1	NA	0	0	0	2.472	b_Less poor than average	PACTS	Smr +ve, Culture +ve
185	1435000	5	3	2	33	Male	No	1	1	0	1	0	9	1	2	1	2	1	1	0	1	1	2.235	c_Average	PACTS	Smr +ve, Culture +ve
186	1109000	8	3	0	39	Female	No	1	1	1	1	0	9	2	2	2	2	1	NA	0	0	0	2.489	b_Less poor than average	PACTS	Smr +ve, Culture +ve
187	1113000	5	3	2	41	Male	No	0	0	0	1	0	11	2	2	2	3	0	NA	0	0	0	2.085	d_Poorer than average	SOC	Smr +ve, Culture +ve
188	1114000	2	0	0	33	Female	No	1	0	0	1	0	11	2	2	2	3	1	NA	0	0	0	2.688	b_Less poor than average	PACTS	Smr -ve, Culture +ve
189	1440000	3	0	0	71	Female	No	1	1	0	1	0	7	2	2	2	2	1	NA	0	0	0	2.781	b_Less poor than average	SOC	Smr -ve, Culture +ve
190	1116000	4	2	1	39	Male	No	1	0	0	1	0	8	2	2	1	2	1	1	0	0	0	2.147	c_Average	PACTS	Smr +ve, Culture +ve
191	1441000	6	4	2	43	Male	No	1	1	0	1	0	9	2	2	2	2	1	NA	0	0	0	2.155	c_Average	PACTS	Smr +ve, Culture +ve
192	1115000	5	3	1	35	Male	No	2	0	0	0	0	13	2	2	2	4	2	NA	0	0	0	2.081	d_Poorer than average	SOC	Smr -ve, Culture +ve
193	1132000	6	3	1	32	Female	No	1	1	0	1	0	13	2	2	1	4	1	1	0	0	0	2.402	c_Average	PACTS	Smr -ve, Culture +ve
194	1432000	5	3	1	33	Male	No	1	1	0	0	0	16	2	2	2	5	1	NA	0	0	0	2.441	c_Average	SOC	Smr +ve, Culture +ve
195	1099000	3	1	0	20	Male	No	1	0	0	0	0	13	2	2	2	4	1	NA	0	0	0	2.301	c_Average	SOC	Smr +ve, Culture +ve
196	1097000	3	1	1	26	Female	No	0	1	0	1	1	13	2	2	2	4	0	NA	0	0	0	3.501	a_Least poor	PACTS	Smr -ve, Culture +ve
197	1430000	7	4	1	33	Male	No	2	1	0	1	0	13	2	2	2	4	2	NA	0	0	0	2.37	c_Average	SOC	Smr +ve, Culture +ve
