# Supplementary material for: Effect of patient-delivered household contact tracing and prevention for tuberculosis: A household cluster-randomised trial in Malawi
Source: PLoS One. 2022 Sep 8;17(9):e0269219. doi: 10.1371/journal.pone.0269219 (PMC9455850; doi:10.1371/journal.pone.0269219)
Supplement: S1 Dataset — (ZIP) [file pone.0269219.s002.zip › S1_Publishing data set_2/_Data/index_baseline.csv]

	id	sex	age	marital	educ	employ	hiv	art	tbtype	group	hh_size	hh_children	hh_u5	head_age	head_sex	hh_prevtb	hb15hsal	elect	fridge	bed	car	hb11educ	hb31sput	hb31xray	hb31symp	head_educ	salaried	symptoms3m	xray3m	sput3m	any_screen3m	wealth	wealth_quintile
1	1014000	Female	26	Polygamous marriage	2=Primary	Not employed	b_HIV-positive	On ART	Smr +ve, Culture +ve	SOC	3	1	0	27	Female	No	1	0	0	0	0	10	2	2	2	3	1	NA	0	0	0	2.185	c_Average
2	1008000	Female	36	Married but not living together	3=Secondary	Employed	b_HIV-positive	On ART	Smr -ve, Culture +ve	PACTS	10	3	1	64	Male	No	2	1	0	1	0	19	1	1	1	5	2	1	1	1	1	2.574	b_Less poor than average
3	1003000	Male	26	Married	3=Secondary	Employed	a_HIV-negative	NA	Smr -ve, Culture +ve	SOC	4	2	2	25	Female	No	1	1	0	0	0	13	1	9	9	4	1	NA	NA	1	1	2.412	c_Average
4	1016000	Male	27	Married	2=Primary	Not employed	a_HIV-negative	Not on ART	Smr -ve, Culture +ve	PACTS	4	1	1	28	Male	No	1	0	0	1	0	8	2	2	2	2	1	NA	0	0	0	2.092	d_Poorer than average
5	1409000	Female	29	Polygamous marriage	3=Secondary	Not employed	b_HIV-positive	On ART	Smr +ve, Culture +ve	PACTS	3	1	1	35	Male	No	1	1	1	1	0	9	2	2	2	2	1	NA	0	0	0	3.119	a_Least poor
6	1031000	Male	39	Married	1=No school	Employed	b_HIV-positive	On ART	Smr -ve, Culture +ve	SOC	NA	NA	NA	NA	NA	NA	NA	NA	NA	NA	NA	NA	NA	NA	NA	NA	NA	NA	NA	NA	NA	NA	NA
7	1030000	Male	54	Married	3=Secondary	Employed	b_HIV-positive	On ART	Smr -ve, Culture +ve	SOC	5	2	0	18	Female	No	0	0	0	0	0	13	2	2	2	4	0	NA	0	0	0	1.874	e_Poorest
8	1032000	Male	56	Living as if married	2=Primary	Employed	b_HIV-positive	Not on ART	Smr -ve, Culture +ve	PACTS	3	0	0	79	Male	No	0	1	0	1	0	4	2	2	2	1	0	NA	0	0	0	2.609	b_Less poor than average
9	1038000	Male	44	Married	4=Higher	Employed	c_Unknown	NA	Smr -ve, Culture +ve	SOC	6	2	1	44	Female	No	0	1	1	1	1	14	2	2	2	5	0	NA	0	0	0	3.774	a_Least poor
10	1037000	Male	40	Married	3=Secondary	Not employed	c_Unknown	NA	Smr +ve, Culture +ve	PACTS	NA	NA	NA	NA	NA	NA	NA	NA	NA	NA	NA	NA	NA	NA	NA	NA	NA	NA	NA	NA	NA	NA	NA
11	1412000	Male	45	Married	3=Secondary	Employed	a_HIV-negative	Not on ART	Smr -ve, Culture +ve	SOC	7	4	0	45	Male	No	2	1	0	1	0	11	2	2	2	3	2	NA	0	0	0	2.279	c_Average
12	1005000	Male	28	Married	3=Secondary	Employed	a_HIV-negative	NA	Smr +ve, Culture +ve	PACTS	5	3	2	24	Female	No	0	0	0	1	0	9	9	9	1	2	0	1	NA	NA	0	1.849	e_Poorest
13	1405000	Male	35	Widowed	2=Primary	Employed	c_Unknown	Not on ART	Smr -ve, Culture +ve	PACTS	6	1	1	25	Male	No	1	1	0	1	0	13	2	2	2	4	1	NA	0	0	0	2.367	c_Average
14	1001000	Male	43	Married	3=Secondary	Employed	b_HIV-positive	On ART	Smr +ve, Culture +ve	PACTS	NA	NA	NA	NA	NA	NA	NA	NA	NA	NA	NA	NA	NA	NA	NA	NA	NA	NA	NA	NA	NA	NA	NA
15	1401000	Male	19	Widowed	3=Secondary	Not employed	a_HIV-negative	Not on ART	Smr +ve, Culture +ve	PACTS	3	1	1	52	Female	Yes	0	1	0	1	0	8	1	2	1	2	0	1	0	1	1	2.625	b_Less poor than average
16	1002000	Female	32	Polygamous marriage	3=Secondary	Not employed	b_HIV-positive	On ART	Smr -ve, Culture +ve	SOC	6	4	2	36	Male	No	1	0	0	1	0	9	2	2	2	2	1	NA	0	0	0	1.84	e_Poorest
17	1004000	Female	31	Married	4=Higher	Employed	b_HIV-positive	Not on ART	Smr -ve, Culture +ve	PACTS	8	1	1	31	Female	Yes	3	1	1	1	0	19	2	2	1	5	3	1	0	0	0	3.024	a_Least poor
18	1009000	Female	40	Widowed	3=Secondary	Not employed	b_HIV-positive	On ART	Smr +ve, Culture +ve	PACTS	10	3	2	69	Female	Yes	0	1	0	1	0	6	2	2	2	2	0	NA	0	0	0	2.024	d_Poorer than average
19	1406000	Female	26	Polygamous marriage	3=Secondary	Employed	b_HIV-positive	Not on ART	Smr +ve, Culture +ve	PACTS	3	1	0	30	Male	No	1	0	0	1	0	11	2	2	1	3	1	1	0	0	0	2.447	b_Less poor than average
20	1007000	Female	23	Married but not living together	3=Secondary	Employed	a_HIV-negative	Not on ART	Smr +ve, Culture +ve	SOC	11	6	2	57	Male	Yes	1	1	1	1	0	11	2	2	2	3	1	NA	0	0	0	2.724	b_Less poor than average
21	1017000	Male	48	Married	2=Primary	Not employed	b_HIV-positive	Not on ART	Smr -ve, Culture +ve	PACTS	6	4	1	48	Male	No	0	0	0	1	0	9	1	2	1	2	0	1	0	1	1	1.839	e_Poorest
22	1010000	Male	38	Married	2=Primary	Employed	b_HIV-positive	Not on ART	Smr -ve, Culture +ve	SOC	NA	NA	NA	NA	NA	NA	NA	NA	NA	NA	NA	NA	NA	NA	NA	NA	NA	NA	NA	NA	NA	NA	NA
23	1013000	Female	18	Widowed	3=Secondary	Not employed	a_HIV-negative	Not on ART	Smr +ve, Culture +ve	SOC	6	3	1	42	Female	Yes	0	1	0	1	0	8	2	2	2	2	0	NA	0	0	0	2.089	d_Poorer than average
24	1403000	Male	36	Married	2=Primary	Employed	b_HIV-positive	On ART	Smr +ve, Culture +ve	SOC	4	2	1	36	Male	No	1	0	0	1	0	9	2	2	1	2	1	1	0	0	0	2.132	d_Poorer than average
25	1404000	Female	27	Living as if married	3=Secondary	Not employed	a_HIV-negative	Not on ART	Smr +ve, Culture +ve	PACTS	8	3	2	32	Female	Yes	2	1	0	1	0	14	2	2	1	5	2	1	0	0	0	2.45	b_Less poor than average
26	1019000	Male	25	Married but not living together	3=Secondary	Not employed	b_HIV-positive	Not on ART	Smr -ve, Culture +ve	SOC	6	1	1	25	Male	No	1	1	1	1	0	20	2	2	2	5	1	NA	0	0	0	3.036	a_Least poor
27	1408000	Male	37	Married	2=Primary	Employed	b_HIV-positive	Not on ART	Smr -ve, Culture +ve	SOC	5	3	1	37	Male	No	0	1	0	1	0	8	2	2	2	2	0	NA	0	0	0	2.194	c_Average
28	1407000	Male	55	Married	2=Primary	Employed	b_HIV-positive	On ART	Smr +ve, Culture +ve	SOC	5	3	1	56	Male	No	1	0	0	1	0	9	2	2	2	2	1	NA	0	0	0	2.07	d_Poorer than average
29	1006000	Male	40	Married	3=Secondary	Employed	a_HIV-negative	NA	Smr +ve, Culture +ve	SOC	5	3	1	41	Male	No	0	1	0	1	0	11	2	2	2	3	0	NA	0	0	0	2.365	c_Average
30	1018000	Female	32	Married but not living together	3=Secondary	Employed	b_HIV-positive	On ART	Smr -ve, Culture +ve	SOC	7	2	1	33	Female	Yes	0	0	0	1	0	11	2	2	2	3	0	NA	0	0	0	1.817	e_Poorest
31	1012000	Female	38	Married	2=Primary	Employed	a_HIV-negative	Not on ART	Smr +ve, Culture +ve	SOC	5	4	1	38	Female	No	1	0	0	1	0	8	2	1	1	2	1	1	1	0	1	1.98	d_Poorer than average
32	1020000	Male	29	Married	3=Secondary	Employed	a_HIV-negative	NA	Smr +ve, Culture +ve	PACTS	NA	NA	NA	NA	NA	NA	NA	NA	NA	NA	NA	NA	NA	NA	NA	NA	NA	NA	NA	NA	NA	NA	NA
33	1021000	Female	23	Married	2=Primary	Employed	a_HIV-negative	NA	Smr +ve, Culture +ve	SOC	2	1	1	23	Female	Yes	0	0	0	0	0	6	2	2	2	2	0	NA	0	0	0	2.179	c_Average
34	1410000	Female	29	Living as if married	3=Secondary	Not employed	a_HIV-negative	Not on ART	Smr -ve, Culture +ve	PACTS	9	6	3	48	Male	No	1	1	0	1	0	11	2	2	2	3	1	NA	0	0	0	2.133	d_Poorer than average
35	1011000	Male	24	Married	2=Primary	Employed	a_HIV-negative	Not on ART	Smr +ve, Culture +ve	PACTS	4	2	1	24	Male	No	2	1	1	1	0	10	2	2	2	3	2	NA	0	0	0	3.082	a_Least poor
36	1023000	Male	61	Married	3=Secondary	Employed	a_HIV-negative	NA	Smr -ve, Culture +ve	PACTS	6	1	0	61	Male	No	1	1	1	1	0	11	2	2	1	3	1	1	0	0	0	2.914	a_Least poor
37	1402000	Male	35	Married	3=Secondary	Employed	b_HIV-positive	Not on ART	Smr +ve, Culture +ve	SOC	5	3	1	35	Male	No	0	0	0	1	0	11	2	2	1	3	0	1	0	0	0	2.055	d_Poorer than average
38	1028000	Male	34	Married	2=Primary	Employed	b_HIV-positive	On ART	Smr -ve, Culture +ve	SOC	5	3	1	29	Male	No	0	0	0	0	0	8	2	2	2	2	0	NA	0	0	0	1.627	e_Poorest
39	1024000	Male	41	Married	3=Secondary	Not employed	a_HIV-negative	NA	Smr -ve, Culture +ve	PACTS	3	2	1	43	Male	No	0	1	1	1	0	13	2	2	2	4	0	NA	0	0	0	3.4	a_Least poor
40	1036000	Male	33	Married	2=Primary	Employed	b_HIV-positive	Not on ART	Smr +ve, Culture +ve	SOC	4	0	0	43	Male	No	2	1	0	1	0	9	2	2	2	2	2	NA	0	0	0	2.508	b_Less poor than average
41	1035000	Male	34	Married	2=Primary	Employed	b_HIV-positive	Not on ART	Smr -ve, Culture +ve	PACTS	6	4	2	35	Male	No	0	1	0	1	0	7	2	1	1	2	0	1	1	0	1	2.054	d_Poorer than average
42	1033000	Male	30	Married	3=Secondary	Employed	b_HIV-positive	On ART	Smr -ve, Culture +ve	PACTS	5	2	0	27	Female	No	3	1	0	1	0	9	2	2	2	2	3	NA	0	0	0	2.327	c_Average
43	1034000	Female	18	Living as if married	3=Secondary	Not employed	b_HIV-positive	Not on ART	Smr -ve, Culture +ve	SOC	10	7	1	35	Male	No	1	1	1	1	0	13	2	2	2	4	1	NA	0	0	0	2.735	b_Less poor than average
44	1025000	Female	20	Married but not living together	2=Primary	Not employed	a_HIV-negative	NA	Smr -ve, Culture +ve	SOC	6	3	2	45	Female	No	0	0	0	1	0	5	2	2	2	1	0	NA	0	0	0	1.673	e_Poorest
45	1026000	Male	31	Married	3=Secondary	Employed	b_HIV-positive	On ART	Smr -ve, Culture +ve	PACTS	NA	NA	NA	NA	NA	NA	NA	NA	NA	NA	NA	NA	NA	NA	NA	NA	NA	NA	NA	NA	NA	NA	NA
46	1027000	Male	47	Married	2=Primary	Employed	b_HIV-positive	On ART	Smr +ve, Culture +ve	PACTS	6	2	1	51	Male	No	0	0	0	1	0	8	2	2	2	2	0	NA	0	0	0	1.854	e_Poorest
47	1022000	Male	22	Married	3=Secondary	Employed	b_HIV-positive	Not on ART	Smr +ve, Culture +ve	SOC	4	2	2	25	Male	No	0	1	0	1	0	11	2	1	2	3	0	NA	1	0	1	2.447	b_Less poor than average
48	1029000	Male	52	Married	3=Secondary	Employed	b_HIV-positive	Not on ART	Smr +ve, Culture +ve	PACTS	7	5	1	43	Male	No	1	0	0	0	0	13	2	2	1	4	1	1	0	0	0	1.832	e_Poorest
49	1411000	Male	32	Married	3=Secondary	Employed	b_HIV-positive	Not on ART	Smr -ve, Culture +ve	SOC	4	1	0	32	Male	No	1	1	0	1	0	13	2	2	2	4	1	NA	0	0	0	2.694	b_Less poor than average
50	1070000	Male	30	Separated	3=Secondary	Employed	a_HIV-negative	NA	Smr +ve, Culture +ve	PACTS	19	7	3	35	Female	No	2	1	1	1	0	2	2	2	2	1	2	NA	0	0	0	3.765	a_Least poor
51	1074000	Male	40	Married	3=Secondary	Employed	b_HIV-positive	On ART	Smr +ve, Culture +ve	PACTS	4	2	1	41	Male	No	2	0	0	1	0	13	1	1	2	4	2	NA	1	1	1	2.52	b_Less poor than average
52	1421000	Female	44	Single	2=Primary	Not employed	a_HIV-negative	NA	Smr -ve, Culture +ve	PACTS	NA	NA	NA	NA	NA	NA	NA	NA	NA	NA	NA	NA	NA	NA	NA	NA	NA	NA	NA	NA	NA	NA	NA
53	1072000	Female	19	Widowed	3=Secondary	Not employed	a_HIV-negative	NA	Smr -ve, Culture +ve	SOC	6	2	0	44	Male	Yes	1	1	1	1	0	13	2	2	2	4	1	NA	0	0	0	2.98	a_Least poor
54	1076000	Male	25	Single	2=Primary	Not employed	a_HIV-negative	NA	Smr -ve, Culture +ve	SOC	8	3	1	33	Male	No	1	1	0	1	0	13	2	2	2	4	1	NA	0	0	0	2.243	c_Average
55	1073000	Male	35	Married	3=Secondary	Employed	b_HIV-positive	On ART	Smr +ve, Culture +ve	PACTS	7	4	0	36	Female	No	1	0	0	1	0	9	2	1	2	2	1	NA	1	0	1	1.742	e_Poorest
56	1077000	Female	53	Married	2=Primary	Employed	b_HIV-positive	Not on ART	Smr -ve, Culture +ve	PACTS	2	0	0	22	Male	No	0	1	0	1	0	13	2	2	2	4	0	NA	0	0	0	3.003	a_Least poor
57	1075000	Female	27	Widowed	3=Secondary	Employed	a_HIV-negative	NA	Smr +ve, Culture +ve	SOC	11	4	1	68	Female	No	6	1	1	1	0	19	2	1	2	5	6	NA	1	0	1	3.386	a_Least poor
58	1420000	Male	38	Married	2=Primary	Not employed	a_HIV-negative	NA	Smr -ve, Culture +ve	PACTS	NA	NA	NA	NA	NA	NA	NA	NA	NA	NA	NA	NA	NA	NA	NA	NA	NA	NA	NA	NA	NA	NA	NA
59	1418000	Male	31	Widowed	3=Secondary	Employed	b_HIV-positive	On ART	Smr +ve, Culture +ve	PACTS	11	5	2	54	Female	No	2	1	0	1	0	1	2	2	2	0	2	NA	0	0	0	1.799	e_Poorest
60	1423000	Female	27	Living as if married	3=Secondary	Not employed	a_HIV-negative	NA	Smr +ve, Culture +ve	SOC	4	2	1	27	Female	No	1	1	0	1	0	10	2	2	1	3	1	1	0	0	0	2.518	b_Less poor than average
61	1422000	Male	31	Single	2=Primary	Employed	b_HIV-positive	On ART	Smr +ve, Culture +ve	SOC	8	5	1	31	Female	No	1	1	0	0	0	7	2	2	2	2	1	NA	0	0	0	1.684	e_Poorest
62	1083000	Male	42	Married	3=Secondary	Employed	b_HIV-positive	On ART	Smr -ve, Culture +ve	PACTS	5	3	1	44	Male	No	1	0	0	1	0	13	2	2	1	4	1	1	0	0	0	2.312	c_Average
63	1079000	Female	23	Polygamous marriage	2=Primary	Not employed	a_HIV-negative	Not on ART	Smr +ve, Culture +ve	SOC	4	2	1	28	Male	No	0	0	0	1	0	9	2	1	1	2	0	1	1	0	1	2.031	d_Poorer than average
64	1419000	Male	41	Married	2=Primary	Not employed	a_HIV-negative	Not on ART	Smr +ve, Culture +ve	SOC	3	1	0	41	Male	No	0	0	0	0	0	8	2	2	2	2	0	NA	0	0	0	2.043	d_Poorer than average
65	1082000	Female	30	Widowed	3=Secondary	Not employed	b_HIV-positive	Not on ART	Smr -ve, Culture +ve	PACTS	4	2	0	33	Male	No	2	1	1	1	0	19	2	2	2	5	2	NA	0	0	0	3.429	a_Least poor
66	1039000	Male	40	Married	2=Primary	Employed	a_HIV-negative	Not on ART	Smr +ve, Culture +ve	SOC	3	3	0	40	Male	No	1	0	0	0	0	7	2	2	2	2	1	NA	0	0	0	2.099	d_Poorer than average
67	1040000	Male	36	Married	2=Primary	Employed	c_Unknown	NA	Smr -ve, Culture +ve	PACTS	6	4	2	39	Female	No	0	0	0	1	0	6	2	2	2	2	0	NA	0	0	0	1.794	e_Poorest
68	1045000	Female	27	Married but not living together	3=Secondary	Not employed	a_HIV-negative	NA	Smr +ve, Culture +ve	SOC	4	2	0	65	Male	No	1	NA	0	1	0	6	2	2	1	2	1	1	0	0	0	NA	NA
69	1042000	Male	29	Married	2=Primary	Employed	a_HIV-negative	NA	Smr +ve, Culture +ve	PACTS	5	2	1	25	Female	No	1	1	0	1	0	11	2	9	1	3	1	1	NA	0	0	2.346	c_Average
70	1414000	Male	28	Married	3=Secondary	Employed	a_HIV-negative	NA	Smr +ve, Culture +ve	SOC	3	1	1	18	Female	No	1	0	0	0	0	13	1	2	2	4	1	NA	0	1	1	2.291	c_Average
71	1413000	Male	36	Married	3=Secondary	Employed	b_HIV-positive	On ART	Smr +ve, Culture +ve	SOC	8	2	2	53	Female	No	2	1	1	1	0	4	2	2	2	1	2	NA	0	0	0	2.469	b_Less poor than average
72	1046000	Male	24	Single	2=Primary	Not employed	a_HIV-negative	Not on ART	Smr +ve, Culture +ve	PACTS	6	3	2	26	Female	No	2	0	0	1	0	6	2	2	2	2	2	NA	0	0	0	1.851	e_Poorest
73	1044000	Male	18	Widowed	2=Primary	Not employed	b_HIV-positive	On ART	Smr +ve, Culture +ve	SOC	4	2	0	40	Female	Yes	1	0	0	0	0	2	2	2	2	1	1	NA	0	0	0	1.754	e_Poorest
74	1047000	Male	38	Married	2=Primary	Employed	a_HIV-negative	NA	Smr +ve, Culture +ve	PACTS	7	3	0	38	Male	No	0	0	0	0	0	4	2	1	1	1	0	1	1	0	1	1.293	e_Poorest
75	1048000	Male	51	Married	3=Secondary	Employed	b_HIV-positive	On ART	Smr +ve, Culture +ve	SOC	2	0	0	31	Female	No	1	1	0	1	0	13	2	2	2	4	1	NA	0	0	0	3.109	a_Least poor
76	1043000	Female	48	Married	3=Secondary	Not employed	b_HIV-positive	On ART	Smr -ve, Culture +ve	SOC	2	0	0	48	Female	No	1	1	0	1	0	13	2	2	2	4	1	NA	0	0	0	3.194	a_Least poor
77	1052000	Male	35	Married	2=Primary	Employed	b_HIV-positive	On ART	Smr +ve, Culture +ve	PACTS	4	2	1	50	Female	Yes	2	1	0	1	0	2	2	2	2	1	2	NA	0	0	0	2.392	c_Average
78	1049000	Male	32	Married but not living together	3=Secondary	Employed	b_HIV-positive	On ART	Smr +ve, Culture +ve	SOC	9	3	3	36	Female	Yes	3	0	0	0	0	7	2	2	2	2	3	NA	0	0	0	1.517	e_Poorest
79	1053000	Male	36	Married	2=Primary	Employed	a_HIV-negative	Not on ART	Smr +ve, Culture +ve	PACTS	4	2	1	36	Male	No	0	1	0	1	0	8	2	1	1	2	0	1	1	0	1	2.351	c_Average
80	1051000	Male	28	Married but not living together	3=Secondary	Not employed	b_HIV-positive	Not on ART	Smr -ve, Culture +ve	PACTS	5	1	0	54	Female	No	1	1	1	1	0	9	2	2	2	2	1	NA	0	0	0	2.858	a_Least poor
81	1050000	Female	21	Married but not living together	3=Secondary	Not employed	b_HIV-positive	On ART	Smr -ve, Culture +ve	SOC	6	1	1	49	Female	No	0	1	1	1	0	12	2	1	2	4	0	NA	1	0	1	2.944	a_Least poor
82	1415000	Male	30	Separated	3=Secondary	Not employed	b_HIV-positive	On ART	Smr -ve, Culture +ve	PACTS	4	3	1	48	Female	Yes	0	1	1	1	0	9	2	2	1	2	0	1	0	0	0	2.929	a_Least poor
83	1062000	Male	31	Living as if married	3=Secondary	Not employed	b_HIV-positive	On ART	Smr -ve, Culture +ve	SOC	9	1	0	44	Female	No	1	1	0	1	0	8	2	2	2	2	1	NA	0	0	0	1.962	d_Poorer than average
84	1061000	Male	30	Married	4=Higher	Employed	a_HIV-negative	NA	Smr +ve, Culture +ve	SOC	NA	NA	NA	NA	NA	NA	NA	NA	NA	NA	NA	NA	NA	NA	NA	NA	NA	NA	NA	NA	NA	NA	NA
85	1058000	Male	26	Widowed	3=Secondary	Employed	a_HIV-negative	NA	Smr -ve, Culture +ve	PACTS	4	0	0	51	Female	No	2	0	0	0	0	9	2	2	2	2	2	NA	0	0	0	2.021	d_Poorer than average
86	1060000	Female	55	Polygamous marriage	2=Primary	Not employed	a_HIV-negative	NA	Smr +ve, Culture +ve	PACTS	6	2	1	63	Male	No	3	1	1	1	0	13	2	2	2	4	3	NA	0	0	0	3.197	a_Least poor
87	1056000	Male	32	Living as if married	4=Higher	Employed	a_HIV-negative	NA	Smr +ve, Culture +ve	SOC	8	3	1	28	Female	No	2	1	1	1	0	13	2	2	2	4	2	NA	0	0	0	2.797	b_Less poor than average
88	1063000	Male	48	Married	3=Secondary	Employed	b_HIV-positive	On ART	Smr +ve, Culture +ve	PACTS	3	1	1	37	Female	No	1	0	0	1	0	13	2	2	1	4	1	1	0	0	0	2.633	b_Less poor than average
89	1057000	Male	44	Married	3=Secondary	Employed	c_Unknown	NA	Smr +ve, Culture +ve	SOC	7	3	2	33	Female	No	0	1	0	1	0	9	2	2	2	2	0	NA	0	0	0	1.946	d_Poorer than average
90	1417000	Male	35	Widowed	2=Primary	Employed	b_HIV-positive	On ART	Smr +ve, Culture +ve	SOC	11	5	4	65	Female	Yes	0	0	0	1	0	1	1	2	1	0	0	1	0	1	1	1.452	e_Poorest
91	1416000	Female	33	Married	2=Primary	Employed	b_HIV-positive	On ART	Smr +ve, Culture +ve	PACTS	5	2	0	33	Female	No	2	0	0	1	0	9	2	2	2	2	2	NA	0	0	0	2.016	d_Poorer than average
92	1059000	Female	44	Married	2=Primary	Employed	b_HIV-positive	Not on ART	Smr -ve, Culture +ve	SOC	8	4	1	44	Female	No	1	0	0	1	0	6	2	2	2	2	1	NA	0	0	0	1.716	e_Poorest
93	1065000	Male	35	Married	2=Primary	Employed	b_HIV-positive	Not on ART	Smr +ve, Culture +ve	PACTS	5	3	1	34	Female	No	1	0	0	0	0	8	2	1	2	2	1	NA	1	0	1	1.713	e_Poorest
94	1064000	Female	38	Polygamous marriage	1=No school	Employed	c_Unknown	NA	Smr -ve, Culture +ve	PACTS	6	2	0	38	Female	No	2	1	1	1	0	2	2	2	2	1	2	NA	0	0	0	2.558	b_Less poor than average
95	1141000	Male	34	Married	2=Primary	Employed	b_HIV-positive	On ART	Smr -ve, Culture +ve	PACTS	6	4	2	28	Female	No	1	0	0	0	0	8	2	2	2	2	1	NA	0	0	0	1.553	e_Poorest
96	1139000	Male	31	Married	2=Primary	Employed	c_Unknown	NA	Smr +ve, Culture +ve	SOC	4	2	2	43	Female	No	0	0	0	0	0	1	2	2	2	0	0	NA	0	0	0	1.557	e_Poorest
97	1054000	Female	24	Widowed	2=Primary	Not employed	b_HIV-positive	Not on ART	Smr +ve, Culture +ve	SOC	4	2	1	28	Male	Yes	1	0	0	0	0	3	2	2	2	1	1	NA	0	0	0	1.694	e_Poorest
98	1066000	Male	30	Widowed	3=Secondary	Employed	c_Unknown	NA	Smr -ve, Culture +ve	PACTS	4	0	0	56	Female	Yes	0	0	0	1	0	11	1	1	2	3	0	NA	1	1	1	2.322	c_Average
99	1055000	Male	29	Widowed	2=Primary	Employed	b_HIV-positive	On ART	Smr -ve, Culture +ve	PACTS	NA	NA	NA	NA	NA	NA	NA	NA	NA	NA	NA	NA	NA	NA	NA	NA	NA	NA	NA	NA	NA	NA	NA
100	1081000	Female	32	Polygamous marriage	3=Secondary	Employed	a_HIV-negative	NA	Smr +ve, Culture +ve	SOC	NA	NA	NA	NA	NA	NA	NA	NA	NA	NA	NA	NA	NA	NA	NA	NA	NA	NA	NA	NA	NA	NA	NA
101	1080000	Female	32	Married	3=Secondary	Employed	b_HIV-positive	Not on ART	Smr +ve, Culture +ve	SOC	2	1	0	31	Female	No	0	0	0	1	0	13	2	2	2	4	0	NA	0	0	0	2.768	b_Less poor than average
102	1078000	Male	31	Widowed	3=Secondary	Employed	a_HIV-negative	NA	Smr +ve, Culture +ve	PACTS	NA	NA	NA	NA	NA	NA	NA	NA	NA	NA	NA	NA	NA	NA	NA	NA	NA	NA	NA	NA	NA	NA	NA
103	1068000	Male	34	Widowed	2=Primary	Employed	a_HIV-negative	Not on ART	Smr +ve, Culture +ve	SOC	4	1	0	65	Female	No	0	0	0	0	0	4	2	2	2	1	0	NA	0	0	0	1.818	e_Poorest
104	1067000	Male	22	Widowed	2=Primary	Not employed	c_Unknown	NA	Smr -ve, Culture +ve	SOC	8	8	1	48	Female	No	3	1	0	1	0	7	2	2	2	2	3	NA	0	0	0	2.138	d_Poorer than average
105	1069000	Male	33	Married	3=Secondary	Employed	c_Unknown	NA	Smr -ve, Culture +ve	PACTS	5	3	2	33	Male	No	1	1	0	1	0	11	2	2	1	3	1	1	0	0	0	2.386	c_Average
106	1424000	Male	33	Married	3=Secondary	Employed	b_HIV-positive	On ART	Smr +ve, Culture +ve	PACTS	4	1	1	34	Male	No	0	1	1	1	0	13	2	2	2	4	0	NA	0	0	0	3.161	a_Least poor
107	1425000	Male	37	Married	2=Primary	Employed	a_HIV-negative	NA	Smr +ve, Culture +ve	SOC	4	2	2	37	Male	No	1	0	0	0	0	9	2	2	2	2	1	NA	0	0	0	1.89	e_Poorest
108	1426000	Male	23	Married	3=Secondary	Employed	a_HIV-negative	NA	Smr +ve, Culture +ve	PACTS	3	0	0	24	Male	No	1	1	0	1	0	13	2	2	2	4	1	NA	0	0	0	2.848	b_Less poor than average
109	1427000	Male	21	Married	2=Primary	Employed	a_HIV-negative	NA	Smr +ve, Culture +ve	PACTS	2	0	0	22	Male	No	2	0	0	0	0	8	2	2	2	2	2	NA	0	0	0	2.296	c_Average
110	1088000	Male	27	Married	3=Secondary	Employed	a_HIV-negative	NA	Smr +ve, Culture +ve	SOC	2	0	0	27	Male	No	1	0	0	1	0	13	2	2	2	4	1	NA	0	0	0	2.809	b_Less poor than average
111	1084000	Male	37	Married	3=Secondary	Employed	b_HIV-positive	Not on ART	Smr -ve, Culture +ve	SOC	2	0	0	37	Male	No	2	1	0	1	0	11	2	2	2	3	2	NA	0	0	0	3.049	a_Least poor
112	1086000	Female	22	Married	2=Primary	Employed	b_HIV-positive	On ART	Smr +ve, Culture +ve	SOC	2	1	0	22	Female	No	1	0	0	0	0	8	2	2	2	2	1	NA	0	0	0	2.235	c_Average
113	1085000	Female	30	Single	3=Secondary	Not employed	b_HIV-positive	On ART	Smr +ve, Culture +ve	PACTS	10	4	1	26	Male	No	2	0	0	1	0	13	1	2	1	4	2	1	0	1	1	1.953	d_Poorer than average
114	1090000	Male	55	Married	2=Primary	Employed	b_HIV-positive	On ART	Smr +ve, Culture +ve	PACTS	6	3	2	49	Female	No	6	1	0	0	NA	9	2	2	1	2	6	1	0	0	0	NA	NA
115	1430000	Male	33	Married	3=Secondary	Employed	b_HIV-positive	On ART	Smr +ve, Culture +ve	SOC	7	4	1	33	Male	No	2	1	0	1	0	13	2	2	2	4	2	NA	0	0	0	2.37	c_Average
116	1429000	Male	36	Married	2=Primary	Employed	b_HIV-positive	On ART	Smr +ve, Culture +ve	PACTS	5	1	1	25	Female	No	1	0	0	1	0	12	2	2	1	4	1	1	0	0	0	2.217	c_Average
117	1428000	Female	25	Married	3=Secondary	Employed	b_HIV-positive	On ART	Smr +ve, Culture +ve	SOC	5	3	1	31	Female	No	1	0	0	0	0	7	2	2	2	2	1	NA	0	0	0	1.698	e_Poorest
118	1099000	Female	47	Married	2=Primary	Employed	b_HIV-positive	Not on ART	Smr +ve, Culture +ve	SOC	3	1	0	20	Male	No	1	0	0	0	0	13	2	2	2	4	1	NA	0	0	0	2.301	c_Average
119	1095000	Female	35	Polygamous marriage	4=Higher	Employed	b_HIV-positive	On ART	Smr -ve, Culture +ve	PACTS	3	1	1	41	Male	No	1	1	1	1	1	19	2	2	1	5	1	1	0	0	0	4.306	a_Least poor
120	1093000	Female	44	Married	2=Primary	Employed	b_HIV-positive	NA	Smr -ve, Culture +ve	PACTS	2	0	0	27	Female	No	0	0	0	1	0	11	2	2	2	3	0	NA	0	0	0	2.597	b_Less poor than average
121	1092000	Male	47	Married	3=Secondary	Employed	b_HIV-positive	On ART	Smr +ve, Culture +ve	SOC	5	2	0	32	Female	No	0	1	1	1	0	8	2	2	2	2	0	NA	0	0	0	2.687	b_Less poor than average
122	1091000	Male	24	Married	3=Secondary	Employed	b_HIV-positive	Not on ART	Smr -ve, Culture +ve	PACTS	5	2	1	30	Male	No	1	0	0	1	0	9	1	1	1	2	1	1	1	1	1	1.94	d_Poorer than average
123	1089000	Male	46	Married	1=No school	Employed	b_HIV-positive	On ART	Smr -ve, Culture +ve	SOC	6	3	1	47	Male	No	0	0	0	1	0	4	2	2	2	1	0	NA	0	0	0	1.683	e_Poorest
124	1431000	Male	23	Widowed	3=Secondary	Employed	a_HIV-negative	NA	Smr -ve, Culture +ve	PACTS	5	2	0	23	Male	No	2	1	1	1	0	13	2	2	2	4	2	NA	0	0	0	3.066	a_Least poor
125	1096000	Male	38	Married	3=Secondary	Not employed	a_HIV-negative	NA	Smr +ve, Culture +ve	SOC	6	4	2	38	Male	No	0	1	0	0	0	12	2	2	2	4	0	NA	0	0	0	2.124	d_Poorer than average
126	1094000	Male	23	Widowed	3=Secondary	Employed	b_HIV-positive	On ART	Smr +ve, Culture +ve	SOC	8	2	2	44	Female	No	2	1	0	1	0	4	2	2	1	1	2	1	0	0	0	1.906	d_Poorer than average
127	1432000	Female	27	Widowed	2=Primary	Employed	b_HIV-positive	On ART	Smr +ve, Culture +ve	SOC	5	3	1	33	Male	No	1	1	0	0	0	16	2	2	2	5	1	NA	0	0	0	2.441	c_Average
128	1434000	Female	31	Widowed	3=Secondary	Employed	b_HIV-positive	On ART	Smr +ve, Culture +ve	SOC	0	2	0	68	Female	No	1	1	1	1	0	13	2	2	2	4	1	NA	0	0	0	4.36	a_Least poor
129	1102000	Male	55	Married	2=Primary	Employed	b_HIV-positive	On ART	Smr -ve, Culture +ve	SOC	3	0	0	40	Female	No	0	1	0	1	0	3	2	2	2	1	0	NA	0	0	0	2.414	c_Average
130	1097000	Female	26	Single	3=Secondary	Not employed	b_HIV-positive	Not on ART	Smr -ve, Culture +ve	PACTS	3	1	1	26	Female	No	0	1	0	1	1	13	2	2	2	4	0	NA	0	0	0	3.501	a_Least poor
131	1100000	Female	25	Polygamous marriage	2=Primary	Not employed	b_HIV-positive	Not on ART	Smr -ve, Culture +ve	PACTS	6	3	1	45	Male	Yes	0	1	0	1	0	8	2	2	1	2	0	1	0	0	0	2.104	d_Poorer than average
132	1101000	Male	28	Widowed	2=Primary	Employed	b_HIV-positive	On ART	Smr +ve, Culture +ve	SOC	3	1	0	77	Male	No	0	0	0	0	0	9	2	2	2	2	0	NA	0	0	0	2.223	c_Average
133	1098000	Female	19	Single	3=Secondary	Not employed	a_HIV-negative	NA	Smr +ve, Culture +ve	SOC	2	0	0	33	Male	No	2	0	0	1	0	12	2	2	2	4	2	NA	0	0	0	2.9	a_Least poor
134	1435000	Male	33	Married	2=Primary	Employed	a_HIV-negative	Not on ART	Smr +ve, Culture +ve	PACTS	5	3	2	33	Male	No	1	1	0	1	0	9	1	2	1	2	1	1	0	1	1	2.235	c_Average
135	1106000	Male	37	Married	2=Primary	Employed	b_HIV-positive	Not on ART	Smr -ve, Culture +ve	SOC	4	2	1	34	Female	No	1	0	0	1	0	12	2	2	2	4	1	NA	0	0	0	2.424	c_Average
136	1105000	Male	27	Married	3=Secondary	Employed	c_Unknown	NA	Smr +ve, Culture +ve	SOC	5	3	2	27	Female	No	1	0	0	0	0	6	2	2	1	2	1	1	0	0	0	1.678	e_Poorest
137	1104000	Female	43	Married	3=Secondary	Not employed	a_HIV-negative	NA	Smr -ve, Culture +ve	PACTS	7	4	0	36	Female	No	1	1	0	1	0	11	2	2	2	3	1	NA	0	0	0	2.173	c_Average
138	1107000	Female	33	Married but not living together	2=Primary	Employed	b_HIV-positive	Not on ART	Smr +ve, Culture +ve	PACTS	NA	NA	NA	NA	NA	NA	NA	NA	NA	NA	NA	NA	NA	NA	NA	NA	NA	NA	NA	NA	NA	NA	NA
139	1103000	Female	26	Polygamous marriage	3=Secondary	Not employed	b_HIV-positive	On ART	Smr +ve, Culture +ve	PACTS	4	2	2	26	Female	Yes	1	1	0	0	0	14	2	1	1	5	1	1	1	0	1	2.568	b_Less poor than average
140	1110000	Female	73	Married	2=Primary	Not employed	b_HIV-positive	On ART	Smr -ve, Culture +ve	PACTS	4	1	1	73	Male	No	0	0	0	1	0	3	2	2	2	1	0	NA	0	0	0	2.105	d_Poorer than average
141	1140000	Male	19	Widowed	3=Secondary	Not employed	a_HIV-negative	NA	Smr +ve, Culture +ve	PACTS	5	1	0	40	Female	No	1	0	0	1	0	9	2	2	2	2	1	NA	0	0	0	1.99	d_Poorer than average
142	1440000	Male	35	Widowed	2=Primary	Employed	b_HIV-positive	On ART	Smr -ve, Culture +ve	SOC	3	0	0	71	Female	No	1	1	0	1	0	7	2	2	2	2	1	NA	0	0	0	2.781	b_Less poor than average
143	1071000	Male	29	Single	3=Secondary	Employed	a_HIV-negative	NA	Smr -ve, Culture +ve	SOC	3	1	1	28	Female	No	1	1	0	1	0	13	2	2	1	4	1	1	0	0	0	2.868	a_Least poor
144	1439000	Male	46	Married	3=Secondary	Employed	a_HIV-negative	Not on ART	Smr +ve, Culture +ve	PACTS	6	2	0	46	Male	No	1	1	0	1	0	13	2	2	2	4	1	NA	0	0	0	2.472	b_Less poor than average
145	1438000	Male	38	Married	3=Secondary	Employed	b_HIV-positive	On ART	Smr +ve, Culture +ve	PACTS	4	3	1	35	Female	No	0	1	1	1	0	13	1	2	1	4	0	1	0	1	1	3.166	a_Least poor
146	1112000	Male	42	Living as if married	3=Secondary	Employed	b_HIV-positive	Not on ART	Smr -ve, Culture +ve	SOC	4	1	0	33	Male	No	0	1	1	1	0	13	2	2	2	4	0	NA	0	0	0	3.156	a_Least poor
147	1114000	Female	33	Polygamous marriage	3=Secondary	Not employed	b_HIV-positive	On ART	Smr -ve, Culture +ve	PACTS	2	0	0	33	Female	No	1	0	0	1	0	11	2	2	2	3	1	NA	0	0	0	2.688	b_Less poor than average
148	1113000	Male	40	Married	3=Secondary	Employed	b_HIV-positive	On ART	Smr +ve, Culture +ve	SOC	5	3	2	41	Male	No	0	0	0	1	0	11	2	2	2	3	0	NA	0	0	0	2.085	d_Poorer than average
149	1441000	Male	43	Married	2=Primary	Employed	b_HIV-positive	On ART	Smr +ve, Culture +ve	PACTS	6	4	2	43	Male	No	1	1	0	1	0	9	2	2	2	2	1	NA	0	0	0	2.155	c_Average
150	1115000	Male	35	Married	3=Secondary	Employed	b_HIV-positive	Not on ART	Smr -ve, Culture +ve	SOC	5	3	1	35	Male	No	2	0	0	0	0	13	2	2	2	4	2	NA	0	0	0	2.081	d_Poorer than average
151	1442000	Male	30	Married	2=Primary	Employed	a_HIV-negative	NA	Smr +ve, Culture +ve	SOC	6	3	1	29	Female	No	1	0	0	0	0	7	2	2	2	2	1	NA	0	0	0	1.558	e_Poorest
152	1109000	Male	44	Single	2=Primary	Not employed	b_HIV-positive	Not on ART	Smr +ve, Culture +ve	PACTS	8	3	0	39	Female	No	1	1	1	1	0	9	2	2	2	2	1	NA	0	0	0	2.489	b_Less poor than average
153	1437000	Female	18	Widowed	2=Primary	Not employed	a_HIV-negative	NA	Smr +ve, Culture +ve	SOC	10	6	3	38	Female	No	0	0	0	1	0	6	2	2	1	2	0	1	0	0	0	1.589	e_Poorest
154	1436000	Female	36	Polygamous marriage	3=Secondary	Not employed	b_HIV-positive	On ART	Smr -ve, Culture +ve	SOC	6	2	0	74	Male	No	2	0	0	0	0	7	2	2	2	2	2	NA	0	0	0	1.844	e_Poorest
155	1087000	Female	45	Polygamous marriage	2=Primary	Employed	b_HIV-positive	On ART	Smr -ve, Culture +ve	PACTS	3	1	1	41	Male	No	2	1	0	1	0	4	2	2	2	1	2	NA	0	0	0	2.541	b_Less poor than average
156	1111000	Male	30	Widowed	2=Primary	Not employed	b_HIV-positive	On ART	Smr +ve, Culture +ve	SOC	5	1	0	68	Female	No	0	0	0	0	0	4	2	2	2	1	0	NA	0	0	0	1.671	e_Poorest
157	1108000	Male	20	Widowed	3=Secondary	Employed	b_HIV-positive	On ART	Smr -ve, Culture +ve	PACTS	2	0	0	51	Female	Yes	1	1	0	1	0	4	2	2	2	1	1	NA	0	0	0	2.756	b_Less poor than average
158	1433000	Female	53	Married	3=Secondary	Not employed	b_HIV-positive	On ART	Smr -ve, Culture +ve	PACTS	3	1	0	53	Female	Yes	1	0	0	1	0	12	2	2	2	4	1	NA	0	0	0	2.713	b_Less poor than average
159	1443000	Female	38	Married	3=Secondary	Employed	b_HIV-positive	On ART	Smr +ve, Culture +ve	PACTS	4	2	1	38	Female	No	1	1	0	1	0	11	2	2	1	3	1	1	0	0	0	2.573	b_Less poor than average
160	1118000	Male	28	Married	1=No school	Employed	c_Unknown	NA	Smr +ve, Culture +ve	SOC	2	1	1	28	Female	No	0	0	0	1	0	6	2	2	2	2	0	NA	0	0	0	2.451	b_Less poor than average
161	1117000	Male	27	Married	2=Primary	Employed	b_HIV-positive	Not on ART	Smr -ve, Culture +ve	SOC	NA	NA	NA	NA	NA	NA	NA	NA	NA	NA	NA	NA	NA	NA	NA	NA	NA	NA	NA	NA	NA	NA	NA
162	1116000	Male	38	Married	2=Primary	Not employed	b_HIV-positive	On ART	Smr +ve, Culture +ve	PACTS	4	2	1	39	Male	No	1	0	0	1	0	8	2	2	1	2	1	1	0	0	0	2.147	c_Average
163	1120000	Male	24	Widowed	3=Secondary	Employed	a_HIV-negative	NA	Smr +ve, Culture +ve	PACTS	4	1	1	40	Male	No	1	1	1	1	0	13	2	2	1	4	1	1	0	0	0	3.252	a_Least poor
164	1444000	Male	24	Married	3=Secondary	Employed	b_HIV-positive	On ART	Smr +ve, Culture +ve	SOC	2	0	0	27	Male	No	1	0	0	0	0	10	2	2	2	3	1	NA	0	0	0	2.411	c_Average
165	1119000	Male	28	Married	2=Primary	Employed	b_HIV-positive	Not on ART	Smr +ve, Culture +ve	PACTS	8	3	0	28	Male	No	0	1	0	1	0	6	2	2	2	2	0	NA	0	0	0	1.855	e_Poorest
166	1448000	Female	22	Polygamous marriage	2=Primary	Employed	a_HIV-negative	NA	Smr +ve, Culture +ve	SOC	5	2	2	23	Female	No	1	0	0	1	0	3	2	2	2	1	1	NA	0	0	0	1.754	e_Poorest
167	1137000	Male	30	Married	2=Primary	Employed	a_HIV-negative	NA	Smr +ve, Culture +ve	SOC	4	2	1	28	Female	No	1	1	0	1	0	10	2	2	1	3	1	1	0	0	0	2.523	b_Less poor than average
168	1138000	Female	33	Living as if married	3=Secondary	Employed	c_Unknown	NA	Smr -ve, Culture +ve	PACTS	9	3	1	25	Female	No	3	1	1	1	1	11	2	2	2	3	3	NA	0	0	0	3.362	a_Least poor
169	1136000	Female	45	Married	2=Primary	Employed	b_HIV-positive	On ART	Smr -ve, Culture +ve	PACTS	3	1	1	21	Female	No	0	0	0	1	0	13	2	2	2	4	0	NA	0	0	0	2.492	b_Less poor than average
170	1125000	Female	21	Polygamous marriage	3=Secondary	Not employed	b_HIV-positive	Not on ART	Smr +ve, Culture +ve	PACTS	9	5	3	26	Male	No	1	0	0	1	0	13	2	2	2	4	1	NA	0	0	0	1.894	e_Poorest
171	1123000	Male	70	Married	2=Primary	Employed	a_HIV-negative	NA	Smr -ve, Culture +ve	SOC	4	1	0	70	Male	No	1	1	0	1	0	3	2	2	2	1	1	NA	0	0	0	2.431	c_Average
172	1121000	Female	31	Polygamous marriage	3=Secondary	Employed	a_HIV-negative	NA	Smr -ve, Culture +ve	PACTS	NA	NA	NA	NA	NA	NA	NA	NA	NA	NA	NA	NA	NA	NA	NA	NA	NA	NA	NA	NA	NA	NA	NA
173	1124000	Male	37	Married	3=Secondary	Employed	c_Unknown	NA	Smr -ve, Culture +ve	SOC	NA	NA	NA	NA	NA	NA	NA	NA	NA	NA	NA	NA	NA	NA	NA	NA	NA	NA	NA	NA	NA	NA	NA
174	1122000	Female	19	Widowed	3=Secondary	Not employed	a_HIV-negative	NA	Smr -ve, Culture +ve	PACTS	8	3	2	56	Female	No	1	0	0	1	0	1	2	2	2	0	1	NA	0	0	0	1.474	e_Poorest
175	1041000	Male	33	Married	3=Secondary	Employed	c_Unknown	NA	Smr +ve, Culture +ve	PACTS	4	2	0	29	Female	No	1	1	0	1	0	9	2	2	2	2	1	NA	0	0	0	2.377	c_Average
176	1126000	Male	45	Married	2=Primary	Employed	a_HIV-negative	NA	Smr -ve, Culture +ve	SOC	5	3	0	46	Male	No	0	0	0	1	0	11	2	2	2	3	0	NA	0	0	0	2.11	d_Poorer than average
177	1128000	Male	38	Married	3=Secondary	Employed	b_HIV-positive	On ART	Smr -ve, Culture +ve	SOC	5	3	0	38	Male	No	2	1	1	1	0	11	2	2	2	3	2	NA	0	0	0	2.99	a_Least poor
178	1127000	Male	32	Married	3=Secondary	Employed	b_HIV-positive	On ART	Smr +ve, Culture +ve	PACTS	5	3	1	25	Female	No	1	1	0	1	0	5	2	2	1	1	1	1	0	0	0	2.044	d_Poorer than average
179	1129000	Female	31	Polygamous marriage	3=Secondary	Employed	b_HIV-positive	Not on ART	Smr -ve, Culture +ve	SOC	5	3	1	32	Female	No	1	1	0	1	0	21	2	2	2	5	1	NA	0	0	0	2.683	b_Less poor than average
180	1130000	Male	35	Married	4=Higher	Not employed	b_HIV-positive	Not on ART	Smr -ve, Culture +ve	PACTS	2	0	0	31	Female	No	1	1	1	1	0	13	2	2	2	4	1	NA	0	0	0	3.627	a_Least poor
181	1132000	Male	34	Living as if married	2=Primary	Employed	b_HIV-positive	Not on ART	Smr -ve, Culture +ve	PACTS	6	3	1	32	Female	No	1	1	0	1	0	13	2	2	1	4	1	1	0	0	0	2.402	c_Average
182	1445000	Female	35	Polygamous marriage	2=Primary	Not employed	a_HIV-negative	NA	Smr +ve, Culture +ve	PACTS	5	3	1	32	Female	No	1	1	0	1	0	6	2	2	2	2	1	NA	0	0	0	2.23	c_Average
183	1135000	Male	31	Married	3=Secondary	Employed	b_HIV-positive	Not on ART	Smr -ve, Culture +ve	PACTS	5	4	1	52	Female	No	0	0	0	1	0	10	1	2	2	3	0	NA	0	1	1	2.14	d_Poorer than average
184	1134000	Male	37	Married	3=Secondary	Employed	c_Unknown	NA	Smr -ve, Culture +ve	SOC	7	2	0	37	Male	No	3	1	0	1	0	11	1	2	2	3	3	NA	0	1	1	2.3	c_Average
185	1131000	Male	41	Married	1=No school	Employed	b_HIV-positive	Not on ART	Smr -ve, Culture +ve	SOC	2	0	0	42	Female	No	0	1	0	1	0	11	2	2	2	3	0	NA	0	0	0	2.952	a_Least poor
186	1133000	Male	36	Married	2=Primary	Employed	b_HIV-positive	On ART	Smr +ve, Culture +ve	SOC	4	2	2	36	Male	No	0	0	0	1	0	2	2	2	1	1	0	1	0	0	0	1.92	d_Poorer than average
187	1446000	Male	34	Widowed	3=Secondary	Employed	b_HIV-positive	On ART	Smr +ve, Culture +ve	PACTS	6	2	2	41	Female	No	0	1	1	1	0	9	2	2	2	2	0	NA	0	0	0	2.602	b_Less poor than average
188	1447000	Female	35	Widowed	3=Secondary	Not employed	b_HIV-positive	On ART	Smr -ve, Culture +ve	SOC	6	1	1	72	Female	No	0	1	0	0	0	10	2	2	2	3	0	NA	0	0	0	2.143	d_Poorer than average
189	1452000	Female	30	Single	3=Secondary	Not employed	a_HIV-negative	NA	Smr +ve, Culture +ve	PACTS	3	0	0	30	Female	No	1	1	0	1	0	13	2	2	2	4	1	NA	0	0	0	2.878	a_Least poor
190	1142000	Female	32	Polygamous marriage	3=Secondary	Not employed	b_HIV-positive	On ART	Smr +ve, Culture +ve	SOC	6	4	1	33	Female	No	1	1	0	1	0	14	2	2	2	5	1	NA	0	0	0	2.558	b_Less poor than average
191	1450000	Female	51	Married	1=No school	Employed	b_HIV-positive	On ART	Smr +ve, Culture +ve	PACTS	5	3	1	51	Female	No	0	1	0	1	0	2	2	2	1	1	0	1	0	0	0	2.113	d_Poorer than average
192	1449000	Female	53	Married	2=Primary	Employed	a_HIV-negative	NA	Smr +ve, Culture +ve	SOC	6	3	2	45	Female	No	1	1	0	1	0	4	2	2	2	1	1	NA	0	0	0	2.014	d_Poorer than average
193	1451000	Male	18	Widowed	3=Secondary	Not employed	c_Unknown	NA	Smr +ve, Culture +ve	SOC	5	2	0	40	Female	No	0	0	0	1	0	8	2	2	2	2	0	NA	0	0	0	1.929	d_Poorer than average
194	1147000	Male	32	Widowed	2=Primary	Not employed	b_HIV-positive	On ART	Smr -ve, Culture +ve	SOC	6	2	1	65	Female	Yes	0	0	0	1	0	6	2	2	2	2	0	NA	0	0	0	1.924	d_Poorer than average
195	1146000	Female	25	Widowed	4=Higher	Not employed	b_HIV-positive	On ART	Smr -ve, Culture +ve	PACTS	4	0	0	67	Male	No	0	1	0	1	0	14	1	1	1	5	0	1	1	1	1	2.959	a_Least poor
196	1148000	Male	25	Married	3=Secondary	Not employed	a_HIV-negative	Not on ART	Smr -ve, Culture +ve	SOC	3	1	1	25	Male	No	1	1	0	1	0	13	2	2	2	4	1	NA	0	0	0	2.853	b_Less poor than average
197	1144000	Male	41	Married	4=Higher	Employed	a_HIV-negative	NA	Smr -ve, Culture +ve	PACTS	6	4	2	29	Female	No	1	1	0	1	0	13	1	2	2	4	1	NA	0	1	1	2.387	c_Average
198	1149000	Female	36	Polygamous marriage	2=Primary	Employed	c_Unknown	NA	Smr -ve, Culture +ve	PACTS	7	2	1	37	Female	No	0	1	0	1	0	7	2	2	2	2	0	NA	0	0	0	1.966	d_Poorer than average
199	1145000	Female	22	Single	2=Primary	Not employed	b_HIV-positive	On ART	Smr +ve, Culture +ve	PACTS	3	1	0	80	Female	No	0	1	0	0	0	4	2	2	2	1	0	NA	0	0	0	2.367	c_Average
200	1143000	Female	45	Single	3=Secondary	Not employed	b_HIV-positive	Not on ART	Smr +ve, Culture +ve	SOC	5	1	0	43	Female	Yes	2	1	1	1	0	15	2	2	2	5	2	NA	0	0	0	3.317	a_Least poor
201	1150000	Female	56	Separated	1=No school	Not employed	a_HIV-negative	NA	Smr -ve, Culture +ve	PACTS	10	6	2	37	Male	Yes	0	1	0	1	0	1	2	2	2	0	0	NA	0	0	0	1.562	e_Poorest
202	1454000	Female	31	Polygamous marriage	3=Secondary	Employed	b_HIV-positive	On ART	Smr +ve, Culture +ve	SOC	4	2	0	41	Female	Yes	1	1	1	1	0	11	2	2	2	3	1	NA	0	0	0	3.106	a_Least poor
203	1453000	Male	28	Married	3=Secondary	Employed	a_HIV-negative	NA	Smr +ve, Culture +ve	PACTS	2	0	0	28	Male	No	2	1	0	1	0	13	2	2	2	4	2	NA	0	0	0	3.155	a_Least poor
204	1152000	Male	31	Married	3=Secondary	Employed	b_HIV-positive	On ART	Smr -ve, Culture +ve	SOC	6	3	2	36	Female	No	2	1	0	1	0	7	2	2	2	2	2	NA	0	0	0	2.181	c_Average
205	1153000	Male	33	Married	2=Primary	Employed	a_HIV-negative	NA	Smr +ve, Culture +ve	SOC	4	2	2	34	Male	No	0	1	0	0	0	7	2	2	2	2	0	NA	0	0	0	2.094	d_Poorer than average
206	1154000	Female	36	Married	2=Primary	Employed	b_HIV-positive	On ART	Smr +ve, Culture +ve	SOC	4	3	0	36	Female	No	0	0	0	1	0	6	2	2	2	2	0	NA	0	0	0	2.071	d_Poorer than average
207	1151000	Male	29	Widowed	3=Secondary	Employed	a_HIV-negative	NA	Smr +ve, Culture +ve	SOC	4	1	1	54	Female	No	2	1	0	1	0	3	2	2	2	1	2	NA	0	0	0	2.412	c_Average
208	1457000	Male	26	Widowed	3=Secondary	Not employed	a_HIV-negative	Not on ART	Smr +ve, Culture +ve	PACTS	6	3	0	35	Female	No	2	1	1	1	0	19	1	2	1	5	2	1	0	1	1	3.147	a_Least poor
209	1455000	Male	37	Married	3=Secondary	Employed	b_HIV-positive	On ART	Smr +ve, Culture +ve	PACTS	3	1	0	37	Male	No	0	1	0	0	0	13	1	2	2	4	0	NA	0	1	1	2.605	b_Less poor than average
210	1456000	Female	39	Polygamous marriage	2=Primary	Not employed	a_HIV-negative	NA	Smr +ve, Culture +ve	SOC	9	4	1	40	Female	No	2	0	0	1	0	8	1	2	1	2	2	1	0	1	1	1.723	e_Poorest
211	1155000	Male	49	Married	2=Primary	Employed	b_HIV-positive	Not on ART	Smr -ve, Culture +ve	PACTS	8	3	0	40	Female	No	1	1	0	1	0	7	2	2	2	2	1	NA	0	0	0	1.976	d_Poorer than average
212	1156000	Female	50	Separated	3=Secondary	Not employed	b_HIV-positive	Not on ART	Smr +ve, Culture +ve	PACTS	6	0	0	50	Female	No	3	1	0	1	0	18	2	2	2	5	3	NA	0	0	0	2.765	b_Less poor than average
213	1157000	Male	53	Married	3=Secondary	Employed	b_HIV-positive	Not on ART	Smr -ve, Culture +ve	SOC	6	3	1	53	Male	Yes	1	0	0	0	0	11	2	2	2	3	1	NA	0	0	0	1.829	e_Poorest
