# Supplementary material for: Effect of patient-delivered household contact tracing and prevention for tuberculosis: A household cluster-randomised trial in Malawi
Source: PLoS One. 2022 Sep 8;17(9):e0269219. doi: 10.1371/journal.pone.0269219 (PMC9455850; doi:10.1371/journal.pone.0269219)
Supplement: S1 Dataset — (ZIP) [file pone.0269219.s002.zip › S1_Publishing data set_2/_Data/indexcases.csv]

	id	sex	age	marital	educ	employ	hiv	art	tbtype	group
1	1014000	Female	26	Polygamous marriage	2=Primary	Not employed	HIV-positive	On ART	Smr +ve, Culture +ve	SOC
2	1008000	Female	36	Married but not living together	3=Secondary	Employed	HIV-positive	On ART	Smr -ve, Culture +ve	PACTS
3	1003000	Male	26	Married	3=Secondary	Employed	HIV-negative	NA	Smr -ve, Culture +ve	SOC
4	1016000	Male	27	Married	2=Primary	Not employed	HIV-negative	Not on ART	Smr -ve, Culture +ve	PACTS
5	1409000	Female	29	Polygamous marriage	3=Secondary	Not employed	HIV-positive	On ART	Smr +ve, Culture +ve	PACTS
6	1031000	Male	39	Married	1=No school	Employed	HIV-positive	On ART	Smr -ve, Culture +ve	SOC
7	1030000	Male	54	Married	3=Secondary	Employed	HIV-positive	On ART	Smr -ve, Culture +ve	SOC
8	1032000	Male	56	Living as if married	2=Primary	Employed	HIV-positive	Not on ART	Smr -ve, Culture +ve	PACTS
9	1038000	Male	44	Married	4=Higher	Employed	NA	NA	Smr -ve, Culture +ve	SOC
10	1037000	Male	40	Married	3=Secondary	Not employed	NA	NA	Smr +ve, Culture +ve	PACTS
11	1412000	Male	45	Married	3=Secondary	Employed	HIV-negative	Not on ART	Smr -ve, Culture +ve	SOC
12	1005000	Male	28	Married	3=Secondary	Employed	HIV-negative	NA	Smr +ve, Culture +ve	PACTS
13	1405000	Male	35	Widowed	2=Primary	Employed	Unknown	Not on ART	Smr -ve, Culture +ve	PACTS
14	1001000	Male	43	Married	3=Secondary	Employed	HIV-positive	On ART	Smr +ve, Culture +ve	PACTS
15	1401000	Male	19	Widowed	3=Secondary	Not employed	HIV-negative	Not on ART	Smr +ve, Culture +ve	PACTS
16	1002000	Female	32	Polygamous marriage	3=Secondary	Not employed	HIV-positive	On ART	Smr -ve, Culture +ve	SOC
17	1004000	Female	31	Married	4=Higher	Employed	HIV-positive	Not on ART	Smr -ve, Culture +ve	PACTS
18	1009000	Female	40	Widowed	3=Secondary	Not employed	HIV-positive	On ART	Smr +ve, Culture +ve	PACTS
19	1406000	Female	26	Polygamous marriage	3=Secondary	Employed	HIV-positive	Not on ART	Smr +ve, Culture +ve	PACTS
20	1007000	Female	23	Married but not living together	3=Secondary	Employed	HIV-negative	Not on ART	Smr +ve, Culture +ve	SOC
21	1017000	Male	48	Married	2=Primary	Not employed	HIV-positive	Not on ART	Smr -ve, Culture +ve	PACTS
22	1010000	Male	38	Married	2=Primary	Employed	HIV-positive	Not on ART	Smr -ve, Culture +ve	SOC
23	1013000	Female	18	Widowed	3=Secondary	Not employed	HIV-negative	Not on ART	Smr +ve, Culture +ve	SOC
24	1403000	Male	36	Married	2=Primary	Employed	HIV-positive	On ART	Smr +ve, Culture +ve	SOC
25	1404000	Female	27	Living as if married	3=Secondary	Not employed	HIV-negative	Not on ART	Smr +ve, Culture +ve	PACTS
26	1019000	Male	25	Married but not living together	3=Secondary	Not employed	HIV-positive	Not on ART	Smr -ve, Culture +ve	SOC
27	1408000	Male	37	Married	2=Primary	Employed	HIV-positive	Not on ART	Smr -ve, Culture +ve	SOC
28	1407000	Male	55	Married	2=Primary	Employed	HIV-positive	On ART	Smr +ve, Culture +ve	SOC
29	1006000	Male	40	Married	3=Secondary	Employed	HIV-negative	NA	Smr +ve, Culture +ve	SOC
30	1018000	Female	32	Married but not living together	3=Secondary	Employed	HIV-positive	On ART	Smr -ve, Culture +ve	SOC
31	1012000	Female	38	Married	2=Primary	Employed	HIV-negative	Not on ART	Smr +ve, Culture +ve	SOC
32	1020000	Male	29	Married	3=Secondary	Employed	HIV-negative	NA	Smr +ve, Culture +ve	PACTS
33	1021000	Female	23	Married	2=Primary	Employed	HIV-negative	NA	Smr +ve, Culture +ve	SOC
34	1410000	Female	29	Living as if married	3=Secondary	Not employed	HIV-negative	Not on ART	Smr -ve, Culture +ve	PACTS
35	1011000	Male	24	Married	2=Primary	Employed	HIV-negative	Not on ART	Smr +ve, Culture +ve	PACTS
36	1023000	Male	61	Married	3=Secondary	Employed	HIV-negative	NA	Smr -ve, Culture +ve	PACTS
37	1402000	Male	35	Married	3=Secondary	Employed	HIV-positive	Not on ART	Smr +ve, Culture +ve	SOC
38	1028000	Male	34	Married	2=Primary	Employed	HIV-positive	On ART	Smr -ve, Culture +ve	SOC
39	1024000	Male	41	Married	3=Secondary	Not employed	HIV-negative	NA	Smr -ve, Culture +ve	PACTS
40	1036000	Male	33	Married	2=Primary	Employed	HIV-positive	Not on ART	Smr +ve, Culture +ve	SOC
41	1035000	Male	34	Married	2=Primary	Employed	HIV-positive	Not on ART	Smr -ve, Culture +ve	PACTS
42	1033000	Male	30	Married	3=Secondary	Employed	HIV-positive	On ART	Smr -ve, Culture +ve	PACTS
43	1034000	Female	18	Living as if married	3=Secondary	Not employed	HIV-positive	Not on ART	Smr -ve, Culture +ve	SOC
44	1025000	Female	20	Married but not living together	2=Primary	Not employed	HIV-negative	NA	Smr -ve, Culture +ve	SOC
45	1026000	Male	31	Married	3=Secondary	Employed	HIV-positive	On ART	Smr -ve, Culture +ve	PACTS
46	1027000	Male	47	Married	2=Primary	Employed	HIV-positive	On ART	Smr +ve, Culture +ve	PACTS
47	1022000	Male	22	Married	3=Secondary	Employed	HIV-positive	Not on ART	Smr +ve, Culture +ve	SOC
48	1029000	Male	52	Married	3=Secondary	Employed	HIV-positive	Not on ART	Smr +ve, Culture +ve	PACTS
49	1411000	Male	32	Married	3=Secondary	Employed	HIV-positive	Not on ART	Smr -ve, Culture +ve	SOC
50	1070000	Male	30	Separated	3=Secondary	Employed	HIV-negative	NA	Smr +ve, Culture +ve	PACTS
51	1074000	Male	40	Married	3=Secondary	Employed	HIV-positive	On ART	Smr +ve, Culture +ve	PACTS
52	1421000	Female	44	Single	2=Primary	Not employed	HIV-negative	NA	Smr -ve, Culture +ve	PACTS
53	1072000	Female	19	Widowed	3=Secondary	Not employed	HIV-negative	NA	Smr -ve, Culture +ve	SOC
54	1076000	Male	25	Single	2=Primary	Not employed	HIV-negative	NA	Smr -ve, Culture +ve	SOC
55	1073000	Male	35	Married	3=Secondary	Employed	HIV-positive	On ART	Smr +ve, Culture +ve	PACTS
56	1077000	Female	53	Married	2=Primary	Employed	HIV-positive	Not on ART	Smr -ve, Culture +ve	PACTS
57	1075000	Female	27	Widowed	3=Secondary	Employed	HIV-negative	NA	Smr +ve, Culture +ve	SOC
58	1420000	Male	38	Married	2=Primary	Not employed	HIV-negative	NA	Smr -ve, Culture +ve	PACTS
59	1418000	Male	31	Widowed	3=Secondary	Employed	HIV-positive	On ART	Smr +ve, Culture +ve	PACTS
60	1423000	Female	27	Living as if married	3=Secondary	Not employed	HIV-negative	NA	Smr +ve, Culture +ve	SOC
61	1422000	Male	31	Single	2=Primary	Employed	HIV-positive	On ART	Smr +ve, Culture +ve	SOC
62	1083000	Male	42	Married	3=Secondary	Employed	HIV-positive	On ART	Smr -ve, Culture +ve	PACTS
63	1079000	Female	23	Polygamous marriage	2=Primary	Not employed	HIV-negative	Not on ART	Smr +ve, Culture +ve	SOC
64	1419000	Male	41	Married	2=Primary	Not employed	HIV-negative	Not on ART	Smr +ve, Culture +ve	SOC
65	1082000	Female	30	Widowed	3=Secondary	Not employed	HIV-positive	Not on ART	Smr -ve, Culture +ve	PACTS
66	1039000	Male	40	Married	2=Primary	Employed	HIV-negative	Not on ART	Smr +ve, Culture +ve	SOC
67	1040000	Male	36	Married	2=Primary	Employed	NA	NA	Smr -ve, Culture +ve	PACTS
68	1045000	Female	27	Married but not living together	3=Secondary	Not employed	HIV-negative	NA	Smr +ve, Culture +ve	SOC
69	1042000	Male	29	Married	2=Primary	Employed	HIV-negative	NA	Smr +ve, Culture +ve	PACTS
70	1414000	Male	28	Married	3=Secondary	Employed	HIV-negative	NA	Smr +ve, Culture +ve	SOC
71	1413000	Male	36	Married	3=Secondary	Employed	HIV-positive	On ART	Smr +ve, Culture +ve	SOC
72	1046000	Male	24	Single	2=Primary	Not employed	HIV-negative	Not on ART	Smr +ve, Culture +ve	PACTS
73	1044000	Male	18	Widowed	2=Primary	Not employed	HIV-positive	On ART	Smr +ve, Culture +ve	SOC
74	1047000	Male	38	Married	2=Primary	Employed	HIV-negative	NA	Smr +ve, Culture +ve	PACTS
75	1048000	Male	51	Married	3=Secondary	Employed	HIV-positive	On ART	Smr +ve, Culture +ve	SOC
76	1043000	Female	48	Married	3=Secondary	Not employed	HIV-positive	On ART	Smr -ve, Culture +ve	SOC
77	1052000	Male	35	Married	2=Primary	Employed	HIV-positive	On ART	Smr +ve, Culture +ve	PACTS
78	1049000	Male	32	Married but not living together	3=Secondary	Employed	HIV-positive	On ART	Smr +ve, Culture +ve	SOC
79	1053000	Male	36	Married	2=Primary	Employed	HIV-negative	Not on ART	Smr +ve, Culture +ve	PACTS
80	1051000	Male	28	Married but not living together	3=Secondary	Not employed	HIV-positive	Not on ART	Smr -ve, Culture +ve	PACTS
81	1050000	Female	21	Married but not living together	3=Secondary	Not employed	HIV-positive	On ART	Smr -ve, Culture +ve	SOC
82	1415000	Male	30	Separated	3=Secondary	Not employed	HIV-positive	On ART	Smr -ve, Culture +ve	PACTS
83	1062000	Male	31	Living as if married	3=Secondary	Not employed	HIV-positive	On ART	Smr -ve, Culture +ve	SOC
84	1061000	Male	30	Married	4=Higher	Employed	HIV-negative	NA	Smr +ve, Culture +ve	SOC
85	1058000	Male	26	Widowed	3=Secondary	Employed	HIV-negative	NA	Smr -ve, Culture +ve	PACTS
86	1060000	Female	55	Polygamous marriage	2=Primary	Not employed	HIV-negative	NA	Smr +ve, Culture +ve	PACTS
87	1056000	Male	32	Living as if married	4=Higher	Employed	HIV-negative	NA	Smr +ve, Culture +ve	SOC
88	1063000	Male	48	Married	3=Secondary	Employed	HIV-positive	On ART	Smr +ve, Culture +ve	PACTS
89	1057000	Male	44	Married	3=Secondary	Employed	Unknown	NA	Smr +ve, Culture +ve	SOC
90	1417000	Male	35	Widowed	2=Primary	Employed	HIV-positive	On ART	Smr +ve, Culture +ve	SOC
91	1416000	Female	33	Married	2=Primary	Employed	HIV-positive	On ART	Smr +ve, Culture +ve	PACTS
92	1059000	Female	44	Married	2=Primary	Employed	HIV-positive	Not on ART	Smr -ve, Culture +ve	SOC
93	1065000	Male	35	Married	2=Primary	Employed	HIV-positive	Not on ART	Smr +ve, Culture +ve	PACTS
94	1064000	Female	38	Polygamous marriage	1=No school	Employed	Unknown	NA	Smr -ve, Culture +ve	PACTS
95	1141000	Male	34	Married	2=Primary	Employed	HIV-positive	On ART	Smr -ve, Culture +ve	PACTS
96	1139000	Male	31	Married	2=Primary	Employed	Unknown	NA	Smr +ve, Culture +ve	SOC
97	1054000	Female	24	Widowed	2=Primary	Not employed	HIV-positive	Not on ART	Smr +ve, Culture +ve	SOC
98	1066000	Male	30	Widowed	3=Secondary	Employed	Unknown	NA	Smr -ve, Culture +ve	PACTS
99	1055000	Male	29	Widowed	2=Primary	Employed	HIV-positive	On ART	Smr -ve, Culture +ve	PACTS
100	1081000	Female	32	Polygamous marriage	3=Secondary	Employed	HIV-negative	NA	Smr +ve, Culture +ve	SOC
101	1080000	Female	32	Married	3=Secondary	Employed	HIV-positive	Not on ART	Smr +ve, Culture +ve	SOC
102	1078000	Male	31	Widowed	3=Secondary	Employed	HIV-negative	NA	Smr +ve, Culture +ve	PACTS
103	1068000	Male	34	Widowed	2=Primary	Employed	HIV-negative	Not on ART	Smr +ve, Culture +ve	SOC
104	1067000	Male	22	Widowed	2=Primary	Not employed	NA	NA	Smr -ve, Culture +ve	SOC
105	1069000	Male	33	Married	3=Secondary	Employed	Unknown	NA	Smr -ve, Culture +ve	PACTS
106	1424000	Male	33	Married	3=Secondary	Employed	HIV-positive	On ART	Smr +ve, Culture +ve	PACTS
107	1425000	Male	37	Married	2=Primary	Employed	HIV-negative	NA	Smr +ve, Culture +ve	SOC
108	1426000	Male	23	Married	3=Secondary	Employed	HIV-negative	NA	Smr +ve, Culture +ve	PACTS
109	1427000	Male	21	Married	2=Primary	Employed	HIV-negative	NA	Smr +ve, Culture +ve	PACTS
110	1088000	Male	27	Married	3=Secondary	Employed	HIV-negative	NA	Smr +ve, Culture +ve	SOC
111	1084000	Male	37	Married	3=Secondary	Employed	HIV-positive	Not on ART	Smr -ve, Culture +ve	SOC
112	1086000	Female	22	Married	2=Primary	Employed	HIV-positive	On ART	Smr +ve, Culture +ve	SOC
113	1085000	Female	30	Single	3=Secondary	Not employed	HIV-positive	On ART	Smr +ve, Culture +ve	PACTS
114	1090000	Male	55	Married	2=Primary	Employed	HIV-positive	On ART	Smr +ve, Culture +ve	PACTS
115	1430000	Male	33	Married	3=Secondary	Employed	HIV-positive	On ART	Smr +ve, Culture +ve	SOC
116	1429000	Male	36	Married	2=Primary	Employed	HIV-positive	On ART	Smr +ve, Culture +ve	PACTS
117	1428000	Female	25	Married	3=Secondary	Employed	HIV-positive	On ART	Smr +ve, Culture +ve	SOC
118	1099000	Female	47	Married	2=Primary	Employed	HIV-positive	Not on ART	Smr +ve, Culture +ve	SOC
119	1095000	Female	35	Polygamous marriage	4=Higher	Employed	HIV-positive	On ART	Smr -ve, Culture +ve	PACTS
120	1093000	Female	44	Married	2=Primary	Employed	HIV-positive	NA	Smr -ve, Culture +ve	PACTS
121	1092000	Male	47	Married	3=Secondary	Employed	HIV-positive	On ART	Smr +ve, Culture +ve	SOC
122	1091000	Male	24	Married	3=Secondary	Employed	HIV-positive	Not on ART	Smr -ve, Culture +ve	PACTS
123	1089000	Male	46	Married	1=No school	Employed	HIV-positive	On ART	Smr -ve, Culture +ve	SOC
124	1431000	Male	23	Widowed	3=Secondary	Employed	HIV-negative	NA	Smr -ve, Culture +ve	PACTS
125	1096000	Male	38	Married	3=Secondary	Not employed	HIV-negative	NA	Smr +ve, Culture +ve	SOC
126	1094000	Male	23	Widowed	3=Secondary	Employed	HIV-positive	On ART	Smr +ve, Culture +ve	SOC
127	1432000	Female	27	Widowed	2=Primary	Employed	HIV-positive	On ART	Smr +ve, Culture +ve	SOC
128	1434000	Female	31	Widowed	3=Secondary	Employed	HIV-positive	On ART	Smr +ve, Culture +ve	SOC
129	1102000	Male	55	Married	2=Primary	Employed	HIV-positive	On ART	Smr -ve, Culture +ve	SOC
130	1097000	Female	26	Single	3=Secondary	Not employed	HIV-positive	Not on ART	Smr -ve, Culture +ve	PACTS
131	1100000	Female	25	Polygamous marriage	2=Primary	Not employed	HIV-positive	Not on ART	Smr -ve, Culture +ve	PACTS
132	1101000	Male	28	Widowed	2=Primary	Employed	HIV-positive	On ART	Smr +ve, Culture +ve	SOC
133	1098000	Female	19	Single	3=Secondary	Not employed	HIV-negative	NA	Smr +ve, Culture +ve	SOC
134	1435000	Male	33	Married	2=Primary	Employed	HIV-negative	Not on ART	Smr +ve, Culture +ve	PACTS
135	1106000	Male	37	Married	2=Primary	Employed	HIV-positive	Not on ART	Smr -ve, Culture +ve	SOC
136	1105000	Male	27	Married	3=Secondary	Employed	NA	NA	Smr +ve, Culture +ve	SOC
137	1104000	Female	43	Married	3=Secondary	Not employed	HIV-negative	NA	Smr -ve, Culture +ve	PACTS
138	1107000	Female	33	Married but not living together	2=Primary	Employed	HIV-positive	Not on ART	Smr +ve, Culture +ve	PACTS
139	1103000	Female	26	Polygamous marriage	3=Secondary	Not employed	HIV-positive	On ART	Smr +ve, Culture +ve	PACTS
140	1110000	Female	73	Married	2=Primary	Not employed	HIV-positive	On ART	Smr -ve, Culture +ve	PACTS
141	1140000	Male	19	Widowed	3=Secondary	Not employed	HIV-negative	NA	Smr +ve, Culture +ve	PACTS
142	1440000	Male	35	Widowed	2=Primary	Employed	HIV-positive	On ART	Smr -ve, Culture +ve	SOC
143	1071000	Male	29	Single	3=Secondary	Employed	HIV-negative	NA	Smr -ve, Culture +ve	SOC
144	1439000	Male	46	Married	3=Secondary	Employed	HIV-negative	Not on ART	Smr +ve, Culture +ve	PACTS
145	1438000	Male	38	Married	3=Secondary	Employed	HIV-positive	On ART	Smr +ve, Culture +ve	PACTS
146	1112000	Male	42	Living as if married	3=Secondary	Employed	HIV-positive	Not on ART	Smr -ve, Culture +ve	SOC
147	1114000	Female	33	Polygamous marriage	3=Secondary	Not employed	HIV-positive	On ART	Smr -ve, Culture +ve	PACTS
148	1113000	Male	40	Married	3=Secondary	Employed	HIV-positive	On ART	Smr +ve, Culture +ve	SOC
149	1441000	Male	43	Married	2=Primary	Employed	HIV-positive	On ART	Smr +ve, Culture +ve	PACTS
150	1115000	Male	35	Married	3=Secondary	Employed	HIV-positive	Not on ART	Smr -ve, Culture +ve	SOC
151	1442000	Male	30	Married	2=Primary	Employed	HIV-negative	NA	Smr +ve, Culture +ve	SOC
152	1109000	Male	44	Single	2=Primary	Not employed	HIV-positive	Not on ART	Smr +ve, Culture +ve	PACTS
153	1437000	Female	18	Widowed	2=Primary	Not employed	HIV-negative	NA	Smr +ve, Culture +ve	SOC
154	1436000	Female	36	Polygamous marriage	3=Secondary	Not employed	HIV-positive	On ART	Smr -ve, Culture +ve	SOC
155	1087000	Female	45	Polygamous marriage	2=Primary	Employed	HIV-positive	On ART	Smr -ve, Culture +ve	PACTS
156	1111000	Male	30	Widowed	2=Primary	Not employed	HIV-positive	On ART	Smr +ve, Culture +ve	SOC
157	1108000	Male	20	Widowed	3=Secondary	Employed	HIV-positive	On ART	Smr -ve, Culture +ve	PACTS
158	1433000	Female	53	Married	3=Secondary	Not employed	HIV-positive	On ART	Smr -ve, Culture +ve	PACTS
159	1443000	Female	38	Married	3=Secondary	Employed	HIV-positive	On ART	Smr +ve, Culture +ve	PACTS
160	1118000	Male	28	Married	1=No school	Employed	Unknown	NA	Smr +ve, Culture +ve	SOC
161	1117000	Male	27	Married	2=Primary	Employed	HIV-positive	Not on ART	Smr -ve, Culture +ve	SOC
162	1116000	Male	38	Married	2=Primary	Not employed	HIV-positive	On ART	Smr +ve, Culture +ve	PACTS
163	1120000	Male	24	Widowed	3=Secondary	Employed	HIV-negative	NA	Smr +ve, Culture +ve	PACTS
164	1444000	Male	24	Married	3=Secondary	Employed	HIV-positive	On ART	Smr +ve, Culture +ve	SOC
165	1119000	Male	28	Married	2=Primary	Employed	HIV-positive	Not on ART	Smr +ve, Culture +ve	PACTS
166	1448000	Female	22	Polygamous marriage	2=Primary	Employed	HIV-negative	NA	Smr +ve, Culture +ve	SOC
167	1137000	Male	30	Married	2=Primary	Employed	HIV-negative	NA	Smr +ve, Culture +ve	SOC
168	1138000	Female	33	Living as if married	3=Secondary	Employed	Unknown	NA	Smr -ve, Culture +ve	PACTS
169	1136000	Female	45	Married	2=Primary	Employed	HIV-positive	On ART	Smr -ve, Culture +ve	PACTS
170	1125000	Female	21	Polygamous marriage	3=Secondary	Not employed	HIV-positive	Not on ART	Smr +ve, Culture +ve	PACTS
171	1123000	Male	70	Married	2=Primary	Employed	HIV-negative	NA	Smr -ve, Culture +ve	SOC
172	1121000	Female	31	Polygamous marriage	3=Secondary	Employed	HIV-negative	NA	Smr -ve, Culture +ve	PACTS
173	1124000	Male	37	Married	3=Secondary	Employed	Unknown	NA	Smr -ve, Culture +ve	SOC
174	1122000	Female	19	Widowed	3=Secondary	Not employed	HIV-negative	NA	Smr -ve, Culture +ve	PACTS
175	1041000	Male	33	Married	3=Secondary	Employed	Unknown	NA	Smr +ve, Culture +ve	PACTS
176	1126000	Male	45	Married	2=Primary	Employed	HIV-negative	NA	Smr -ve, Culture +ve	SOC
177	1128000	Male	38	Married	3=Secondary	Employed	HIV-positive	On ART	Smr -ve, Culture +ve	SOC
178	1127000	Male	32	Married	3=Secondary	Employed	HIV-positive	On ART	Smr +ve, Culture +ve	PACTS
179	1129000	Female	31	Polygamous marriage	3=Secondary	Employed	HIV-positive	Not on ART	Smr -ve, Culture +ve	SOC
180	1130000	Male	35	Married	4=Higher	Not employed	HIV-positive	Not on ART	Smr -ve, Culture +ve	PACTS
181	1132000	Male	34	Living as if married	2=Primary	Employed	HIV-positive	Not on ART	Smr -ve, Culture +ve	PACTS
182	1445000	Female	35	Polygamous marriage	2=Primary	Not employed	HIV-negative	NA	Smr +ve, Culture +ve	PACTS
183	1135000	Male	31	Married	3=Secondary	Employed	HIV-positive	Not on ART	Smr -ve, Culture +ve	PACTS
184	1134000	Male	37	Married	3=Secondary	Employed	Unknown	NA	Smr -ve, Culture +ve	SOC
185	1131000	Male	41	Married	1=No school	Employed	HIV-positive	Not on ART	Smr -ve, Culture +ve	SOC
186	1133000	Male	36	Married	2=Primary	Employed	HIV-positive	On ART	Smr +ve, Culture +ve	SOC
187	1446000	Male	34	Widowed	3=Secondary	Employed	HIV-positive	On ART	Smr +ve, Culture +ve	PACTS
188	1447000	Female	35	Widowed	3=Secondary	Not employed	HIV-positive	On ART	Smr -ve, Culture +ve	SOC
189	1452000	Female	30	Single	3=Secondary	Not employed	HIV-negative	NA	Smr +ve, Culture +ve	PACTS
190	1142000	Female	32	Polygamous marriage	3=Secondary	Not employed	HIV-positive	On ART	Smr +ve, Culture +ve	SOC
191	1450000	Female	51	Married	1=No school	Employed	HIV-positive	On ART	Smr +ve, Culture +ve	PACTS
192	1449000	Female	53	Married	2=Primary	Employed	HIV-negative	NA	Smr +ve, Culture +ve	SOC
193	1451000	Male	18	Widowed	3=Secondary	Not employed	Unknown	NA	Smr +ve, Culture +ve	SOC
194	1147000	Male	32	Widowed	2=Primary	Not employed	HIV-positive	On ART	Smr -ve, Culture +ve	SOC
195	1146000	Female	25	Widowed	4=Higher	Not employed	HIV-positive	On ART	Smr -ve, Culture +ve	PACTS
196	1148000	Male	25	Married	3=Secondary	Not employed	HIV-negative	Not on ART	Smr -ve, Culture +ve	SOC
197	1144000	Male	41	Married	4=Higher	Employed	HIV-negative	NA	Smr -ve, Culture +ve	PACTS
198	1149000	Female	36	Polygamous marriage	2=Primary	Employed	Unknown	NA	Smr -ve, Culture +ve	PACTS
199	1145000	Female	22	Single	2=Primary	Not employed	HIV-positive	On ART	Smr +ve, Culture +ve	PACTS
200	1143000	Female	45	Single	3=Secondary	Not employed	HIV-positive	Not on ART	Smr +ve, Culture +ve	SOC
201	1150000	Female	56	Separated	1=No school	Not employed	HIV-negative	NA	Smr -ve, Culture +ve	PACTS
202	1454000	Female	31	Polygamous marriage	3=Secondary	Employed	HIV-positive	On ART	Smr +ve, Culture +ve	SOC
203	1453000	Male	28	Married	3=Secondary	Employed	HIV-negative	NA	Smr +ve, Culture +ve	PACTS
204	1152000	Male	31	Married	3=Secondary	Employed	HIV-positive	On ART	Smr -ve, Culture +ve	SOC
205	1153000	Male	33	Married	2=Primary	Employed	HIV-negative	NA	Smr +ve, Culture +ve	SOC
206	1154000	Female	36	Married	2=Primary	Employed	HIV-positive	On ART	Smr +ve, Culture +ve	SOC
207	1151000	Male	29	Widowed	3=Secondary	Employed	HIV-negative	NA	Smr +ve, Culture +ve	SOC
208	1457000	Male	26	Widowed	3=Secondary	Not employed	HIV-negative	Not on ART	Smr +ve, Culture +ve	PACTS
209	1455000	Male	37	Married	3=Secondary	Employed	HIV-positive	On ART	Smr +ve, Culture +ve	PACTS
210	1456000	Female	39	Polygamous marriage	2=Primary	Not employed	HIV-negative	NA	Smr +ve, Culture +ve	SOC
211	1155000	Male	49	Married	2=Primary	Employed	HIV-positive	Not on ART	Smr -ve, Culture +ve	PACTS
212	1156000	Female	50	Separated	3=Secondary	Not employed	HIV-positive	Not on ART	Smr +ve, Culture +ve	PACTS
213	1157000	Male	53	Married	3=Secondary	Employed	HIV-positive	Not on ART	Smr -ve, Culture +ve	SOC
