# Supplementary material for: Effect of patient-delivered household contact tracing and prevention for tuberculosis: A household cluster-randomised trial in Malawi
Source: PLoS One. 2022 Sep 8;17(9):e0269219. doi: 10.1371/journal.pone.0269219 (PMC9455850; doi:10.1371/journal.pone.0269219)
Supplement: S1 Dataset — (ZIP) [file pone.0269219.s002.zip › S1_Publishing data set_2/_Data/under5s_3m.csv]

	id	group	p05age	contact_sex	wealth_quintile	hiv	p01apatid	iptrx	tbtype
1	1018000	Control_soc	2	Male	e_Poorest	b_HIV-positive	1018001	1	Smr -ve, Culture +ve
2	1021000	Control_soc	4	Male	c_Average	a_HIV-negative	1021001	0	Smr +ve, Culture +ve
3	1401000	Intervention_pacts	4	Male	b_Less poor than average	a_HIV-negative	1401002	1	Smr +ve, Culture +ve
4	1003000	Control_soc	3	Female	c_Average	a_HIV-negative	1003002	0	Smr -ve, Culture +ve
5	1012000	Control_soc	1	Female	d_Poorer than average	a_HIV-negative	1012002	1	Smr +ve, Culture +ve
6	1409000	Intervention_pacts	2	Male	a_Least poor	b_HIV-positive	1409002	1	Smr +ve, Culture +ve
7	1016000	Intervention_pacts	5	Male	d_Poorer than average	a_HIV-negative	1016002	0	Smr -ve, Culture +ve
8	1022000	Control_soc	1	Male	b_Less poor than average	b_HIV-positive	1022002	1	Smr +ve, Culture +ve
9	1053000	Intervention_pacts	8	Female	c_Average	a_HIV-negative	1053002	0	Smr +ve, Culture +ve
10	1153000	Control_soc	3	Male	d_Poorer than average	a_HIV-negative	1153001	0	Smr +ve, Culture +ve
11	1095000	Intervention_pacts	2	Female	a_Least poor	b_HIV-positive	1095002	1	Smr -ve, Culture +ve
12	1449000	Control_soc	4	Male	d_Poorer than average	a_HIV-negative	1449002	1	Smr +ve, Culture +ve
13	1063000	Intervention_pacts	2	Male	b_Less poor than average	b_HIV-positive	1063002	1	Smr +ve, Culture +ve
14	1148000	Control_soc	5	Female	b_Less poor than average	a_HIV-negative	1148002	0	Smr -ve, Culture +ve
15	1133000	Control_soc	4	Male	d_Poorer than average	b_HIV-positive	1133003	1	Smr +ve, Culture +ve
16	1135000	Intervention_pacts	4	Female	d_Poorer than average	b_HIV-positive	1135002	0	Smr -ve, Culture +ve
17	1456000	Control_soc	3	Male	e_Poorest	a_HIV-negative	1456002	1	Smr +ve, Culture +ve
18	1414000	Control_soc	1	Male	c_Average	a_HIV-negative	1414002	1	Smr +ve, Culture +ve
19	1071000	Control_soc	3	Female	a_Least poor	a_HIV-negative	1071002	1	Smr -ve, Culture +ve
20	1052000	Intervention_pacts	3	Female	c_Average	b_HIV-positive	1052002	0	Smr +ve, Culture +ve
21	1069000	Intervention_pacts	4	Male	c_Average	c_Unknown	1069002	1	Smr -ve, Culture +ve
22	1139000	Control_soc	4	Female	e_Poorest	c_Unknown	1139003	0	Smr +ve, Culture +ve
23	1448000	Control_soc	4	Male	e_Poorest	a_HIV-negative	1448002	1	Smr +ve, Culture +ve
24	1087000	Intervention_pacts	4	Female	b_Less poor than average	b_HIV-positive	1087002	1	Smr -ve, Culture +ve
25	1118000	Control_soc	3	Male	b_Less poor than average	c_Unknown	1118002	0	Smr +ve, Culture +ve
26	1103000	Intervention_pacts	5	Female	b_Less poor than average	b_HIV-positive	1103002	1	Smr +ve, Culture +ve
27	1425000	Control_soc	3	Female	e_Poorest	a_HIV-negative	1425002	0	Smr +ve, Culture +ve
28	1441000	Intervention_pacts	1	Female	c_Average	b_HIV-positive	1441002	1	Smr +ve, Culture +ve
29	1005000	Intervention_pacts	2	Female	e_Poorest	a_HIV-negative	1005003	1	Smr +ve, Culture +ve
30	1003000	Control_soc	2	Female	c_Average	a_HIV-negative	1003003	0	Smr -ve, Culture +ve
31	1403000	Control_soc	5	Male	d_Poorer than average	b_HIV-positive	1403003	1	Smr +ve, Culture +ve
32	1011000	Intervention_pacts	5	Male	a_Least poor	a_HIV-negative	1011003	0	Smr +ve, Culture +ve
33	1408000	Control_soc	1	Male	c_Average	b_HIV-positive	1408003	1	Smr -ve, Culture +ve
34	1022000	Control_soc	4	Male	b_Less poor than average	b_HIV-positive	1022003	1	Smr +ve, Culture +ve
35	1053000	Intervention_pacts	1	Female	c_Average	a_HIV-negative	1053003	1	Smr +ve, Culture +ve
36	1136000	Intervention_pacts	2	Male	b_Less poor than average	b_HIV-positive	1136001	0	Smr -ve, Culture +ve
37	1074000	Intervention_pacts	2	Female	b_Less poor than average	b_HIV-positive	1074003	1	Smr +ve, Culture +ve
38	1151000	Control_soc	3	Female	c_Average	a_HIV-negative	1151003	0	Smr +ve, Culture +ve
39	1133000	Control_soc	1	Female	d_Poorer than average	b_HIV-positive	1133001	0	Smr +ve, Culture +ve
40	1069000	Intervention_pacts	1	Female	c_Average	c_Unknown	1069003	1	Smr -ve, Culture +ve
41	1423000	Control_soc	5	Female	b_Less poor than average	a_HIV-negative	1423003	1	Smr +ve, Culture +ve
42	1137000	Control_soc	3	Female	b_Less poor than average	a_HIV-negative	1137003	1	Smr +ve, Culture +ve
43	1424000	Intervention_pacts	1	Male	a_Least poor	b_HIV-positive	1424002	1	Smr +ve, Culture +ve
44	1116000	Intervention_pacts	2	Female	c_Average	b_HIV-positive	1116003	0	Smr +ve, Culture +ve
45	1110000	Intervention_pacts	1	Female	d_Poorer than average	b_HIV-positive	1110003	1	Smr -ve, Culture +ve
46	1106000	Control_soc	2	Male	c_Average	b_HIV-positive	1106003	0	Smr -ve, Culture +ve
47	1079000	Control_soc	2	Male	d_Poorer than average	a_HIV-negative	1079003	0	Smr +ve, Culture +ve
48	1443000	Intervention_pacts	2	Female	b_Less poor than average	b_HIV-positive	1443003	1	Smr +ve, Culture +ve
49	1139000	Control_soc	1	Male	e_Poorest	c_Unknown	1139001	0	Smr +ve, Culture +ve
50	1448000	Control_soc	2	Female	e_Poorest	a_HIV-negative	1448003	1	Smr +ve, Culture +ve
51	1097000	Intervention_pacts	4	Male	a_Least poor	b_HIV-positive	1097003	0	Smr -ve, Culture +ve
52	1103000	Intervention_pacts	2	Male	b_Less poor than average	b_HIV-positive	1103003	1	Smr +ve, Culture +ve
53	1105000	Control_soc	4	Female	e_Poorest	c_Unknown	1105003	1	Smr +ve, Culture +ve
54	1120000	Intervention_pacts	5	Female	a_Least poor	a_HIV-negative	1120003	1	Smr +ve, Culture +ve
55	1435000	Intervention_pacts	4	Female	c_Average	a_HIV-negative	1435003	1	Smr +ve, Culture +ve
56	1425000	Control_soc	1	Male	e_Poorest	a_HIV-negative	1425003	0	Smr +ve, Culture +ve
57	1046000	Intervention_pacts	13	Female	e_Poorest	a_HIV-negative	1046003	0	Smr +ve, Culture +ve
58	1438000	Intervention_pacts	2	Male	a_Least poor	b_HIV-positive	1438001	1	Smr +ve, Culture +ve
59	1113000	Control_soc	3	Male	d_Poorer than average	b_HIV-positive	1113003	0	Smr +ve, Culture +ve
60	1049000	Control_soc	4	Female	e_Poorest	b_HIV-positive	1049002	0	Smr +ve, Culture +ve
61	1054000	Control_soc	5	Male	e_Poorest	b_HIV-positive	1054003	0	Smr +ve, Culture +ve
62	1441000	Intervention_pacts	4	Male	c_Average	b_HIV-positive	1441003	0	Smr +ve, Culture +ve
63	1002000	Control_soc	4	Female	e_Poorest	b_HIV-positive	1002004	0	Smr -ve, Culture +ve
64	1402000	Control_soc	3	Male	d_Poorer than average	b_HIV-positive	1402004	1	Smr +ve, Culture +ve
65	1004000	Intervention_pacts	5	Female	a_Least poor	b_HIV-positive	1004004	1	Smr -ve, Culture +ve
66	1005000	Intervention_pacts	2	Female	e_Poorest	a_HIV-negative	1005004	1	Smr +ve, Culture +ve
67	1013000	Control_soc	2	Female	d_Poorer than average	a_HIV-negative	1013004	0	Smr +ve, Culture +ve
68	1006000	Control_soc	4	Male	c_Average	a_HIV-negative	1006004	0	Smr +ve, Culture +ve
69	1407000	Control_soc	3	Male	d_Poorer than average	b_HIV-positive	1407004	0	Smr +ve, Culture +ve
70	1024000	Intervention_pacts	2	Female	a_Least poor	a_HIV-negative	1024004	1	Smr -ve, Culture +ve
71	1028000	Control_soc	1	Female	e_Poorest	b_HIV-positive	1028004	0	Smr -ve, Culture +ve
72	1025000	Control_soc	3	Male	e_Poorest	a_HIV-negative	1025004	1	Smr -ve, Culture +ve
73	1057000	Control_soc	5	Male	d_Poorer than average	c_Unknown	1057004	0	Smr +ve, Culture +ve
74	1417000	Control_soc	1	Male	e_Poorest	b_HIV-positive	1417003	1	Smr +ve, Culture +ve
75	1147000	Control_soc	1	Male	d_Poorer than average	b_HIV-positive	1147004	0	Smr -ve, Culture +ve
76	1089000	Control_soc	5	Female	e_Poorest	b_HIV-positive	1089004	0	Smr -ve, Culture +ve
77	1065000	Intervention_pacts	1	Male	e_Poorest	b_HIV-positive	1065004	1	Smr +ve, Culture +ve
78	1042000	Intervention_pacts	3	Male	c_Average	a_HIV-negative	1042004	1	Smr +ve, Culture +ve
79	1144000	Intervention_pacts	3	Female	c_Average	a_HIV-negative	1144004	0	Smr -ve, Culture +ve
80	1152000	Control_soc	3	Male	c_Average	b_HIV-positive	1152004	1	Smr -ve, Culture +ve
81	1090000	Intervention_pacts	5	Female	NA	b_HIV-positive	1090004	1	Smr +ve, Culture +ve
82	1141000	Intervention_pacts	3	Male	e_Poorest	b_HIV-positive	1141003	0	Smr -ve, Culture +ve
83	1157000	Control_soc	4	Female	e_Poorest	b_HIV-positive	1157004	0	Smr -ve, Culture +ve
84	1040000	Intervention_pacts	4	Female	e_Poorest	c_Unknown	1040004	0	Smr -ve, Culture +ve
85	1035000	Intervention_pacts	3	Female	d_Poorer than average	b_HIV-positive	1035004	1	Smr -ve, Culture +ve
86	1442000	Control_soc	3	Female	e_Poorest	a_HIV-negative	1442004	1	Smr +ve, Culture +ve
87	1446000	Intervention_pacts	5	Female	b_Less poor than average	b_HIV-positive	1446004	1	Smr +ve, Culture +ve
88	1129000	Control_soc	1	Female	b_Less poor than average	b_HIV-positive	1129004	0	Smr -ve, Culture +ve
89	1450000	Intervention_pacts	3	Female	d_Poorer than average	b_HIV-positive	1450004	1	Smr +ve, Culture +ve
90	1429000	Intervention_pacts	4	Male	c_Average	b_HIV-positive	1429004	1	Smr +ve, Culture +ve
91	1096000	Control_soc	2	Female	d_Poorer than average	a_HIV-negative	1096004	0	Smr +ve, Culture +ve
92	1138000	Intervention_pacts	1	Male	a_Least poor	c_Unknown	1138005	0	Smr -ve, Culture +ve
93	1091000	Intervention_pacts	1	Male	d_Poorer than average	b_HIV-positive	1091004	0	Smr -ve, Culture +ve
94	1445000	Intervention_pacts	2	Male	c_Average	a_HIV-negative	1445004	0	Smr +ve, Culture +ve
95	1428000	Control_soc	1	Female	e_Poorest	b_HIV-positive	1428004	1	Smr +ve, Culture +ve
96	1432000	Control_soc	5	Female	c_Average	b_HIV-positive	1432004	0	Smr +ve, Culture +ve
97	1083000	Intervention_pacts	3	Male	c_Average	b_HIV-positive	1083004	1	Smr -ve, Culture +ve
98	1105000	Control_soc	1	Female	e_Poorest	c_Unknown	1105004	1	Smr +ve, Culture +ve
99	1435000	Intervention_pacts	1	Male	c_Average	a_HIV-negative	1425004	1	Smr +ve, Culture +ve
100	1046000	Intervention_pacts	3	Male	e_Poorest	a_HIV-negative	1046004	0	Smr +ve, Culture +ve
101	1113000	Control_soc	1	Female	d_Poorer than average	b_HIV-positive	1113004	0	Smr +ve, Culture +ve
102	1049000	Control_soc	4	Female	e_Poorest	b_HIV-positive	1049004	0	Smr +ve, Culture +ve
103	1115000	Control_soc	2	Female	d_Poorer than average	b_HIV-positive	1115001	0	Smr -ve, Culture +ve
104	1127000	Intervention_pacts	3	Female	d_Poorer than average	b_HIV-positive	1127004	1	Smr +ve, Culture +ve
105	1002000	Control_soc	3	Female	e_Poorest	b_HIV-positive	1002005	0	Smr -ve, Culture +ve
106	1405000	Intervention_pacts	5	Female	c_Average	c_Unknown	1405005	0	Smr -ve, Culture +ve
107	1404000	Intervention_pacts	4	Male	b_Less poor than average	a_HIV-negative	1404005	1	Smr +ve, Culture +ve
108	1027000	Intervention_pacts	5	Male	e_Poorest	b_HIV-positive	1027005	0	Smr +ve, Culture +ve
109	1019000	Control_soc	4	Female	a_Least poor	b_HIV-positive	1019005	1	Smr -ve, Culture +ve
110	1017000	Intervention_pacts	4	Male	e_Poorest	b_HIV-positive	1017005	0	Smr -ve, Culture +ve
111	1025000	Control_soc	1	Female	e_Poorest	a_HIV-negative	1025005	1	Smr -ve, Culture +ve
112	1057000	Control_soc	3	Male	d_Poorer than average	c_Unknown	1057005	0	Smr +ve, Culture +ve
113	1100000	Intervention_pacts	4	Male	d_Poorer than average	b_HIV-positive	1100005	1	Smr -ve, Culture +ve
114	1060000	Intervention_pacts	3	Male	a_Least poor	a_HIV-negative	1060005	1	Smr +ve, Culture +ve
115	1449000	Control_soc	3	Female	d_Poorer than average	a_HIV-negative	1449005	0	Smr +ve, Culture +ve
116	1144000	Intervention_pacts	1	Male	c_Average	a_HIV-negative	1144005	0	Smr -ve, Culture +ve
117	1415000	Intervention_pacts	2	Female	a_Least poor	b_HIV-positive	1415001	1	Smr -ve, Culture +ve
118	1152000	Control_soc	2	Male	c_Average	b_HIV-positive	1152005	1	Smr -ve, Culture +ve
119	1090000	Intervention_pacts	2	Female	NA	b_HIV-positive	1090005	1	Smr +ve, Culture +ve
120	1141000	Intervention_pacts	1	Male	e_Poorest	b_HIV-positive	1141005	0	Smr -ve, Culture +ve
121	1040000	Intervention_pacts	1	Male	e_Poorest	c_Unknown	1040005	0	Smr -ve, Culture +ve
122	1038000	Control_soc	1	Male	a_Least poor	c_Unknown	1038005	1	Smr -ve, Culture +ve
123	1035000	Intervention_pacts	1	Female	d_Poorer than average	b_HIV-positive	1035005	1	Smr -ve, Culture +ve
124	1422000	Control_soc	2	Male	e_Poorest	b_HIV-positive	1422005	0	Smr +ve, Culture +ve
125	1446000	Intervention_pacts	2	Female	b_Less poor than average	b_HIV-positive	1446004	1	Smr +ve, Culture +ve
126	1447000	Control_soc	5	Male	d_Poorer than average	b_HIV-positive	1447005	1	Smr -ve, Culture +ve
127	1142000	Control_soc	3	Male	b_Less poor than average	b_HIV-positive	1142005	0	Smr +ve, Culture +ve
128	1096000	Control_soc	1	Female	d_Poorer than average	a_HIV-negative	1096005	0	Smr +ve, Culture +ve
129	1094000	Control_soc	4	Female	d_Poorer than average	b_HIV-positive	1094003	0	Smr +ve, Culture +ve
130	1132000	Intervention_pacts	1	Female	c_Average	b_HIV-positive	1132005	1	Smr -ve, Culture +ve
131	1430000	Control_soc	2	Male	c_Average	b_HIV-positive	1430005	0	Smr +ve, Culture +ve
132	1122000	Intervention_pacts	3	Female	e_Poorest	a_HIV-negative	1122005	0	Smr -ve, Culture +ve
133	1046000	Intervention_pacts	5	NA	e_Poorest	a_HIV-negative	1046005	NA	Smr +ve, Culture +ve
134	1050000	Control_soc	3	Male	a_Least poor	b_HIV-positive	1050005	1	Smr -ve, Culture +ve
135	1404000	Intervention_pacts	3	Female	b_Less poor than average	a_HIV-negative	1404006	1	Smr +ve, Culture +ve
136	1410000	Intervention_pacts	5	Male	d_Poorer than average	a_HIV-negative	1410006	1	Smr -ve, Culture +ve
137	1029000	Intervention_pacts	3	Female	e_Poorest	b_HIV-positive	1029006	0	Smr +ve, Culture +ve
138	1149000	Intervention_pacts	1	Female	d_Poorer than average	c_Unknown	1149001	0	Smr -ve, Culture +ve
139	1437000	Control_soc	1	Female	e_Poorest	a_HIV-negative	1437006	1	Smr +ve, Culture +ve
140	1034000	Control_soc	4	Female	b_Less poor than average	b_HIV-positive	1034006	0	Smr -ve, Culture +ve
141	1125000	Intervention_pacts	3	Female	e_Poorest	b_HIV-positive	1125007	0	Smr +ve, Culture +ve
142	1094000	Control_soc	2	Female	d_Poorer than average	b_HIV-positive	1094004	0	Smr +ve, Culture +ve
143	1413000	Control_soc	5	Male	b_Less poor than average	b_HIV-positive	1413006	0	Smr +ve, Culture +ve
144	1049000	Control_soc	2	Female	e_Poorest	b_HIV-positive	1049003	0	Smr +ve, Culture +ve
145	1410000	Intervention_pacts	2	Female	d_Poorer than average	a_HIV-negative	1410007	1	Smr -ve, Culture +ve
146	1056000	Control_soc	1	Male	b_Less poor than average	a_HIV-negative	1056001	1	Smr +ve, Culture +ve
147	1059000	Control_soc	2	Male	e_Poorest	b_HIV-positive	1059007	0	Smr -ve, Culture +ve
148	1067000	Control_soc	2	Female	d_Poorer than average	c_Unknown	1067007	0	Smr -ve, Culture +ve
149	1150000	Intervention_pacts	3	Male	e_Poorest	a_HIV-negative	1150009	0	Smr -ve, Culture +ve
150	1437000	Control_soc	1	Male	e_Poorest	a_HIV-negative	1437007	1	Smr +ve, Culture +ve
151	1076000	Control_soc	5	Female	c_Average	a_HIV-negative	1076007	0	Smr -ve, Culture +ve
152	1125000	Intervention_pacts	1	Male	e_Poorest	b_HIV-positive	1125008	0	Smr +ve, Culture +ve
153	1122000	Intervention_pacts	1	Male	e_Poorest	a_HIV-negative	1122007	0	Smr -ve, Culture +ve
154	1413000	Control_soc	1	Female	b_Less poor than average	b_HIV-positive	1413007	0	Smr +ve, Culture +ve
155	1007000	Control_soc	2	Male	b_Less poor than average	a_HIV-negative	1007008	1	Smr +ve, Culture +ve
156	1410000	Intervention_pacts	1	Male	d_Poorer than average	a_HIV-negative	1410008	1	Smr -ve, Culture +ve
157	1417000	Control_soc	1	Female	e_Poorest	b_HIV-positive	1417009	0	Smr +ve, Culture +ve
158	1437000	Control_soc	3	Female	e_Poorest	a_HIV-negative	1437008	1	Smr +ve, Culture +ve
159	1075000	Control_soc	3	Male	a_Least poor	a_HIV-negative	1075008	1	Smr +ve, Culture +ve
160	1125000	Intervention_pacts	2	Female	e_Poorest	b_HIV-positive	1125001	0	Smr +ve, Culture +ve
161	1009000	Intervention_pacts	5	Male	d_Poorer than average	b_HIV-positive	1009009	0	Smr +ve, Culture +ve
162	1007000	Control_soc	3	Male	b_Less poor than average	a_HIV-negative	1007009	1	Smr +ve, Culture +ve
163	1008000	Intervention_pacts	4	Male	b_Less poor than average	b_HIV-positive	1008009	1	Smr -ve, Culture +ve
164	1417000	Control_soc	2	Female	e_Poorest	b_HIV-positive	1417005	0	Smr +ve, Culture +ve
165	1418000	Intervention_pacts	4	Female	e_Poorest	b_HIV-positive	1418009	1	Smr +ve, Culture +ve
166	1009000	Intervention_pacts	3	Male	d_Poorer than average	b_HIV-positive	1009010	0	Smr +ve, Culture +ve
167	1417000	Control_soc	4	Female	e_Poorest	b_HIV-positive	1417010	0	Smr +ve, Culture +ve
168	1418000	Intervention_pacts	2	Female	e_Poorest	b_HIV-positive	1418010	1	Smr +ve, Culture +ve
